# Supplementary material for: Effects of repeated alcohol abstinence on within-subject prefrontal cortical gene expression in rhesus macaques
Source: Adv Drug Alcohol Res. 2024 Apr 26;4:12528. doi: 10.3389/adar.2024.12528 (PMC11082748; doi:10.3389/adar.2024.12528)
Supplement: Supplementary file 1 [file Table2.XLSX]

## Sheet: Control (neg)
Negative Fold Change (necropsy < biopsy)
Process
GO Term	Description	P-value	FDR q-value	Enrichment	N	B	n	b	Genes
GO:0016477	cell migration	1.22e-12	1.73e-08	3.39	11599	589	250	43	[TEK - tek tyrosine kinase, endothelial, ICAM1 - intercellular adhesion molecule 1, SEMA3G - sema domain, immunoglobulin domain (ig), short basic domain, secreted, (semaphorin) 3g, IL16 - interleukin 16, SYK - spleen tyrosine kinase, SHH - sonic hedgehog, LRRC16A - leucine rich repeat containing 16a, PIK3R2 - phosphoinositide-3-kinase, regulatory subunit 2 (beta), CXCL12 - chemokine (c-x-c motif)…
GO:0048870	cell motility	1.83e-12	1.3e-08	3.23	11599	647	250	45	[TEK - tek tyrosine kinase, endothelial, ICAM1 - intercellular adhesion molecule 1, SEMA3G - sema domain, immunoglobulin domain (ig), short basic domain, secreted, (semaphorin) 3g, IL16 - interleukin 16, SYK - spleen tyrosine kinase, SHH - sonic hedgehog, LRRC16A - leucine rich repeat containing 16a, PIK3R2 - phosphoinositide-3-kinase, regulatory subunit 2 (beta), CXCL12 - chemokine (c-x-c motif)…
GO:0040011	locomotion	4.33e-11	2.06e-07	2.94	11599	710	250	45	[TEK - tek tyrosine kinase, endothelial, ICAM1 - intercellular adhesion molecule 1, SEMA3G - sema domain, immunoglobulin domain (ig), short basic domain, secreted, (semaphorin) 3g, IL16 - interleukin 16, SYK - spleen tyrosine kinase, SHH - sonic hedgehog, LRRC16A - leucine rich repeat containing 16a, PIK3R2 - phosphoinositide-3-kinase, regulatory subunit 2 (beta), CXCL12 - chemokine (c-x-c motif)…
GO:0050900	leukocyte migration	9.36e-11	3.33e-07	5.73	11599	170	250	21	[PIP5K1C - phosphatidylinositol-4-phosphate 5-kinase, type i, gamma, TEK - tek tyrosine kinase, endothelial, ICAM1 - intercellular adhesion molecule 1, P2RY12 - purinergic receptor p2y, g-protein coupled, 12, IL16 - interleukin 16, SYK - spleen tyrosine kinase, CSF3R - colony stimulating factor 3 receptor (granulocyte), ESAM - endothelial cell adhesion molecule, PIK3R2 - phosphoinositide-3-kinase…
GO:0006928	movement of cell or subcellular component	1.55e-09	4.4e-06	2.44	11599	971	250	51	[SEMA3G - sema domain, immunoglobulin domain (ig), short basic domain, secreted, (semaphorin) 3g, SYK - spleen tyrosine kinase, IL16 - interleukin 16, LRRC16A - leucine rich repeat containing 16a, CXCL12 - chemokine (c-x-c motif) ligand 12, SDC4 - syndecan 4, GPC1 - glypican 1, SELPLG - selectin p ligand, SELL - selectin l, ENG - endoglin, PLXND1 - plexin d1, SCARB1 - scavenger receptor class b, …
GO:0051239	regulation of multicellular organismal process	4.58e-09	1.09e-05	1.82	11599	2169	250	85	[ITM2C - integral membrane protein 2c, SEMA3G - sema domain, immunoglobulin domain (ig), short basic domain, secreted, (semaphorin) 3g, IFI16 - interferon, gamma-inducible protein 16, IL16 - interleukin 16, SYK - spleen tyrosine kinase, CXCL12 - chemokine (c-x-c motif) ligand 12, EPAS1 - endothelial pas domain protein 1, GPC1 - glypican 1, HOMER2 - homer homolog 2 (drosophila), NPAS2 - neuronal p…
GO:0007159	leukocyte cell-cell adhesion	2.13e-08	4.34e-05	12.65	11599	33	250	9	[ICAM1 - intercellular adhesion molecule 1, SLC39A8 - solute carrier family 39 (zinc transporter), member 8, CX3CR1 - chemokine (c-x3-c motif) receptor 1, SYK - spleen tyrosine kinase, EZR - ezrin, PECAM1 - platelet/endothelial cell adhesion molecule 1, SELPLG - selectin p ligand, SELL - selectin l, S100A9 - s100 calcium binding protein a9]
GO:0007165	signal transduction	2.84e-08	5.05e-05	1.62	11599	2914	250	102	[SEMA3G - sema domain, immunoglobulin domain (ig), short basic domain, secreted, (semaphorin) 3g, IL16 - interleukin 16, IL13RA1 - interleukin 13 receptor, alpha 1, CXCL12 - chemokine (c-x-c motif) ligand 12, ARHGAP10 - rho gtpase activating protein 10, EPAS1 - endothelial pas domain protein 1, ABR - active bcr-related, RGS5 - regulator of g-protein signaling 5, GPR37L1 - g protein-coupled recept…
GO:0022610	biological adhesion	3.62e-08	5.72e-05	2.72	11599	613	250	36	[CD93 - cd93 molecule, TEK - tek tyrosine kinase, endothelial, ICAM1 - intercellular adhesion molecule 1, SCARF2 - scavenger receptor class f, member 2, DLG4 - discs, large homolog 4 (drosophila), SYK - spleen tyrosine kinase, CXCL12 - chemokine (c-x-c motif) ligand 12, PIK3CG - phosphatidylinositol-4,5-bisphosphate 3-kinase, catalytic subunit gamma, PECAM1 - platelet/endothelial cell adhesion mo…
GO:0007155	cell adhesion	1.02e-07	0.000145	2.66	11599	610	250	35	[CD93 - cd93 molecule, TEK - tek tyrosine kinase, endothelial, ICAM1 - intercellular adhesion molecule 1, SCARF2 - scavenger receptor class f, member 2, DLG4 - discs, large homolog 4 (drosophila), SYK - spleen tyrosine kinase, CXCL12 - chemokine (c-x-c motif) ligand 12, PIK3CG - phosphatidylinositol-4,5-bisphosphate 3-kinase, catalytic subunit gamma, PECAM1 - platelet/endothelial cell adhesion mo…
GO:0010646	regulation of cell communication	2.32e-07	0.0003	1.64	11599	2512	250	89	[TAB1 - tgf-beta activated kinase 1/map3k7 binding protein 1, ITM2C - integral membrane protein 2c, TIMP3 - timp metallopeptidase inhibitor 3, SYK - spleen tyrosine kinase, SORCS2 - sortilin-related vps10 domain containing receptor 2, BBC3 - bcl2 binding component 3, CXCL12 - chemokine (c-x-c motif) ligand 12, IQSEC2 - iq motif and sec7 domain 2, ARHGAP10 - rho gtpase activating protein 10, GPC1 …
GO:0023051	regulation of signaling	4.34e-07	0.000515	1.62	11599	2546	250	89	[TAB1 - tgf-beta activated kinase 1/map3k7 binding protein 1, ITM2C - integral membrane protein 2c, TIMP3 - timp metallopeptidase inhibitor 3, SYK - spleen tyrosine kinase, SORCS2 - sortilin-related vps10 domain containing receptor 2, BBC3 - bcl2 binding component 3, CXCL12 - chemokine (c-x-c motif) ligand 12, IQSEC2 - iq motif and sec7 domain 2, ARHGAP10 - rho gtpase activating protein 10, GPC1 …
GO:0050804	modulation of chemical synaptic transmission	7.76e-07	0.00085	3.12	11599	357	250	24	[PINK1 - pten induced putative kinase 1, CELF4 - cugbp, elav-like family member 4, DLG4 - discs, large homolog 4 (drosophila), SORCS2 - sortilin-related vps10 domain containing receptor 2, NTNG2 - netrin g2, GIT1 - g protein-coupled receptor kinase interacting arfgap 1, CSPG5 - chondroitin sulfate proteoglycan 5 (neuroglycan c), BCR - breakpoint cluster region, PRKCZ - protein kinase c, zeta, IQS…
GO:0099177	regulation of trans-synaptic signaling	8.16e-07	0.00083	3.11	11599	358	250	24	[PINK1 - pten induced putative kinase 1, CELF4 - cugbp, elav-like family member 4, DLG4 - discs, large homolog 4 (drosophila), SORCS2 - sortilin-related vps10 domain containing receptor 2, NTNG2 - netrin g2, GIT1 - g protein-coupled receptor kinase interacting arfgap 1, CSPG5 - chondroitin sulfate proteoglycan 5 (neuroglycan c), BCR - breakpoint cluster region, PRKCZ - protein kinase c, zeta, IQS…
GO:0051240	positive regulation of multicellular organismal process	8.85e-07	0.00084	2	11599	1181	250	51	[IFI16 - interferon, gamma-inducible protein 16, IL16 - interleukin 16, SYK - spleen tyrosine kinase, CXCL12 - chemokine (c-x-c motif) ligand 12, GPC1 - glypican 1, EPAS1 - endothelial pas domain protein 1, NPAS2 - neuronal pas domain protein 2, KCNQ1 - potassium voltage-gated channel, kqt-like subfamily, member 1, GPR37L1 - g protein-coupled receptor 37 like 1, ENG - endoglin, TLR7 - toll-like r…
GO:0050793	regulation of developmental process	1.18e-06	0.00105	1.75	11599	1834	250	69	[ITM2C - integral membrane protein 2c, SEMA3G - sema domain, immunoglobulin domain (ig), short basic domain, secreted, (semaphorin) 3g, SYK - spleen tyrosine kinase, LRRC16A - leucine rich repeat containing 16a, CXCL12 - chemokine (c-x-c motif) ligand 12, GPC1 - glypican 1, LFNG - lfng o-fucosylpeptide 3-beta-n-acetylglucosaminyltransferase, GPR37L1 - g protein-coupled receptor 37 like 1, ENG - e…
GO:0007186	G protein-coupled receptor signaling pathway	1.31e-06	0.0011	2.8	11599	448	250	27	[P2RY13 - purinergic receptor p2y, g-protein coupled, 13, GRK5 - g protein-coupled receptor kinase 5, SORCS2 - sortilin-related vps10 domain containing receptor 2, SLC9A3R1 - solute carrier family 9, subfamily a (nhe3, cation proton antiporter 3), member 3 regulator 1, GPR153 - g protein-coupled receptor 153, CXCL12 - chemokine (c-x-c motif) ligand 12, PIK3CG - phosphatidylinositol-4,5-bisphospha…
GO:0098609	cell-cell adhesion	2.26e-06	0.00179	3.12	11599	327	250	22	[PIP5K1C - phosphatidylinositol-4-phosphate 5-kinase, type i, gamma, CD93 - cd93 molecule, ICAM1 - intercellular adhesion molecule 1, SCARF2 - scavenger receptor class f, member 2, DLG4 - discs, large homolog 4 (drosophila), P2RY12 - purinergic receptor p2y, g-protein coupled, 12, NTNG2 - netrin g2, SYK - spleen tyrosine kinase, EZR - ezrin, ESAM - endothelial cell adhesion molecule, CLDN5 - clau…
GO:0032879	regulation of localization	2.64e-06	0.00198	1.69	11599	1950	250	71	[SEMA3G - sema domain, immunoglobulin domain (ig), short basic domain, secreted, (semaphorin) 3g, IL16 - interleukin 16, SYK - spleen tyrosine kinase, BBC3 - bcl2 binding component 3, LRRC16A - leucine rich repeat containing 16a, CXCL12 - chemokine (c-x-c motif) ligand 12, IQSEC2 - iq motif and sec7 domain 2, SDC4 - syndecan 4, GPC1 - glypican 1, HOMER2 - homer homolog 2 (drosophila), ABCB1 - atp…
GO:0001525	angiogenesis	2.78e-06	0.00198	3.97	11599	187	250	16	[TEK - tek tyrosine kinase, endothelial, GLUL - glutamate-ammonia ligase, PLXND1 - plexin d1, SYK - spleen tyrosine kinase, EPHB1 - eph receptor b1, EPHB4 - eph receptor b4, PLCD3 - phospholipase c, delta 3, PIK3CG - phosphatidylinositol-4,5-bisphosphate 3-kinase, catalytic subunit gamma, MFGE8 - milk fat globule-egf factor 8 protein, DAB2IP - dab2 interacting protein, RAMP2 - receptor (g protein…
GO:0035556	intracellular signal transduction	2.85e-06	0.00193	1.94	11599	1194	250	50	[TAB1 - tgf-beta activated kinase 1/map3k7 binding protein 1, IFI16 - interferon, gamma-inducible protein 16, BBC3 - bcl2 binding component 3, STK32C - serine/threonine kinase 32c, HOMER2 - homer homolog 2 (drosophila), ABR - active bcr-related, CAMKK2 - calcium/calmodulin-dependent protein kinase kinase 2, beta, PINK1 - pten induced putative kinase 1, GPR6 - g protein-coupled receptor 6, TLR7 - …
GO:0048646	anatomical structure formation involved in morphogenesis	2.89e-06	0.00187	2.68	11599	467	250	27	[TEK - tek tyrosine kinase, endothelial, FJX1 - four jointed box 1 (drosophila), GLUL - glutamate-ammonia ligase, SYK - spleen tyrosine kinase, SHH - sonic hedgehog, TCF15 - transcription factor 15 (basic helix-loop-helix), PIK3CG - phosphatidylinositol-4,5-bisphosphate 3-kinase, catalytic subunit gamma, SDC4 - syndecan 4, DAB2IP - dab2 interacting protein, GPC1 - glypican 1, EPAS1 - endothelial …
GO:0035633	maintenance of permeability of blood-brain barrier	1.19e-05	0.00734	11.14	11599	25	250	6	[CDH5 - cadherin 5, type 2 (vascular endothelium), MFSD2A - major facilitator superfamily domain containing 2a, PECAM1 - platelet/endothelial cell adhesion molecule 1, LSR - lipolysis stimulated lipoprotein receptor, ESAM - endothelial cell adhesion molecule, CLDN5 - claudin 5]
GO:0060326	cell chemotaxis	1.3e-05	0.0077	4.95	11599	103	250	11	[PIP5K1C - phosphatidylinositol-4-phosphate 5-kinase, type i, gamma, S1PR1 - sphingosine-1-phosphate receptor 1, BCAR1 - breast cancer anti-estrogen resistance 1, CX3CR1 - chemokine (c-x3-c motif) receptor 1, SYK - spleen tyrosine kinase, IL16 - interleukin 16, EPHB1 - eph receptor b1, CSF3R - colony stimulating factor 3 receptor (granulocyte), CXCL12 - chemokine (c-x-c motif) ligand 12, PIK3CG -…
GO:2000026	regulation of multicellular organismal development	1.78e-05	0.0101	1.75	11599	1455	250	55	[SEMA3G - sema domain, immunoglobulin domain (ig), short basic domain, secreted, (semaphorin) 3g, ITM2C - integral membrane protein 2c, SYK - spleen tyrosine kinase, CXCL12 - chemokine (c-x-c motif) ligand 12, GPC1 - glypican 1, LFNG - lfng o-fucosylpeptide 3-beta-n-acetylglucosaminyltransferase, GPR37L1 - g protein-coupled receptor 37 like 1, ENG - endoglin, CELF4 - cugbp, elav-like family membe…
GO:0019220	regulation of phosphate metabolic process	1.97e-05	0.0108	1.81	11599	1280	250	50	[TAB1 - tgf-beta activated kinase 1/map3k7 binding protein 1, TIMP3 - timp metallopeptidase inhibitor 3, SYK - spleen tyrosine kinase, SDC4 - syndecan 4, ELFN1 - extracellular leucine-rich repeat and fibronectin type iii domain containing 1, GPR37L1 - g protein-coupled receptor 37 like 1, ENG - endoglin, DUSP8 - dual specificity phosphatase 8, CAMKK2 - calcium/calmodulin-dependent protein kinase …
GO:0051174	regulation of phosphorus metabolic process	1.97e-05	0.0104	1.81	11599	1280	250	50	[TAB1 - tgf-beta activated kinase 1/map3k7 binding protein 1, TIMP3 - timp metallopeptidase inhibitor 3, SYK - spleen tyrosine kinase, SDC4 - syndecan 4, ELFN1 - extracellular leucine-rich repeat and fibronectin type iii domain containing 1, GPR37L1 - g protein-coupled receptor 37 like 1, ENG - endoglin, DUSP8 - dual specificity phosphatase 8, CAMKK2 - calcium/calmodulin-dependent protein kinase …
GO:0022603	regulation of anatomical structure morphogenesis	1.99e-05	0.0101	2.09	11599	801	250	36	[TEK - tek tyrosine kinase, endothelial, ATP10A - atpase, class v, type 10a, ICAM1 - intercellular adhesion molecule 1, GLUL - glutamate-ammonia ligase, SEMA3G - sema domain, immunoglobulin domain (ig), short basic domain, secreted, (semaphorin) 3g, DLG4 - discs, large homolog 4 (drosophila), SLC9A3R1 - solute carrier family 9, subfamily a (nhe3, cation proton antiporter 3), member 3 regulator 1,…
GO:0001932	regulation of protein phosphorylation	2.12e-05	0.0104	1.94	11599	1004	250	42	[TEK - tek tyrosine kinase, endothelial, ICAM1 - intercellular adhesion molecule 1, TAB1 - tgf-beta activated kinase 1/map3k7 binding protein 1, TIMP3 - timp metallopeptidase inhibitor 3, DLG4 - discs, large homolog 4 (drosophila), SYK - spleen tyrosine kinase, SLC9A3R1 - solute carrier family 9, subfamily a (nhe3, cation proton antiporter 3), member 3 regulator 1, LDLRAD4 - low density lipoprote…
GO:0009966	regulation of signal transduction	2.24e-05	0.0107	1.56	11599	2227	250	75	[TAB1 - tgf-beta activated kinase 1/map3k7 binding protein 1, ITM2C - integral membrane protein 2c, TIMP3 - timp metallopeptidase inhibitor 3, SYK - spleen tyrosine kinase, BBC3 - bcl2 binding component 3, CXCL12 - chemokine (c-x-c motif) ligand 12, IQSEC2 - iq motif and sec7 domain 2, ARHGAP10 - rho gtpase activating protein 10, GPC1 - glypican 1, HOMER2 - homer homolog 2 (drosophila), ABR - act…
GO:0007187	G protein-coupled receptor signaling pathway, coupled to cyclic nucleotide second messenger	2.34e-05	0.0108	4.28	11599	130	250	12	[GRK5 - g protein-coupled receptor kinase 5, RAMP2 - receptor (g protein-coupled) activity modifying protein 2, GPR6 - g protein-coupled receptor 6, GRM3 - glutamate receptor, metabotropic 3, P2RY12 - purinergic receptor p2y, g-protein coupled, 12, S1PR1 - sphingosine-1-phosphate receptor 1, GNA11 - guanine nucleotide binding protein (g protein), alpha 11 (gq class), SLC9A3R1 - solute carrier fam…
GO:0006027	glycosaminoglycan catabolic process	3.3e-05	0.0147	7.55	11599	43	250	7	[GPC1 - glypican 1, SDC3 - syndecan 3, CSPG5 - chondroitin sulfate proteoglycan 5 (neuroglycan c), HYAL2 - hyaluronoglucosaminidase 2, HYAL1 - hyaluronoglucosaminidase 1, HYAL3 - hyaluronoglucosaminidase 3, SDC4 - syndecan 4]
GO:0065009	regulation of molecular function	3.3e-05	0.0142	1.55	11599	2212	250	74	[TAB1 - tgf-beta activated kinase 1/map3k7 binding protein 1, TIMP3 - timp metallopeptidase inhibitor 3, IFI16 - interferon, gamma-inducible protein 16, SYK - spleen tyrosine kinase, BBC3 - bcl2 binding component 3, IQSEC2 - iq motif and sec7 domain 2, SDC4 - syndecan 4, ARHGAP10 - rho gtpase activating protein 10, ABR - active bcr-related, RAP1GAP2 - rap1 gtpase activating protein 2, ELFN1 - ext…
GO:0045595	regulation of cell differentiation	3.66e-05	0.0153	1.77	11599	1310	250	50	[ITM2C - integral membrane protein 2c, SEMA3G - sema domain, immunoglobulin domain (ig), short basic domain, secreted, (semaphorin) 3g, SYK - spleen tyrosine kinase, LRRC16A - leucine rich repeat containing 16a, CXCL12 - chemokine (c-x-c motif) ligand 12, GPC1 - glypican 1, GPR37L1 - g protein-coupled receptor 37 like 1, ENG - endoglin, PLXND1 - plexin d1, PROM1 - prominin 1, FOXO6 - forkhead box…
GO:0042325	regulation of phosphorylation	3.99e-05	0.0162	1.84	11599	1136	250	45	[TEK - tek tyrosine kinase, endothelial, ICAM1 - intercellular adhesion molecule 1, TAB1 - tgf-beta activated kinase 1/map3k7 binding protein 1, TIMP3 - timp metallopeptidase inhibitor 3, DLG4 - discs, large homolog 4 (drosophila), SYK - spleen tyrosine kinase, SLC9A3R1 - solute carrier family 9, subfamily a (nhe3, cation proton antiporter 3), member 3 regulator 1, LDLRAD4 - low density lipoprote…
GO:0007188	adenylate cyclase-modulating G protein-coupled receptor signaling pathway	4e-05	0.0158	4.4	11599	116	250	11	[GRK5 - g protein-coupled receptor kinase 5, RAMP2 - receptor (g protein-coupled) activity modifying protein 2, GPR6 - g protein-coupled receptor 6, GRM3 - glutamate receptor, metabotropic 3, P2RY12 - purinergic receptor p2y, g-protein coupled, 12, S1PR1 - sphingosine-1-phosphate receptor 1, GNA11 - guanine nucleotide binding protein (g protein), alpha 11 (gq class), SLC9A3R1 - solute carrier fam…
GO:0051049	regulation of transport	4.12e-05	0.0158	1.79	11599	1244	250	48	[GSG1L - gsg1-like, ICAM1 - intercellular adhesion molecule 1, HPCA - hippocalcin, DLG4 - discs, large homolog 4 (drosophila), SLC9A3R1 - solute carrier family 9, subfamily a (nhe3, cation proton antiporter 3), member 3 regulator 1, SYK - spleen tyrosine kinase, IL16 - interleukin 16, PASK - pas domain containing serine/threonine kinase, SHH - sonic hedgehog, BBC3 - bcl2 binding component 3, CSPG…
GO:0046718	viral entry into host cell	4.57e-05	0.0171	6.08	11599	61	250	8	[ICAM1 - intercellular adhesion molecule 1, MRC1 - mannose receptor, c type 1, SCARB1 - scavenger receptor class b, member 1, TFRC - transferrin receptor (p90, cd71), HYAL2 - hyaluronoglucosaminidase 2, SELPLG - selectin p ligand, HYAL1 - hyaluronoglucosaminidase 1, HYAL3 - hyaluronoglucosaminidase 3]
GO:0048583	regulation of response to stimulus	5e-05	0.0182	1.45	11599	2886	250	90	[TAB1 - tgf-beta activated kinase 1/map3k7 binding protein 1, ITM2C - integral membrane protein 2c, TIMP3 - timp metallopeptidase inhibitor 3, SEMA3G - sema domain, immunoglobulin domain (ig), short basic domain, secreted, (semaphorin) 3g, IFI16 - interferon, gamma-inducible protein 16, IL16 - interleukin 16, SYK - spleen tyrosine kinase, BBC3 - bcl2 binding component 3, CXCL12 - chemokine (c-x-c…
GO:0006026	aminoglycan catabolic process	5.19e-05	0.0185	7.06	11599	46	250	7	[GPC1 - glypican 1, SDC3 - syndecan 3, CSPG5 - chondroitin sulfate proteoglycan 5 (neuroglycan c), HYAL2 - hyaluronoglucosaminidase 2, HYAL1 - hyaluronoglucosaminidase 1, HYAL3 - hyaluronoglucosaminidase 3, SDC4 - syndecan 4]
GO:0065008	regulation of biological quality	5.45e-05	0.0189	1.48	11599	2565	250	82	[SYK - spleen tyrosine kinase, SORCS2 - sortilin-related vps10 domain containing receptor 2, BBC3 - bcl2 binding component 3, LRRC16A - leucine rich repeat containing 16a, CXCL12 - chemokine (c-x-c motif) ligand 12, IQSEC2 - iq motif and sec7 domain 2, FLI1 - fli-1 proto-oncogene, ets transcription factor, EPAS1 - endothelial pas domain protein 1, HOMER2 - homer homolog 2 (drosophila), RAP1GAP2 -…
GO:0003376	sphingosine-1-phosphate receptor signaling pathway	6.17e-05	0.0209	16.87	11599	11	250	4	[GPR6 - g protein-coupled receptor 6, S1PR1 - sphingosine-1-phosphate receptor 1, EZR - ezrin, PIK3CG - phosphatidylinositol-4,5-bisphosphate 3-kinase, catalytic subunit gamma]
GO:0098657	import into cell	6.24e-05	0.0206	2.4	11599	463	250	24	[PIP5K1C - phosphatidylinositol-4-phosphate 5-kinase, type i, gamma, CD93 - cd93 molecule, SCARF2 - scavenger receptor class f, member 2, GLUL - glutamate-ammonia ligase, SCARB1 - scavenger receptor class b, member 1, SYK - spleen tyrosine kinase, SLC9A3R1 - solute carrier family 9, subfamily a (nhe3, cation proton antiporter 3), member 3 regulator 1, SHH - sonic hedgehog, EZR - ezrin, LRRC16A - …
GO:0120192	tight junction assembly	6.42e-05	0.0208	8.44	11599	33	250	6	[RAMP2 - receptor (g protein-coupled) activity modifying protein 2, CDH5 - cadherin 5, type 2 (vascular endothelium), PECAM1 - platelet/endothelial cell adhesion molecule 1, LSR - lipolysis stimulated lipoprotein receptor, ESAM - endothelial cell adhesion molecule, CLDN5 - claudin 5]
GO:1990266	neutrophil migration	6.42e-05	0.0203	8.44	11599	33	250	6	[PIP5K1C - phosphatidylinositol-4-phosphate 5-kinase, type i, gamma, SYK - spleen tyrosine kinase, PECAM1 - platelet/endothelial cell adhesion molecule 1, CSF3R - colony stimulating factor 3 receptor (granulocyte), PIK3CG - phosphatidylinositol-4,5-bisphosphate 3-kinase, catalytic subunit gamma, S100A9 - s100 calcium binding protein a9]
GO:0044093	positive regulation of molecular function	7.64e-05	0.0236	1.75	11599	1275	250	48	[TEK - tek tyrosine kinase, endothelial, ICAM1 - intercellular adhesion molecule 1, TAB1 - tgf-beta activated kinase 1/map3k7 binding protein 1, HPCA - hippocalcin, DLG4 - discs, large homolog 4 (drosophila), IFI16 - interferon, gamma-inducible protein 16, SYK - spleen tyrosine kinase, SHH - sonic hedgehog, BBC3 - bcl2 binding component 3, PIK3CG - phosphatidylinositol-4,5-bisphosphate 3-kinase, …
GO:0120193	tight junction organization	7.65e-05	0.0232	8.19	11599	34	250	6	[RAMP2 - receptor (g protein-coupled) activity modifying protein 2, CDH5 - cadherin 5, type 2 (vascular endothelium), PECAM1 - platelet/endothelial cell adhesion molecule 1, LSR - lipolysis stimulated lipoprotein receptor, ESAM - endothelial cell adhesion molecule, CLDN5 - claudin 5]
GO:0051094	positive regulation of developmental process	8.46e-05	0.0251	1.88	11599	961	250	39	[TEK - tek tyrosine kinase, endothelial, DLG4 - discs, large homolog 4 (drosophila), SYK - spleen tyrosine kinase, SHH - sonic hedgehog, CSPG5 - chondroitin sulfate proteoglycan 5 (neuroglycan c), LRRC16A - leucine rich repeat containing 16a, OLFM2 - olfactomedin 2, CXCL12 - chemokine (c-x-c motif) ligand 12, HYAL1 - hyaluronoglucosaminidase 1, FAM5C - family with sequence similarity 5, member c,…
GO:0030334	regulation of cell migration	9.05e-05	0.0263	2.14	11599	630	250	29	[TEK - tek tyrosine kinase, endothelial, ICAM1 - intercellular adhesion molecule 1, GLUL - glutamate-ammonia ligase, SEMA3G - sema domain, immunoglobulin domain (ig), short basic domain, secreted, (semaphorin) 3g, SLC9A3R1 - solute carrier family 9, subfamily a (nhe3, cation proton antiporter 3), member 3 regulator 1, SHH - sonic hedgehog, LDLRAD4 - low density lipoprotein receptor class a domain…
GO:0090520	sphingolipid mediated signaling pathway	9.1e-05	0.0259	15.47	11599	12	250	4	[GPR6 - g protein-coupled receptor 6, S1PR1 - sphingosine-1-phosphate receptor 1, EZR - ezrin, PIK3CG - phosphatidylinositol-4,5-bisphosphate 3-kinase, catalytic subunit gamma]
GO:0045765	regulation of angiogenesis	9.75e-05	0.0272	3.28	11599	198	250	14	[TEK - tek tyrosine kinase, endothelial, GLUL - glutamate-ammonia ligase, PLXND1 - plexin d1, CLDN5 - claudin 5, HYAL1 - hyaluronoglucosaminidase 1, DAB2IP - dab2 interacting protein, RAMP2 - receptor (g protein-coupled) activity modifying protein 2, CDH5 - cadherin 5, type 2 (vascular endothelium), CX3CR1 - chemokine (c-x3-c motif) receptor 1, PRKCB - protein kinase c, beta, FKBPL - fk506 bindin…
Function
GO Term	Description	P-value	FDR q-value	Enrichment	N	B	n	b	Genes
GO:0004888	transmembrane signaling receptor activity	1.64e-08	6.79e-05	3.2	11599	435	250	30	k
GO:0038023	signaling receptor activity	1.81e-08	3.76e-05	2.91	11599	542	250	34	[P2RY13 - purinergic receptor p2y, g-protein coupled, 13, CD93 - cd93 molecule, TEK - tek tyrosine kinase, endothelial, ICAM1 - intercellular adhesion molecule 1, SORCS2 - sortilin-related vps10 domain containing receptor 2, GPR153 - g protein-coupled receptor 153, IL13RA1 - interleukin 13 receptor, alpha 1, SDC4 - syndecan 4, HTR6 - 5-hydroxytryptamine (serotonin) receptor 6, g protein-coupled, …
GO:0060089	molecular transducer activity	7.69e-08	0.000106	2.74	11599	575	250	34	[P2RY13 - purinergic receptor p2y, g-protein coupled, 13, CD93 - cd93 molecule, TEK - tek tyrosine kinase, endothelial, ICAM1 - intercellular adhesion molecule 1, SORCS2 - sortilin-related vps10 domain containing receptor 2, GPR153 - g protein-coupled receptor 153, IL13RA1 - interleukin 13 receptor, alpha 1, SDC4 - syndecan 4, HTR6 - 5-hydroxytryptamine (serotonin) receptor 6, g protein-coupled, …
GO:0004415	hyalurononglucosaminidase activity	3.9e-05	0.0404	34.8	11599	4	250	3	[HYAL2 - hyaluronoglucosaminidase 2, HYAL1 - hyaluronoglucosaminidase 1, HYAL3 - hyaluronoglucosaminidase 3]
GO:0001608	G protein-coupled nucleotide receptor activity	9.58e-05	0.0796	27.84	11599	5	250	3	[P2RY13 - purinergic receptor p2y, g-protein coupled, 13, P2RY12 - purinergic receptor p2y, g-protein coupled, 12, GPR34 - g protein-coupled receptor 34]
GO:0045028	G protein-coupled purinergic nucleotide receptor activity	9.58e-05	0.0663	27.84	11599	5	250	3	[P2RY13 - purinergic receptor p2y, g-protein coupled, 13, P2RY12 - purinergic receptor p2y, g-protein coupled, 12, GPR34 - g protein-coupled receptor 34]
Component
GO Term	Description	P-value	FDR q-value	Enrichment	N	B	n	b	Genes
GO:0044459	plasma membrane part	4.3e-14	7.98e-11	2.25	11599	1750	250	85	[SEMA3G - sema domain, immunoglobulin domain (ig), short basic domain, secreted, (semaphorin) 3g, SYK - spleen tyrosine kinase, SORCS2 - sortilin-related vps10 domain containing receptor 2, IL13RA1 - interleukin 13 receptor, alpha 1, CXCL12 - chemokine (c-x-c motif) ligand 12, SDC4 - syndecan 4, GPC1 - glypican 1, ABCB1 - atp-binding cassette, sub-family b (mdr/tap), member 1, KCNQ1 - potassium v…
GO:0005886	plasma membrane	2.71e-12	2.51e-09	1.84	11599	2722	250	108	[CD93 - cd93 molecule, ITM2C - integral membrane protein 2c, IL16 - interleukin 16, IL13RA1 - interleukin 13 receptor, alpha 1, LRRC16A - leucine rich repeat containing 16a, SDC4 - syndecan 4, ARHGAP10 - rho gtpase activating protein 10, COL26A1 - collagen, type xxvi, alpha 1, SELPLG - selectin p ligand, RGS5 - regulator of g-protein signaling 5, GPR37L1 - g protein-coupled receptor 37 like 1, SE…
GO:0031226	intrinsic component of plasma membrane	4.06e-12	2.51e-09	2.79	11599	880	250	53	[SEMA3G - sema domain, immunoglobulin domain (ig), short basic domain, secreted, (semaphorin) 3g, SORCS2 - sortilin-related vps10 domain containing receptor 2, SDC4 - syndecan 4, GPC1 - glypican 1, KCNK3 - potassium channel, subfamily k, member 3, SELPLG - selectin p ligand, TSPAN4 - tetraspanin 4, SELL - selectin l, GPR6 - g protein-coupled receptor 6, PLXND1 - plexin d1, SCARB1 - scavenger rece…
GO:0031224	intrinsic component of membrane	9.33e-11	4.33e-08	1.75	11599	2834	250	107	[CD93 - cd93 molecule, ITM2C - integral membrane protein 2c, SEMA3G - sema domain, immunoglobulin domain (ig), short basic domain, secreted, (semaphorin) 3g, SDC4 - syndecan 4, LFNG - lfng o-fucosylpeptide 3-beta-n-acetylglucosaminyltransferase, DHRS9 - dehydrogenase/reductase (sdr family) member 9, SELPLG - selectin p ligand, GPR37L1 - g protein-coupled receptor 37 like 1, SELL - selectin l, ENG…
GO:0005887	integral component of plasma membrane	1.72e-10	6.37e-08	2.7	11599	825	250	48	[GSG1L - gsg1-like, TEK - tek tyrosine kinase, endothelial, ATP10A - atpase, class v, type 10a, ICAM1 - intercellular adhesion molecule 1, SEMA3G - sema domain, immunoglobulin domain (ig), short basic domain, secreted, (semaphorin) 3g, SORCS2 - sortilin-related vps10 domain containing receptor 2, CSPG5 - chondroitin sulfate proteoglycan 5 (neuroglycan c), SDC4 - syndecan 4, HTR6 - 5-hydroxytrypta…
GO:0044425	membrane part	2.23e-10	6.88e-08	1.57	11599	3941	250	133	[CD93 - cd93 molecule, ITM2C - integral membrane protein 2c, SEMA3G - sema domain, immunoglobulin domain (ig), short basic domain, secreted, (semaphorin) 3g, IL13RA1 - interleukin 13 receptor, alpha 1, CXCL12 - chemokine (c-x-c motif) ligand 12, SDC4 - syndecan 4, LFNG - lfng o-fucosylpeptide 3-beta-n-acetylglucosaminyltransferase, DHRS9 - dehydrogenase/reductase (sdr family) member 9, SELPLG - s…
GO:0016021	integral component of membrane	1.88e-09	4.98e-07	1.71	11599	2738	250	101	[CD93 - cd93 molecule, SEMA3G - sema domain, immunoglobulin domain (ig), short basic domain, secreted, (semaphorin) 3g, ITM2C - integral membrane protein 2c, SDC4 - syndecan 4, LFNG - lfng o-fucosylpeptide 3-beta-n-acetylglucosaminyltransferase, SELPLG - selectin p ligand, DHRS9 - dehydrogenase/reductase (sdr family) member 9, GPR37L1 - g protein-coupled receptor 37 like 1, SELL - selectin l, ENG…
GO:0009897	external side of plasma membrane	4.32e-08	1e-05	5.38	11599	138	250	16	[ICAM1 - intercellular adhesion molecule 1, P2RY12 - purinergic receptor p2y, g-protein coupled, 12, CLEC14A - c-type lectin domain family 14, member a, IL13RA1 - interleukin 13 receptor, alpha 1, CSF3R - colony stimulating factor 3 receptor (granulocyte), CXCL12 - chemokine (c-x-c motif) ligand 12, MFGE8 - milk fat globule-egf factor 8 protein, CDH5 - cadherin 5, type 2 (vascular endothelium), S…
GO:0009986	cell surface	7.01e-07	0.000145	3.14	11599	355	250	24	[CD93 - cd93 molecule, CSF1R - colony stimulating factor 1 receptor, TEK - tek tyrosine kinase, endothelial, ICAM1 - intercellular adhesion molecule 1, P2RY12 - purinergic receptor p2y, g-protein coupled, 12, SCARB1 - scavenger receptor class b, member 1, PROM1 - prominin 1, SHH - sonic hedgehog, LRRC8A - leucine rich repeat containing 8 family, member a, CSPG5 - chondroitin sulfate proteoglycan …
GO:0098552	side of membrane	1.38e-06	0.000256	3.96	11599	199	250	17	[ICAM1 - intercellular adhesion molecule 1, P2RY12 - purinergic receptor p2y, g-protein coupled, 12, CLEC14A - c-type lectin domain family 14, member a, EZR - ezrin, IL13RA1 - interleukin 13 receptor, alpha 1, CSF3R - colony stimulating factor 3 receptor (granulocyte), CXCL12 - chemokine (c-x-c motif) ligand 12, MFGE8 - milk fat globule-egf factor 8 protein, CDH5 - cadherin 5, type 2 (vascular en…
GO:0016020	membrane	2.79e-06	0.000471	1.32	11599	5246	250	149	[CD93 - cd93 molecule, ITM2C - integral membrane protein 2c, IL16 - interleukin 16, IL13RA1 - interleukin 13 receptor, alpha 1, LRRC16A - leucine rich repeat containing 16a, SDC4 - syndecan 4, ARHGAP10 - rho gtpase activating protein 10, COL26A1 - collagen, type xxvi, alpha 1, ABR - active bcr-related, PBXIP1 - pre-b-cell leukemia homeobox interacting protein 1, DHRS9 - dehydrogenase/reductase (s…
GO:0098857	membrane microdomain	3.65e-06	0.000564	3.52	11599	237	250	18	[TEK - tek tyrosine kinase, endothelial, ICAM1 - intercellular adhesion molecule 1, P2RY12 - purinergic receptor p2y, g-protein coupled, 12, SLC9A3R1 - solute carrier family 9, subfamily a (nhe3, cation proton antiporter 3), member 3 regulator 1, SCARB1 - scavenger receptor class b, member 1, SHH - sonic hedgehog, EZR - ezrin, HYAL2 - hyaluronoglucosaminidase 2, SLC2A1 - solute carrier family 2 (…
GO:0045121	membrane raft	3.65e-06	0.000521	3.52	11599	237	250	18	[TEK - tek tyrosine kinase, endothelial, ICAM1 - intercellular adhesion molecule 1, P2RY12 - purinergic receptor p2y, g-protein coupled, 12, SLC9A3R1 - solute carrier family 9, subfamily a (nhe3, cation proton antiporter 3), member 3 regulator 1, SCARB1 - scavenger receptor class b, member 1, SHH - sonic hedgehog, EZR - ezrin, HYAL2 - hyaluronoglucosaminidase 2, SLC2A1 - solute carrier family 2 (…
GO:0098589	membrane region	5.49e-06	0.000728	3.42	11599	244	250	18	[TEK - tek tyrosine kinase, endothelial, ICAM1 - intercellular adhesion molecule 1, P2RY12 - purinergic receptor p2y, g-protein coupled, 12, SLC9A3R1 - solute carrier family 9, subfamily a (nhe3, cation proton antiporter 3), member 3 regulator 1, SCARB1 - scavenger receptor class b, member 1, SHH - sonic hedgehog, EZR - ezrin, HYAL2 - hyaluronoglucosaminidase 2, SLC2A1 - solute carrier family 2 (…
GO:0098685	Schaffer collateral - CA1 synapse	8.51e-06	0.00105	6.52	11599	64	250	9	[GSG1L - gsg1-like, PTPRA - protein tyrosine phosphatase, receptor type, a, NTNG2 - netrin g2, ABR - active bcr-related, BCR - breakpoint cluster region, RNF216 - ring finger protein 216, PRKCZ - protein kinase c, zeta, IQSEC2 - iq motif and sec7 domain 2, SH3GL1 - sh3-domain grb2-like 1]
GO:0062023	collagen-containing extracellular matrix	6.04e-05	0.00701	2.98	11599	265	250	17	[ICAM1 - intercellular adhesion molecule 1, TIMP3 - timp metallopeptidase inhibitor 3, TGFB1I1 - transforming growth factor beta 1 induced transcript 1, SHH - sonic hedgehog, CLEC14A - c-type lectin domain family 14, member a, MATN3 - matrilin 3, CTSS - cathepsin s, PZP - pregnancy-zone protein, CXCL12 - chemokine (c-x-c motif) ligand 12, MFGE8 - milk fat globule-egf factor 8 protein, S100A9 - s1…
GO:0030054	cell junction	6.58e-05	0.00718	2.05	11599	748	250	33	[TEK - tek tyrosine kinase, endothelial, ICAM1 - intercellular adhesion molecule 1, SCARF2 - scavenger receptor class f, member 2, DLG4 - discs, large homolog 4 (drosophila), MPRIP - myosin phosphatase rho interacting protein, IL16 - interleukin 16, TES - testis derived transcript (3 lim domains), SDC4 - syndecan 4, PECAM1 - platelet/endothelial cell adhesion molecule 1, TSPAN4 - tetraspanin 4, E…

## Sheet: Control (pos) 
Positive Fold Change (Necropsy > Biopsy)
Process
GO Term	Description	P-value	FDR q-value	Enrichment	N	B	n	b	Genes
GO:0006396	RNA processing	2.37e-10	3.37e-06	2.44	11599	692	391	57	[POP1 - processing of precursor 1, ribonuclease p/mrp subunit (s. cerevisiae), SRSF11 - serine/arginine-rich splicing factor 11, LUC7L3 - luc7-like 3 (s. cerevisiae), RNPC3 - rna-binding region (rnp1, rrm) containing 3, RBM39 - rna binding motif protein 39, PRPF3 - pre-mrna processing factor 3, PNN - pinin, desmosome associated protein, CNOT6L - ccr4-not transcription complex, subunit 6-like, RPF…
GO:0019219	regulation of nucleobase-containing compound metabolic process	8.22e-10	5.85e-06	1.56	11599	2814	391	148	[TOB1 - transducer of erbb2, 1, ZNF420 - zinc finger protein 420, NPAS4 - neuronal pas domain protein 4, MGA - mga, max dimerization protein, ZNF202 - zinc finger protein 202, RBM39 - rna binding motif protein 39, WWC3 - wwc family member 3, TNRC6A - trinucleotide repeat containing 6a, BRWD3 - bromodomain and wd repeat domain containing 3, ORC2 - origin recognition complex, subunit 2, GADD45A - g…
GO:0010468	regulation of gene expression	2.26e-09	1.07e-05	1.51	11599	3114	391	158	[TOB1 - transducer of erbb2, 1, ZNF420 - zinc finger protein 420, NPAS4 - neuronal pas domain protein 4, ZNF202 - zinc finger protein 202, MGA - mga, max dimerization protein, RBM39 - rna binding motif protein 39, WWC3 - wwc family member 3, BRWD3 - bromodomain and wd repeat domain containing 3, TNRC6A - trinucleotide repeat containing 6a, GADD45A - growth arrest and dna-damage-inducible, alpha, …
GO:0006397	mRNA processing	3.22e-09	1.15e-05	2.95	11599	372	391	37	[PAPOLG - poly(a) polymerase gamma, SRSF11 - serine/arginine-rich splicing factor 11, SPEN - spen homolog, transcriptional regulator (drosophila), PAN2 - pan2 poly(a) specific ribonuclease subunit homolog (s. cerevisiae), RNPC3 - rna-binding region (rnp1, rrm) containing 3, RBM39 - rna binding motif protein 39, PRPF3 - pre-mrna processing factor 3, PDCD7 - programmed cell death 7, PNN - pinin, de…
GO:0051252	regulation of RNA metabolic process	4.92e-09	1.4e-05	1.57	11599	2575	391	136	[TOB1 - transducer of erbb2, 1, ZNF420 - zinc finger protein 420, NPAS4 - neuronal pas domain protein 4, MGA - mga, max dimerization protein, ZNF202 - zinc finger protein 202, RBM39 - rna binding motif protein 39, WWC3 - wwc family member 3, TNRC6A - trinucleotide repeat containing 6a, BRWD3 - bromodomain and wd repeat domain containing 3, ORC2 - origin recognition complex, subunit 2, GADD45A - g…
GO:2000112	regulation of cellular macromolecule biosynthetic process	3.54e-08	8.4e-05	1.51	11599	2705	391	138	[TOB1 - transducer of erbb2, 1, ZNF420 - zinc finger protein 420, NPAS4 - neuronal pas domain protein 4, MGA - mga, max dimerization protein, ZNF202 - zinc finger protein 202, WWC3 - wwc family member 3, TNRC6A - trinucleotide repeat containing 6a, BRWD3 - bromodomain and wd repeat domain containing 3, ORC2 - origin recognition complex, subunit 2, GADD45A - growth arrest and dna-damage-inducible,…
GO:0060255	regulation of macromolecule metabolic process	4.64e-08	9.44e-05	1.36	11599	4232	391	194	[TOB1 - transducer of erbb2, 1, ZNF420 - zinc finger protein 420, MYLIP - myosin regulatory light chain interacting protein, NPAS4 - neuronal pas domain protein 4, RBM39 - rna binding motif protein 39, FLCN - folliculin, EIF1B - eukaryotic translation initiation factor 1b, DKK1 - dickkopf wnt signaling pathway inhibitor 1, ALKBH1 - alkb, alkylation repair homolog 1 (e. coli), BRD8 - bromodomain c…
GO:0031326	regulation of cellular biosynthetic process	5.67e-08	0.000101	1.49	11599	2855	391	143	[TOB1 - transducer of erbb2, 1, ZNF420 - zinc finger protein 420, NPAS4 - neuronal pas domain protein 4, MGA - mga, max dimerization protein, ZNF202 - zinc finger protein 202, WWC3 - wwc family member 3, TNRC6A - trinucleotide repeat containing 6a, BRWD3 - bromodomain and wd repeat domain containing 3, ORC2 - origin recognition complex, subunit 2, GADD45A - growth arrest and dna-damage-inducible,…
GO:0010556	regulation of macromolecule biosynthetic process	5.98e-08	9.45e-05	1.5	11599	2727	391	138	[TOB1 - transducer of erbb2, 1, ZNF420 - zinc finger protein 420, NPAS4 - neuronal pas domain protein 4, MGA - mga, max dimerization protein, ZNF202 - zinc finger protein 202, WWC3 - wwc family member 3, TNRC6A - trinucleotide repeat containing 6a, BRWD3 - bromodomain and wd repeat domain containing 3, ORC2 - origin recognition complex, subunit 2, GADD45A - growth arrest and dna-damage-inducible,…
GO:0006357	regulation of transcription by RNA polymerase II	6.23e-08	8.87e-05	1.67	11599	1777	391	100	[TOB1 - transducer of erbb2, 1, ZNF420 - zinc finger protein 420, NPAS4 - neuronal pas domain protein 4, MGA - mga, max dimerization protein, ZNF202 - zinc finger protein 202, WWC3 - wwc family member 3, BRWD3 - bromodomain and wd repeat domain containing 3, GADD45A - growth arrest and dna-damage-inducible, alpha, ARID3B - at rich interactive domain 3b (bright-like), ORC2 - origin recognition com…
GO:0051171	regulation of nitrogen compound metabolic process	7.93e-08	0.000103	1.37	11599	4034	391	186	[TOB1 - transducer of erbb2, 1, ZNF420 - zinc finger protein 420, MYLIP - myosin regulatory light chain interacting protein, NPAS4 - neuronal pas domain protein 4, ZNF202 - zinc finger protein 202, MGA - mga, max dimerization protein, RBM39 - rna binding motif protein 39, WWC3 - wwc family member 3, BRWD3 - bromodomain and wd repeat domain containing 3, TNRC6A - trinucleotide repeat containing 6a…
GO:0008380	RNA splicing	9.52e-08	0.000113	2.9	11599	317	391	31	[SRSF11 - serine/arginine-rich splicing factor 11, SPEN - spen homolog, transcriptional regulator (drosophila), LUC7L3 - luc7-like 3 (s. cerevisiae), RNPC3 - rna-binding region (rnp1, rrm) containing 3, RBM39 - rna binding motif protein 39, PDCD7 - programmed cell death 7, PRPF3 - pre-mrna processing factor 3, PNN - pinin, desmosome associated protein, CSTF2 - cleavage stimulation factor, 3' pre-…
GO:0016070	RNA metabolic process	1.38e-07	0.000151	1.84	11599	1196	391	74	[POP1 - processing of precursor 1, ribonuclease p/mrp subunit (s. cerevisiae), SRSF11 - serine/arginine-rich splicing factor 11, LUC7L3 - luc7-like 3 (s. cerevisiae), RNPC3 - rna-binding region (rnp1, rrm) containing 3, RBM39 - rna binding motif protein 39, MED23 - mediator complex subunit 23, PRPF3 - pre-mrna processing factor 3, PNN - pinin, desmosome associated protein, CNOT6L - ccr4-not trans…
GO:0006355	regulation of transcription, DNA-templated	1.54e-07	0.000157	1.54	11599	2356	391	122	[TOB1 - transducer of erbb2, 1, ZNF420 - zinc finger protein 420, NPAS4 - neuronal pas domain protein 4, MGA - mga, max dimerization protein, ZNF202 - zinc finger protein 202, WWC3 - wwc family member 3, BRWD3 - bromodomain and wd repeat domain containing 3, ORC2 - origin recognition complex, subunit 2, GADD45A - growth arrest and dna-damage-inducible, alpha, ARID3B - at rich interactive domain 3…
GO:1903506	regulation of nucleic acid-templated transcription	1.58e-07	0.00015	1.54	11599	2357	391	122	[TOB1 - transducer of erbb2, 1, ZNF420 - zinc finger protein 420, NPAS4 - neuronal pas domain protein 4, MGA - mga, max dimerization protein, ZNF202 - zinc finger protein 202, WWC3 - wwc family member 3, BRWD3 - bromodomain and wd repeat domain containing 3, ORC2 - origin recognition complex, subunit 2, GADD45A - growth arrest and dna-damage-inducible, alpha, ARID3B - at rich interactive domain 3…
GO:2001141	regulation of RNA biosynthetic process	1.83e-07	0.000162	1.53	11599	2363	391	122	[TOB1 - transducer of erbb2, 1, ZNF420 - zinc finger protein 420, NPAS4 - neuronal pas domain protein 4, MGA - mga, max dimerization protein, ZNF202 - zinc finger protein 202, WWC3 - wwc family member 3, BRWD3 - bromodomain and wd repeat domain containing 3, ORC2 - origin recognition complex, subunit 2, GADD45A - growth arrest and dna-damage-inducible, alpha, ARID3B - at rich interactive domain 3…
GO:0009889	regulation of biosynthetic process	1.88e-07	0.000157	1.46	11599	2908	391	143	[TOB1 - transducer of erbb2, 1, ZNF420 - zinc finger protein 420, NPAS4 - neuronal pas domain protein 4, MGA - mga, max dimerization protein, ZNF202 - zinc finger protein 202, WWC3 - wwc family member 3, TNRC6A - trinucleotide repeat containing 6a, BRWD3 - bromodomain and wd repeat domain containing 3, ORC2 - origin recognition complex, subunit 2, GADD45A - growth arrest and dna-damage-inducible,…
GO:0043407	negative regulation of MAP kinase activity	4.86e-07	0.000384	6.03	11599	59	391	12	[RGS2 - regulator of g-protein signaling 2, 24kda, DUSP4 - dual specificity phosphatase 4, DUSP18 - dual specificity phosphatase 18, SPRY4 - sprouty homolog 4 (drosophila), DUSP5 - dual specificity phosphatase 5, DUSP6 - dual specificity phosphatase 6, SPRED2 - sprouty-related, evh1 domain containing 2, SPRY1 - sprouty homolog 1, antagonist of fgf signaling (drosophila), DUSP1 - dual specificity …
GO:0080090	regulation of primary metabolic process	1.06e-06	0.000795	1.32	11599	4169	391	186	[TOB1 - transducer of erbb2, 1, MYLIP - myosin regulatory light chain interacting protein, ZNF420 - zinc finger protein 420, NPAS4 - neuronal pas domain protein 4, ZNF202 - zinc finger protein 202, MGA - mga, max dimerization protein, RBM39 - rna binding motif protein 39, WWC3 - wwc family member 3, BRWD3 - bromodomain and wd repeat domain containing 3, TNRC6A - trinucleotide repeat containing 6a…
GO:0019222	regulation of metabolic process	2.5e-06	0.00178	1.28	11599	4645	391	201	[TOB1 - transducer of erbb2, 1, MYLIP - myosin regulatory light chain interacting protein, ZNF420 - zinc finger protein 420, NPAS4 - neuronal pas domain protein 4, RBM39 - rna binding motif protein 39, FLCN - folliculin, EIF1B - eukaryotic translation initiation factor 1b, DKK1 - dickkopf wnt signaling pathway inhibitor 1, ALKBH1 - alkb, alkylation repair homolog 1 (e. coli), BRD8 - bromodomain c…
GO:0031323	regulation of cellular metabolic process	3.88e-06	0.00263	1.3	11599	4299	391	188	[TOB1 - transducer of erbb2, 1, ZNF420 - zinc finger protein 420, MYLIP - myosin regulatory light chain interacting protein, NPAS4 - neuronal pas domain protein 4, ZNF202 - zinc finger protein 202, MGA - mga, max dimerization protein, RBM39 - rna binding motif protein 39, WWC3 - wwc family member 3, BRWD3 - bromodomain and wd repeat domain containing 3, TNRC6A - trinucleotide repeat containing 6a…
GO:0090304	nucleic acid metabolic process	6.16e-06	0.00398	1.57	11599	1659	391	88	[POP1 - processing of precursor 1, ribonuclease p/mrp subunit (s. cerevisiae), SRSF11 - serine/arginine-rich splicing factor 11, LUC7L3 - luc7-like 3 (s. cerevisiae), RBM39 - rna binding motif protein 39, RNPC3 - rna-binding region (rnp1, rrm) containing 3, MED23 - mediator complex subunit 23, PRPF3 - pre-mrna processing factor 3, ORC2 - origin recognition complex, subunit 2, GADD45A - growth arr…
GO:0071901	negative regulation of protein serine/threonine kinase activity	6.26e-06	0.00387	3.9	11599	114	391	15	[CHORDC1 - cysteine and histidine-rich domain (chord) containing 1, DUSP4 - dual specificity phosphatase 4, DUSP5 - dual specificity phosphatase 5, SPRED2 - sprouty-related, evh1 domain containing 2, DUSP6 - dual specificity phosphatase 6, SPRY1 - sprouty homolog 1, antagonist of fgf signaling (drosophila), SPRY2 - sprouty homolog 2 (drosophila), GADD45A - growth arrest and dna-damage-inducible, …
GO:0016071	mRNA metabolic process	1.23e-05	0.00731	2.1	11599	538	391	38	[PAPOLG - poly(a) polymerase gamma, SRSF11 - serine/arginine-rich splicing factor 11, SPEN - spen homolog, transcriptional regulator (drosophila), PAN2 - pan2 poly(a) specific ribonuclease subunit homolog (s. cerevisiae), RNPC3 - rna-binding region (rnp1, rrm) containing 3, RBM39 - rna binding motif protein 39, PRPF3 - pre-mrna processing factor 3, PDCD7 - programmed cell death 7, PNN - pinin, de…
GO:0000188	inactivation of MAPK activity	3.66e-05	0.0209	8.9	11599	20	391	6	[DUSP4 - dual specificity phosphatase 4, DUSP18 - dual specificity phosphatase 18, DUSP5 - dual specificity phosphatase 5, DUSP6 - dual specificity phosphatase 6, SPRED2 - sprouty-related, evh1 domain containing 2, DUSP1 - dual specificity phosphatase 1]
GO:0035970	peptidyl-threonine dephosphorylation	4.98e-05	0.0273	8.48	11599	21	391	6	[PDP1 - pyruvate dehyrogenase phosphatase catalytic subunit 1, DUSP4 - dual specificity phosphatase 4, DUSP18 - dual specificity phosphatase 18, DUSP5 - dual specificity phosphatase 5, DUSP6 - dual specificity phosphatase 6, DUSP1 - dual specificity phosphatase 1]
GO:0031124	mRNA 3'-end processing	7.52e-05	0.0397	4.43	11599	67	391	10	[THOC1 - tho complex 1, PAPOLG - poly(a) polymerase gamma, SRSF11 - serine/arginine-rich splicing factor 11, SRRM1 - serine/arginine repetitive matrix 1, ZNF473 - zinc finger protein 473, SRSF2 - serine/arginine-rich splicing factor 2, SRSF7 - serine/arginine-rich splicing factor 7, CSTF2 - cleavage stimulation factor, 3' pre-rna, subunit 2, 64kda, DDX39B - dead (asp-glu-ala-asp) box polypeptide …
Function
GO Term	Description	P-value	FDR q-value	Enrichment	N	B	n	b	Genes
GO:0003676	nucleic acid binding	6.99e-12	2.9e-08	1.64	11599	2747	391	152	[ZNF420 - zinc finger protein 420, POP1 - processing of precursor 1, ribonuclease p/mrp subunit (s. cerevisiae), SRSF11 - serine/arginine-rich splicing factor 11, NPAS4 - neuronal pas domain protein 4, MGA - mga, max dimerization protein, ZNF202 - zinc finger protein 202, TTC14 - tetratricopeptide repeat domain 14, LUC7L3 - luc7-like 3 (s. cerevisiae), RBM39 - rna binding motif protein 39, RNPC3 …
GO:0003677	DNA binding	3.65e-09	7.57e-06	1.79	11599	1590	391	96	[ZNF420 - zinc finger protein 420, NPAS4 - neuronal pas domain protein 4, ZNF202 - zinc finger protein 202, MGA - mga, max dimerization protein, LUC7L3 - luc7-like 3 (s. cerevisiae), DDX3Y - dead (asp-glu-ala-asp) box helicase 3, y-linked, ORC2 - origin recognition complex, subunit 2, ARID3B - at rich interactive domain 3b (bright-like), PNN - pinin, desmosome associated protein, PAXBP1 - pax3 an…
GO:0140110	transcription regulator activity	5.48e-08	7.59e-05	1.84	11599	1259	391	78	[TOB1 - transducer of erbb2, 1, ZNF420 - zinc finger protein 420, NPAS4 - neuronal pas domain protein 4, MGA - mga, max dimerization protein, ZNF202 - zinc finger protein 202, MED23 - mediator complex subunit 23, ZNF501 - zinc finger protein 501, TOB2 - transducer of erbb2, 2, GTF2H2 - general transcription factor iih, polypeptide 2, 44kda, ZNF518A - zinc finger protein 518a, SIRT1 - sirtuin 1, G…
GO:1901363	heterocyclic compound binding	1.33e-07	0.000138	1.35	11599	4116	391	188	[POP1 - processing of precursor 1, ribonuclease p/mrp subunit (s. cerevisiae), ZNF420 - zinc finger protein 420, SRSF11 - serine/arginine-rich splicing factor 11, NPAS4 - neuronal pas domain protein 4, ZNF202 - zinc finger protein 202, MGA - mga, max dimerization protein, LUC7L3 - luc7-like 3 (s. cerevisiae), TTC14 - tetratricopeptide repeat domain 14, RBM39 - rna binding motif protein 39, RNPC3 …
GO:1990837	sequence-specific double-stranded DNA binding	2.26e-07	0.000187	1.93	11599	966	391	63	[ZNF420 - zinc finger protein 420, NPAS4 - neuronal pas domain protein 4, MGA - mga, max dimerization protein, ZNF202 - zinc finger protein 202, ORC2 - origin recognition complex, subunit 2, ZNF501 - zinc finger protein 501, ZNF518A - zinc finger protein 518a, SIRT1 - sirtuin 1, GTF2B - general transcription factor iib, BHLHE40 - basic helix-loop-helix family, member e40, ZNF354C - zinc finger pr…
GO:0043565	sequence-specific DNA binding	3.73e-07	0.000258	1.87	11599	1046	391	66	[ZNF420 - zinc finger protein 420, NPAS4 - neuronal pas domain protein 4, MGA - mga, max dimerization protein, ZNF202 - zinc finger protein 202, ORC2 - origin recognition complex, subunit 2, ZNF501 - zinc finger protein 501, ZNF518A - zinc finger protein 518a, WRN - werner syndrome, recq helicase-like, SIRT1 - sirtuin 1, GTF2B - general transcription factor iib, BHLHE40 - basic helix-loop-helix f…
GO:0097159	organic cyclic compound binding	3.87e-07	0.000229	1.34	11599	4171	391	188	[POP1 - processing of precursor 1, ribonuclease p/mrp subunit (s. cerevisiae), ZNF420 - zinc finger protein 420, SRSF11 - serine/arginine-rich splicing factor 11, NPAS4 - neuronal pas domain protein 4, ZNF202 - zinc finger protein 202, MGA - mga, max dimerization protein, LUC7L3 - luc7-like 3 (s. cerevisiae), TTC14 - tetratricopeptide repeat domain 14, RBM39 - rna binding motif protein 39, RNPC3 …
GO:0000976	transcription regulatory region sequence-specific DNA binding	4.43e-07	0.00023	1.94	11599	919	391	60	[ZNF420 - zinc finger protein 420, NPAS4 - neuronal pas domain protein 4, MGA - mga, max dimerization protein, ZNF202 - zinc finger protein 202, ZNF501 - zinc finger protein 501, ZNF518A - zinc finger protein 518a, SIRT1 - sirtuin 1, GTF2B - general transcription factor iib, BHLHE40 - basic helix-loop-helix family, member e40, ZNF354C - zinc finger protein 354c, EGR2 - early growth response 2, EG…
GO:0044212	transcription regulatory region DNA binding	4.95e-07	0.000228	1.93	11599	922	391	60	[ZNF420 - zinc finger protein 420, NPAS4 - neuronal pas domain protein 4, MGA - mga, max dimerization protein, ZNF202 - zinc finger protein 202, ZNF501 - zinc finger protein 501, ZNF518A - zinc finger protein 518a, SIRT1 - sirtuin 1, GTF2B - general transcription factor iib, BHLHE40 - basic helix-loop-helix family, member e40, ZNF354C - zinc finger protein 354c, EGR2 - early growth response 2, EG…
GO:0001067	regulatory region nucleic acid binding	5.13e-07	0.000213	1.93	11599	923	391	60	[ZNF420 - zinc finger protein 420, NPAS4 - neuronal pas domain protein 4, MGA - mga, max dimerization protein, ZNF202 - zinc finger protein 202, ZNF501 - zinc finger protein 501, ZNF518A - zinc finger protein 518a, SIRT1 - sirtuin 1, GTF2B - general transcription factor iib, BHLHE40 - basic helix-loop-helix family, member e40, ZNF354C - zinc finger protein 354c, EGR2 - early growth response 2, EG…
GO:0000977	RNA polymerase II regulatory region sequence-specific DNA binding	6.8e-07	0.000257	1.97	11599	844	391	56	[ZNF420 - zinc finger protein 420, NPAS4 - neuronal pas domain protein 4, ZNF202 - zinc finger protein 202, MGA - mga, max dimerization protein, ZNF501 - zinc finger protein 501, ZNF518A - zinc finger protein 518a, SIRT1 - sirtuin 1, GTF2B - general transcription factor iib, BHLHE40 - basic helix-loop-helix family, member e40, ZNF354C - zinc finger protein 354c, EGR2 - early growth response 2, EG…
GO:0001012	RNA polymerase II regulatory region DNA binding	6.8e-07	0.000235	1.97	11599	844	391	56	[ZNF420 - zinc finger protein 420, NPAS4 - neuronal pas domain protein 4, ZNF202 - zinc finger protein 202, MGA - mga, max dimerization protein, ZNF501 - zinc finger protein 501, ZNF518A - zinc finger protein 518a, SIRT1 - sirtuin 1, GTF2B - general transcription factor iib, BHLHE40 - basic helix-loop-helix family, member e40, ZNF354C - zinc finger protein 354c, EGR2 - early growth response 2, EG…
GO:0003690	double-stranded DNA binding	7.56e-07	0.000241	1.86	11599	1022	391	64	[ZNF420 - zinc finger protein 420, NPAS4 - neuronal pas domain protein 4, MGA - mga, max dimerization protein, ZNF202 - zinc finger protein 202, ORC2 - origin recognition complex, subunit 2, ZNF501 - zinc finger protein 501, ZNF518A - zinc finger protein 518a, SIRT1 - sirtuin 1, GTF2B - general transcription factor iib, BHLHE40 - basic helix-loop-helix family, member e40, ZNF354C - zinc finger pr…
GO:0000987	proximal promoter sequence-specific DNA binding	1.36e-06	0.000402	2.02	11599	734	391	50	[ZNF420 - zinc finger protein 420, NPAS4 - neuronal pas domain protein 4, ZNF202 - zinc finger protein 202, MGA - mga, max dimerization protein, ZNF501 - zinc finger protein 501, SIRT1 - sirtuin 1, BHLHE40 - basic helix-loop-helix family, member e40, ZNF354C - zinc finger protein 354c, EGR2 - early growth response 2, EGR4 - early growth response 4, AEBP2 - ae binding protein 2, ZNF251 - zinc fing…
GO:0000978	RNA polymerase II proximal promoter sequence-specific DNA binding	2.1e-06	0.000582	2.01	11599	724	391	49	[ZNF420 - zinc finger protein 420, NPAS4 - neuronal pas domain protein 4, ZNF202 - zinc finger protein 202, MGA - mga, max dimerization protein, ZNF501 - zinc finger protein 501, SIRT1 - sirtuin 1, BHLHE40 - basic helix-loop-helix family, member e40, ZNF354C - zinc finger protein 354c, EGR2 - early growth response 2, EGR4 - early growth response 4, AEBP2 - ae binding protein 2, ZNF251 - zinc fing…
GO:0003700	DNA-binding transcription factor activity	2.17e-06	0.000562	1.93	11599	832	391	54	[ZNF420 - zinc finger protein 420, NPAS4 - neuronal pas domain protein 4, ZNF202 - zinc finger protein 202, MGA - mga, max dimerization protein, ZNF501 - zinc finger protein 501, ZNF518A - zinc finger protein 518a, BHLHE40 - basic helix-loop-helix family, member e40, ZNF354C - zinc finger protein 354c, EGR2 - early growth response 2, EGR4 - early growth response 4, AEBP2 - ae binding protein 2, Z…
GO:0000981	DNA-binding transcription factor activity, RNA polymerase II-specific	3.28e-06	0.000801	1.93	11599	800	391	52	[ZNF420 - zinc finger protein 420, NPAS4 - neuronal pas domain protein 4, ZNF202 - zinc finger protein 202, MGA - mga, max dimerization protein, ZNF518A - zinc finger protein 518a, BHLHE40 - basic helix-loop-helix family, member e40, ZNF354C - zinc finger protein 354c, EGR2 - early growth response 2, EGR4 - early growth response 4, AEBP2 - ae binding protein 2, ZNF251 - zinc finger protein 251, Z…
GO:0017017	MAP kinase tyrosine/serine/threonine phosphatase activity	2.76e-05	0.00637	12.36	11599	12	391	5	[DUSP4 - dual specificity phosphatase 4, DUSP5 - dual specificity phosphatase 5, DUSP18 - dual specificity phosphatase 18, DUSP6 - dual specificity phosphatase 6, DUSP1 - dual specificity phosphatase 1]
GO:0033549	MAP kinase phosphatase activity	2.76e-05	0.00604	12.36	11599	12	391	5	[DUSP4 - dual specificity phosphatase 4, DUSP18 - dual specificity phosphatase 18, DUSP5 - dual specificity phosphatase 5, DUSP6 - dual specificity phosphatase 6, DUSP1 - dual specificity phosphatase 1]
GO:0001228	DNA-binding transcription activator activity, RNA polymerase II-specific	5.77e-05	0.012	2.54	11599	257	391	22	[ZNF107 - zinc finger protein 107, NPAS4 - neuronal pas domain protein 4, NEUROD6 - neuronal differentiation 6, UBP1 - upstream binding protein 1 (lbp-1a), EGR2 - early growth response 2, EGR4 - early growth response 4, JUNB - jun b proto-oncogene, ZNF445 - zinc finger protein 445, EGR1 - early growth response 1, FOSB - fbj murine osteosarcoma viral oncogene homolog b, ZNF658 - zinc finger protei…
Component
GO Term	Description	P-value	FDR q-value	Enrichment	N	B	n	b	Genes
GO:0044428	nuclear part	6.37e-11	1.18e-07	1.49	11599	3639	391	183	[POP1 - processing of precursor 1, ribonuclease p/mrp subunit (s. cerevisiae), ZNF420 - zinc finger protein 420, SRSF11 - serine/arginine-rich splicing factor 11, ZNF202 - zinc finger protein 202, MGA - mga, max dimerization protein, CHAMP1 - chromosome alignment maintaining phosphoprotein 1, LUC7L3 - luc7-like 3 (s. cerevisiae), RBM39 - rna binding motif protein 39, RNPC3 - rna-binding region (r…
GO:0044451	nucleoplasm part	7.69e-11	7.13e-08	2.24	11599	926	391	70	[SENP2 - sumo1/sentrin/smt3 specific peptidase 2, SRSF11 - serine/arginine-rich splicing factor 11, MGA - mga, max dimerization protein, ZNF202 - zinc finger protein 202, CHAMP1 - chromosome alignment maintaining phosphoprotein 1, LUC7L3 - luc7-like 3 (s. cerevisiae), RBM39 - rna binding motif protein 39, MED23 - mediator complex subunit 23, PRPF3 - pre-mrna processing factor 3, PNN - pinin, desm…
GO:0016604	nuclear body	1.1e-10	6.82e-08	2.55	11599	641	391	55	[SENP2 - sumo1/sentrin/smt3 specific peptidase 2, SRSF11 - serine/arginine-rich splicing factor 11, ZNF202 - zinc finger protein 202, LUC7L3 - luc7-like 3 (s. cerevisiae), CHAMP1 - chromosome alignment maintaining phosphoprotein 1, RBM39 - rna binding motif protein 39, PRPF3 - pre-mrna processing factor 3, GADD45A - growth arrest and dna-damage-inducible, alpha, PNN - pinin, desmosome associated …
GO:0005654	nucleoplasm	9.05e-10	4.2e-07	1.54	11599	2947	391	153	[ZNF420 - zinc finger protein 420, POP1 - processing of precursor 1, ribonuclease p/mrp subunit (s. cerevisiae), SRSF11 - serine/arginine-rich splicing factor 11, MGA - mga, max dimerization protein, LUC7L3 - luc7-like 3 (s. cerevisiae), CHAMP1 - chromosome alignment maintaining phosphoprotein 1, RBM39 - rna binding motif protein 39, RNPC3 - rna-binding region (rnp1, rrm) containing 3, TNRC6A - t…
GO:0005634	nucleus	1.08e-08	4e-06	1.42	11599	3691	391	177	[TOB1 - transducer of erbb2, 1, ZNF420 - zinc finger protein 420, SRSF11 - serine/arginine-rich splicing factor 11, NPAS4 - neuronal pas domain protein 4, CHAMP1 - chromosome alignment maintaining phosphoprotein 1, LUC7L3 - luc7-like 3 (s. cerevisiae), RNPC3 - rna-binding region (rnp1, rrm) containing 3, BRWD3 - bromodomain and wd repeat domain containing 3, SPDL1 - spindle apparatus coiled-coil …
GO:0016607	nuclear speck	2.58e-06	0.000797	2.59	11599	332	391	29	[HBP1 - hmg-box transcription factor 1, SRSF11 - serine/arginine-rich splicing factor 11, LUC7L3 - luc7-like 3 (s. cerevisiae), RBM39 - rna binding motif protein 39, PRPF3 - pre-mrna processing factor 3, PNN - pinin, desmosome associated protein, GADD45A - growth arrest and dna-damage-inducible, alpha, DYRK3 - dual-specificity tyrosine-(y)-phosphorylation regulated kinase 3, SREK1 - splicing regu…
GO:0005681	spliceosomal complex	6.08e-06	0.00161	3.38	11599	158	391	18	[LUC7L3 - luc7-like 3 (s. cerevisiae), PRPF39 - prp39 pre-mrna processing factor 39 homolog (s. cerevisiae), RNPC3 - rna-binding region (rnp1, rrm) containing 3, SRRM1 - serine/arginine repetitive matrix 1, RBM5 - rna binding motif protein 5, PDCD7 - programmed cell death 7, PRPF3 - pre-mrna processing factor 3, AKAP17A - a kinase (prka) anchor protein 17a, PNN - pinin, desmosome associated prote…
GO:0005730	nucleolus	1.87e-05	0.00433	1.93	11599	675	391	44	[POP1 - processing of precursor 1, ribonuclease p/mrp subunit (s. cerevisiae), CERKL - ceramide kinase-like, DDX18 - dead (asp-glu-ala-asp) box polypeptide 18, ZNF202 - zinc finger protein 202, PLK3 - polo-like kinase 3, PHLDA1 - pleckstrin homology-like domain, family a, member 1, SYNE1 - spectrin repeat containing, nuclear envelope 1, ERI1 - exoribonuclease 1, FBXW7 - f-box and wd repeat domain…

## Sheet: HD to VHD (neg)
Negative Fold Change (necropsy < biopsy)
Process
GO Term	Description	P-value	FDR q-value	Enrichment	N	B	n	b	Genes
GO:0006955	immune response	5.98e-11	8.51e-07	3.62	11599	437	249	34	[NCF2 - neutrophil cytosolic factor 2, IL18 - interleukin 18 (interferon-gamma-inducing factor), IFI16 - interferon, gamma-inducible protein 16, IFI27 - interferon, alpha-inducible protein 27, TYROBP - tyro protein tyrosine kinase binding protein, IL16 - interleukin 16, HMGB1 - high mobility group box 1, CCR1 - chemokine (c-c motif) receptor 1, PIK3CG - phosphatidylinositol-4,5-bisphosphate 3-kin…
GO:0006952	defense response	4.81e-10	3.42e-06	3.08	11599	575	249	38	[NCF2 - neutrophil cytosolic factor 2, IL18 - interleukin 18 (interferon-gamma-inducing factor), IFI16 - interferon, gamma-inducible protein 16, IFI27 - interferon, alpha-inducible protein 27, TYROBP - tyro protein tyrosine kinase binding protein, ITGAL - integrin, alpha l (antigen cd11a (p180), lymphocyte function-associated antigen 1; alpha polypeptide), ZMYND11 - zinc finger, mynd-type contain…
GO:0045087	innate immune response	1.44e-09	6.82e-06	4.33	11599	258	249	24	[NCF2 - neutrophil cytosolic factor 2, CSF1R - colony stimulating factor 1 receptor, IL18 - interleukin 18 (interferon-gamma-inducing factor), TLR7 - toll-like receptor 7, IFI16 - interferon, gamma-inducible protein 16, IFI27 - interferon, alpha-inducible protein 27, TYROBP - tyro protein tyrosine kinase binding protein, FCN3 - ficolin (collagen/fibrinogen domain containing) 3 (hakata antigen), T…
GO:0002376	immune system process	1.31e-08	4.66e-05	2.12	11599	1299	249	59	[NCF2 - neutrophil cytosolic factor 2, IL18 - interleukin 18 (interferon-gamma-inducing factor), IFI16 - interferon, gamma-inducible protein 16, RPL22 - ribosomal protein l22, IFI27 - interferon, alpha-inducible protein 27, IL16 - interleukin 16, HMGB1 - high mobility group box 1, ZMYND11 - zinc finger, mynd-type containing 11, TLR3 - toll-like receptor 3, IFI44L - interferon-induced protein 44-l…
GO:0001775	cell activation	3.13e-08	8.91e-05	2.65	11599	669	249	38	[IL18 - interleukin 18 (interferon-gamma-inducing factor), RPL22 - ribosomal protein l22, TYROBP - tyro protein tyrosine kinase binding protein, ITGAL - integrin, alpha l (antigen cd11a (p180), lymphocyte function-associated antigen 1; alpha polypeptide), HMGB1 - high mobility group box 1, PIK3CG - phosphatidylinositol-4,5-bisphosphate 3-kinase, catalytic subunit gamma, B2M - beta-2-microglobulin…
GO:0045321	leukocyte activation	1.19e-07	0.000283	2.69	11599	588	249	34	[IL18 - interleukin 18 (interferon-gamma-inducing factor), RPL22 - ribosomal protein l22, TYROBP - tyro protein tyrosine kinase binding protein, ITGAL - integrin, alpha l (antigen cd11a (p180), lymphocyte function-associated antigen 1; alpha polypeptide), HMGB1 - high mobility group box 1, PIK3CG - phosphatidylinositol-4,5-bisphosphate 3-kinase, catalytic subunit gamma, B2M - beta-2-microglobulin…
GO:0007159	leukocyte cell-cell adhesion	3.52e-07	0.000715	11.29	11599	33	249	8	[SLC39A8 - solute carrier family 39 (zinc transporter), member 8, JAM2 - junctional adhesion molecule 2, CX3CR1 - chemokine (c-x3-c motif) receptor 1, ITGAL - integrin, alpha l (antigen cd11a (p180), lymphocyte function-associated antigen 1; alpha polypeptide), VCAM1 - vascular cell adhesion molecule 1, PECAM1 - platelet/endothelial cell adhesion molecule 1, PTPRC - protein tyrosine phosphatase, …
GO:0002521	leukocyte differentiation	4.32e-07	0.000769	4.3	11599	184	249	17	[CSF1R - colony stimulating factor 1 receptor, IFI16 - interferon, gamma-inducible protein 16, RPL22 - ribosomal protein l22, IRF8 - interferon regulatory factor 8, IKZF1 - ikaros family zinc finger 1 (ikaros), TYROBP - tyro protein tyrosine kinase binding protein, HMGB1 - high mobility group box 1, B2M - beta-2-microglobulin, MFNG - mfng o-fucosylpeptide 3-beta-n-acetylglucosaminyltransferase, L…
GO:0002252	immune effector process	4.82e-07	0.000762	2.54	11599	624	249	34	[IL18 - interleukin 18 (interferon-gamma-inducing factor), IFI16 - interferon, gamma-inducible protein 16, IFI27 - interferon, alpha-inducible protein 27, TYROBP - tyro protein tyrosine kinase binding protein, ITGAL - integrin, alpha l (antigen cd11a (p180), lymphocyte function-associated antigen 1; alpha polypeptide), ZMYND11 - zinc finger, mynd-type containing 11, HMGB1 - high mobility group bo…
GO:0051704	multi-organism process	9.22e-07	0.00131	2.12	11599	987	249	45	[RPL26 - ribosomal protein l26, SP110 - sp110 nuclear body protein, RPL22 - ribosomal protein l22, IFI16 - interferon, gamma-inducible protein 16, IL16 - interleukin 16, IFI27 - interferon, alpha-inducible protein 27, ITGAL - integrin, alpha l (antigen cd11a (p180), lymphocyte function-associated antigen 1; alpha polypeptide), HMGB1 - high mobility group box 1, ZMYND11 - zinc finger, mynd-type co…
GO:0009617	response to bacterium	1.16e-06	0.0015	5.22	11599	116	249	13	[LSM5 - lsm5 homolog, u6 small nuclear rna associated (s. cerevisiae), IRF8 - interferon regulatory factor 8, HMCN1 - hemicentin 1, LYZ - lysozyme, TLR6 - toll-like receptor 6, MPEG1 - macrophage expressed 1, C3 - complement component 3, CCDC80 - coiled-coil domain containing 80, TLR3 - toll-like receptor 3, FGR - feline gardner-rasheed sarcoma viral oncogene homolog, OAS2 - 2'-5'-oligoadenylate …
GO:0009607	response to biotic stimulus	1.23e-06	0.00146	2.74	11599	476	249	28	[IFI16 - interferon, gamma-inducible protein 16, IFI27 - interferon, alpha-inducible protein 27, DDIT3 - dna-damage-inducible transcript 3, HMGB1 - high mobility group box 1, ZMYND11 - zinc finger, mynd-type containing 11, B2M - beta-2-microglobulin, TLR3 - toll-like receptor 3, CCDC80 - coiled-coil domain containing 80, IFI44L - interferon-induced protein 44-like, OAS2 - 2'-5'-oligoadenylate syn…
GO:0032649	regulation of interferon-gamma production	2.09e-06	0.00229	9.09	11599	41	249	8	[IL18 - interleukin 18 (interferon-gamma-inducing factor), TLR7 - toll-like receptor 7, IRF8 - interferon regulatory factor 8, TLR3 - toll-like receptor 3, DDIT3 - dna-damage-inducible transcript 3, HMGB1 - high mobility group box 1, LAPTM5 - lysosomal protein transmembrane 5, PYCARD - pyd and card domain containing]
GO:0051707	response to other organism	3.61e-06	0.00367	3.14	11599	312	249	21	[TLR7 - toll-like receptor 7, LSM5 - lsm5 homolog, u6 small nuclear rna associated (s. cerevisiae), IRF8 - interferon regulatory factor 8, IFI16 - interferon, gamma-inducible protein 16, IFI27 - interferon, alpha-inducible protein 27, HMCN1 - hemicentin 1, FCN3 - ficolin (collagen/fibrinogen domain containing) 3 (hakata antigen), LYZ - lysozyme, TLR6 - toll-like receptor 6, ZMYND11 - zinc finger,…
GO:0002703	regulation of leukocyte mediated immunity	3.72e-06	0.00353	5.63	11599	91	249	11	[C3 - complement component 3, IL18 - interleukin 18 (interferon-gamma-inducing factor), LYN - v-yes-1 yamaguchi sarcoma viral related oncogene homolog, VAV1 - vav 1 guanine nucleotide exchange factor, TLR3 - toll-like receptor 3, TFRC - transferrin receptor (p90, cd71), PTPRC - protein tyrosine phosphatase, receptor type, c, FGR - feline gardner-rasheed sarcoma viral oncogene homolog, HMGB1 - hig…
GO:0050900	leukocyte migration	3.73e-06	0.00332	4.11	11599	170	249	15	[TEK - tek tyrosine kinase, endothelial, P2RY12 - purinergic receptor p2y, g-protein coupled, 12, JAM2 - junctional adhesion molecule 2, IL16 - interleukin 16, ITGAL - integrin, alpha l (antigen cd11a (p180), lymphocyte function-associated antigen 1; alpha polypeptide), HMGB1 - high mobility group box 1, PIK3CG - phosphatidylinositol-4,5-bisphosphate 3-kinase, catalytic subunit gamma, CCR1 - chem…
GO:0046649	lymphocyte activation	3.77e-06	0.00316	3.68	11599	215	249	17	[IL18 - interleukin 18 (interferon-gamma-inducing factor), RPL22 - ribosomal protein l22, IKZF1 - ikaros family zinc finger 1 (ikaros), ITGAL - integrin, alpha l (antigen cd11a (p180), lymphocyte function-associated antigen 1; alpha polypeptide), HMGB1 - high mobility group box 1, DOCK2 - dedicator of cytokinesis 2, PIK3CG - phosphatidylinositol-4,5-bisphosphate 3-kinase, catalytic subunit gamma,…
GO:0043207	response to external biotic stimulus	4.73e-06	0.00374	2.67	11599	453	249	26	[IFI16 - interferon, gamma-inducible protein 16, IFI27 - interferon, alpha-inducible protein 27, HMGB1 - high mobility group box 1, ZMYND11 - zinc finger, mynd-type containing 11, B2M - beta-2-microglobulin, CCDC80 - coiled-coil domain containing 80, TLR3 - toll-like receptor 3, IFI44L - interferon-induced protein 44-like, OAS2 - 2'-5'-oligoadenylate synthetase 2, 69/71kda, ALPL - alkaline phosph…
GO:0061756	leukocyte adhesion to vascular endothelial cell	7.48e-06	0.00561	16.64	11599	14	249	5	[SLC39A8 - solute carrier family 39 (zinc transporter), member 8, JAM2 - junctional adhesion molecule 2, CX3CR1 - chemokine (c-x3-c motif) receptor 1, VCAM1 - vascular cell adhesion molecule 1, SELPLG - selectin p ligand]
GO:0001819	positive regulation of cytokine production	1.12e-05	0.008	3.25	11599	258	249	18	[CSF1R - colony stimulating factor 1 receptor, IL18 - interleukin 18 (interferon-gamma-inducing factor), TLR7 - toll-like receptor 7, IRF8 - interferon regulatory factor 8, IFI16 - interferon, gamma-inducible protein 16, TYROBP - tyro protein tyrosine kinase binding protein, IL16 - interleukin 16, DDIT3 - dna-damage-inducible transcript 3, TLR6 - toll-like receptor 6, HMGB1 - high mobility group …
GO:0061900	glial cell activation	1.16e-05	0.00785	11.18	11599	25	249	6	[TLR7 - toll-like receptor 7, TLR3 - toll-like receptor 3, TYROBP - tyro protein tyrosine kinase binding protein, TLR6 - toll-like receptor 6, IFNGR1 - interferon gamma receptor 1, BACE2 - beta-site app-cleaving enzyme 2]
GO:0006954	inflammatory response	1.46e-05	0.00944	3.33	11599	238	249	17	[CSF1R - colony stimulating factor 1 receptor, IL18 - interleukin 18 (interferon-gamma-inducing factor), TLR7 - toll-like receptor 7, IFI16 - interferon, gamma-inducible protein 16, ITGAL - integrin, alpha l (antigen cd11a (p180), lymphocyte function-associated antigen 1; alpha polypeptide), LYZ - lysozyme, TLR6 - toll-like receptor 6, HMGB1 - high mobility group box 1, PIK3CG - phosphatidylinosi…
GO:0045785	positive regulation of cell adhesion	1.7e-05	0.0105	3.15	11599	266	249	18	[TEK - tek tyrosine kinase, endothelial, ARPC2 - actin related protein 2/3 complex, subunit 2, 34kda, IL18 - interleukin 18 (interferon-gamma-inducing factor), P2RY12 - purinergic receptor p2y, g-protein coupled, 12, CSPG5 - chondroitin sulfate proteoglycan 5 (neuroglycan c), HMGB1 - high mobility group box 1, YES1 - v-yes-1 yamaguchi sarcoma viral oncogene homolog 1, LYN - v-yes-1 yamaguchi sarc…
GO:0001817	regulation of cytokine production	1.71e-05	0.0102	2.61	11599	429	249	24	[CSF1R - colony stimulating factor 1 receptor, IL18 - interleukin 18 (interferon-gamma-inducing factor), TWSG1 - twisted gastrulation homolog 1 (drosophila), TLR7 - toll-like receptor 7, IRF8 - interferon regulatory factor 8, IFI16 - interferon, gamma-inducible protein 16, IL16 - interleukin 16, TYROBP - tyro protein tyrosine kinase binding protein, DDIT3 - dna-damage-inducible transcript 3, TLR6…
GO:0050870	positive regulation of T cell activation	1.8e-05	0.0103	4.79	11599	107	249	11	[YES1 - v-yes-1 yamaguchi sarcoma viral oncogene homolog 1, IL18 - interleukin 18 (interferon-gamma-inducing factor), LYN - v-yes-1 yamaguchi sarcoma viral related oncogene homolog, VAV1 - vav 1 guanine nucleotide exchange factor, LEF1 - lymphoid enhancer-binding factor 1, TFRC - transferrin receptor (p90, cd71), VCAM1 - vascular cell adhesion molecule 1, PTPRC - protein tyrosine phosphatase, rec…
GO:0098542	defense response to other organism	1.85e-05	0.0101	3.6	11599	194	249	15	[TLR7 - toll-like receptor 7, IRF8 - interferon regulatory factor 8, IFI16 - interferon, gamma-inducible protein 16, IFI27 - interferon, alpha-inducible protein 27, FCN3 - ficolin (collagen/fibrinogen domain containing) 3 (hakata antigen), LYZ - lysozyme, TLR6 - toll-like receptor 6, MPEG1 - macrophage expressed 1, ZMYND11 - zinc finger, mynd-type containing 11, TLR3 - toll-like receptor 3, IFI44…
GO:0002684	positive regulation of immune system process	2.08e-05	0.0109	2.28	11599	614	249	30	[IL18 - interleukin 18 (interferon-gamma-inducing factor), IFI16 - interferon, gamma-inducible protein 16, JAM2 - junctional adhesion molecule 2, TYROBP - tyro protein tyrosine kinase binding protein, HMGB1 - high mobility group box 1, CCR1 - chemokine (c-c motif) receptor 1, B2M - beta-2-microglobulin, LYN - v-yes-1 yamaguchi sarcoma viral related oncogene homolog, TLR3 - toll-like receptor 3, T…
GO:0032677	regulation of interleukin-8 production	4.37e-05	0.0222	7.25	11599	45	249	7	[TLR7 - toll-like receptor 7, TLR3 - toll-like receptor 3, DDIT3 - dna-damage-inducible transcript 3, TLR6 - toll-like receptor 6, PTPRC - protein tyrosine phosphatase, receptor type, c, HMGB1 - high mobility group box 1, PYCARD - pyd and card domain containing]
GO:0002696	positive regulation of leukocyte activation	4.47e-05	0.0219	3.53	11599	185	249	14	[IL18 - interleukin 18 (interferon-gamma-inducing factor), TYROBP - tyro protein tyrosine kinase binding protein, TLR6 - toll-like receptor 6, HMGB1 - high mobility group box 1, YES1 - v-yes-1 yamaguchi sarcoma viral oncogene homolog 1, LYN - v-yes-1 yamaguchi sarcoma viral related oncogene homolog, VAV1 - vav 1 guanine nucleotide exchange factor, LEF1 - lymphoid enhancer-binding factor 1, VCAM1 …
GO:0002706	regulation of lymphocyte mediated immunity	5.01e-05	0.0238	6.01	11599	62	249	8	[C3 - complement component 3, IL18 - interleukin 18 (interferon-gamma-inducing factor), VAV1 - vav 1 guanine nucleotide exchange factor, TFRC - transferrin receptor (p90, cd71), PTPRC - protein tyrosine phosphatase, receptor type, c, HMGB1 - high mobility group box 1, WAS - wiskott-aldrich syndrome, B2M - beta-2-microglobulin]
GO:0002269	leukocyte activation involved in inflammatory response	5.22e-05	0.0239	11.65	11599	20	249	5	[TLR7 - toll-like receptor 7, TLR3 - toll-like receptor 3, TYROBP - tyro protein tyrosine kinase binding protein, TLR6 - toll-like receptor 6, IFNGR1 - interferon gamma receptor 1]
GO:0001774	microglial cell activation	5.22e-05	0.0232	11.65	11599	20	249	5	[TLR7 - toll-like receptor 7, TLR3 - toll-like receptor 3, TYROBP - tyro protein tyrosine kinase binding protein, TLR6 - toll-like receptor 6, IFNGR1 - interferon gamma receptor 1]
GO:1903039	positive regulation of leukocyte cell-cell adhesion	5.28e-05	0.0228	4.27	11599	120	249	11	[YES1 - v-yes-1 yamaguchi sarcoma viral oncogene homolog 1, IL18 - interleukin 18 (interferon-gamma-inducing factor), LYN - v-yes-1 yamaguchi sarcoma viral related oncogene homolog, VAV1 - vav 1 guanine nucleotide exchange factor, LEF1 - lymphoid enhancer-binding factor 1, TFRC - transferrin receptor (p90, cd71), VCAM1 - vascular cell adhesion molecule 1, PTPRC - protein tyrosine phosphatase, rec…
GO:0002274	myeloid leukocyte activation	5.84e-05	0.0244	2.54	11599	404	249	22	[IL18 - interleukin 18 (interferon-gamma-inducing factor), TLR7 - toll-like receptor 7, TYROBP - tyro protein tyrosine kinase binding protein, ITGAL - integrin, alpha l (antigen cd11a (p180), lymphocyte function-associated antigen 1; alpha polypeptide), LYZ - lysozyme, TLR6 - toll-like receptor 6, CTSS - cathepsin s, HMGB1 - high mobility group box 1, PIK3CG - phosphatidylinositol-4,5-bisphosphat…
GO:0045730	respiratory burst	6.08e-05	0.0247	16.94	11599	11	249	4	[NCF2 - neutrophil cytosolic factor 2, CD52 - cd52 molecule, PIK3CG - phosphatidylinositol-4,5-bisphosphate 3-kinase, catalytic subunit gamma, CYBB - cytochrome b-245, beta polypeptide]
GO:0045123	cellular extravasation	6.08e-05	0.024	16.94	11599	11	249	4	[JAM2 - junctional adhesion molecule 2, ITGAL - integrin, alpha l (antigen cd11a (p180), lymphocyte function-associated antigen 1; alpha polypeptide), PECAM1 - platelet/endothelial cell adhesion molecule 1, PIK3CG - phosphatidylinositol-4,5-bisphosphate 3-kinase, catalytic subunit gamma]
GO:0016477	cell migration	6.46e-05	0.0249	2.21	11599	589	249	28	[TEK - tek tyrosine kinase, endothelial, SGPL1 - sphingosine-1-phosphate lyase 1, SEMA3G - sema domain, immunoglobulin domain (ig), short basic domain, secreted, (semaphorin) 3g, JAM2 - junctional adhesion molecule 2, IL16 - interleukin 16, ITGAL - integrin, alpha l (antigen cd11a (p180), lymphocyte function-associated antigen 1; alpha polypeptide), HMGB1 - high mobility group box 1, CCR1 - chemo…
GO:0042110	T cell activation	6.63e-05	0.0248	4.17	11599	123	249	11	[VAV1 - vav 1 guanine nucleotide exchange factor, RPL22 - ribosomal protein l22, ITGAL - integrin, alpha l (antigen cd11a (p180), lymphocyte function-associated antigen 1; alpha polypeptide), LEF1 - lymphoid enhancer-binding factor 1, PTPRC - protein tyrosine phosphatase, receptor type, c, HMGB1 - high mobility group box 1, WAS - wiskott-aldrich syndrome, DOCK2 - dedicator of cytokinesis 2, PIK3C…
GO:0050863	regulation of T cell activation	6.66e-05	0.0243	3.6	11599	168	249	13	[IL18 - interleukin 18 (interferon-gamma-inducing factor), TWSG1 - twisted gastrulation homolog 1 (drosophila), HMGB1 - high mobility group box 1, YES1 - v-yes-1 yamaguchi sarcoma viral oncogene homolog 1, LYN - v-yes-1 yamaguchi sarcoma viral related oncogene homolog, VAV1 - vav 1 guanine nucleotide exchange factor, VCAM1 - vascular cell adhesion molecule 1, TFRC - transferrin receptor (p90, cd7…
GO:1903037	regulation of leukocyte cell-cell adhesion	7.08e-05	0.0252	3.58	11599	169	249	13	[IL18 - interleukin 18 (interferon-gamma-inducing factor), TWSG1 - twisted gastrulation homolog 1 (drosophila), HMGB1 - high mobility group box 1, YES1 - v-yes-1 yamaguchi sarcoma viral oncogene homolog 1, LYN - v-yes-1 yamaguchi sarcoma viral related oncogene homolog, VAV1 - vav 1 guanine nucleotide exchange factor, VCAM1 - vascular cell adhesion molecule 1, TFRC - transferrin receptor (p90, cd7…
GO:0060326	cell chemotaxis	7.11e-05	0.0247	4.52	11599	103	249	10	[CXCL16 - chemokine (c-x-c motif) ligand 16, VAV1 - vav 1 guanine nucleotide exchange factor, CX3CR1 - chemokine (c-x3-c motif) receptor 1, IL16 - interleukin 16, LEF1 - lymphoid enhancer-binding factor 1, VCAM1 - vascular cell adhesion molecule 1, HMGB1 - high mobility group box 1, BIN2 - bridging integrator 2, PIK3CG - phosphatidylinositol-4,5-bisphosphate 3-kinase, catalytic subunit gamma, CCR…
GO:0050867	positive regulation of cell activation	7.5e-05	0.0254	3.36	11599	194	249	14	[IL18 - interleukin 18 (interferon-gamma-inducing factor), TYROBP - tyro protein tyrosine kinase binding protein, TLR6 - toll-like receptor 6, HMGB1 - high mobility group box 1, YES1 - v-yes-1 yamaguchi sarcoma viral oncogene homolog 1, LYN - v-yes-1 yamaguchi sarcoma viral related oncogene homolog, VAV1 - vav 1 guanine nucleotide exchange factor, VCAM1 - vascular cell adhesion molecule 1, LEF1 -…
GO:0050896	response to stimulus	7.65e-05	0.0253	1.4	11599	3224	249	97	[NCF2 - neutrophil cytosolic factor 2, IL18 - interleukin 18 (interferon-gamma-inducing factor), IL16 - interleukin 16, DDIT3 - dna-damage-inducible transcript 3, ELK3 - elk3, ets-domain protein (srf accessory protein 2), EPAS1 - endothelial pas domain protein 1, CCDC80 - coiled-coil domain containing 80, IFI44L - interferon-induced protein 44-like, SELPLG - selectin p ligand, ZFAND6 - zinc finge…
GO:0032755	positive regulation of interleukin-6 production	7.68e-05	0.0249	6.65	11599	49	249	7	[TLR7 - toll-like receptor 7, TYROBP - tyro protein tyrosine kinase binding protein, TLR3 - toll-like receptor 3, IL16 - interleukin 16, TLR6 - toll-like receptor 6, HMGB1 - high mobility group box 1, PYCARD - pyd and card domain containing]
GO:0032735	positive regulation of interleukin-12 production	8.55e-05	0.0271	10.59	11599	22	249	5	[IRF8 - interferon regulatory factor 8, TLR3 - toll-like receptor 3, IL16 - interleukin 16, HMGB1 - high mobility group box 1, LAPTM5 - lysosomal protein transmembrane 5]
GO:0030098	lymphocyte differentiation	8.87e-05	0.0274	4.03	11599	127	249	11	[MFNG - mfng o-fucosylpeptide 3-beta-n-acetylglucosaminyltransferase, LYL1 - lymphoblastic leukemia derived sequence 1, VAV1 - vav 1 guanine nucleotide exchange factor, RPL22 - ribosomal protein l22, IKZF1 - ikaros family zinc finger 1 (ikaros), LEF1 - lymphoid enhancer-binding factor 1, VCAM1 - vascular cell adhesion molecule 1, ITM2A - integral membrane protein 2a, PTPRC - protein tyrosine phos…
GO:0036336	dendritic cell migration	8.96e-05	0.0271	15.53	11599	12	249	4	[HMGB1 - high mobility group box 1, PIK3CG - phosphatidylinositol-4,5-bisphosphate 3-kinase, catalytic subunit gamma, CCR1 - chemokine (c-c motif) receptor 1, DOCK8 - dedicator of cytokinesis 8]
Function
GO Term	Description	P-value	FDR q-value	Enrichment	N	B	n	b	Genes
GO:0019955	cytokine binding	2.74e-05	0.114	5.67	11599	74	249	9	[CSF1R - colony stimulating factor 1 receptor, TWSG1 - twisted gastrulation homolog 1 (drosophila), CX3CR1 - chemokine (c-x3-c motif) receptor 1, IL13RA1 - interleukin 13 receptor, alpha 1, HMGB1 - high mobility group box 1, ACVR1 - activin a receptor, type i, CCR1 - chemokine (c-c motif) receptor 1, IFNGR1 - interferon gamma receptor 1, OSMR - oncostatin m receptor]
GO:0001608	G protein-coupled nucleotide receptor activity	9.47e-05	0.197	27.95	11599	5	249	3	[P2RY13 - purinergic receptor p2y, g-protein coupled, 13, P2RY12 - purinergic receptor p2y, g-protein coupled, 12, GPR34 - g protein-coupled receptor 34]
GO:0045028	G protein-coupled purinergic nucleotide receptor activity	9.47e-05	0.131	27.95	11599	5	249	3	[P2RY13 - purinergic receptor p2y, g-protein coupled, 13, P2RY12 - purinergic receptor p2y, g-protein coupled, 12, GPR34 - g protein-coupled receptor 34]
Component
GO Term	Description	P	value	FDR q	value	Enrichment	N	B	n	b	Genes
GO:0044459	plasma membrane part	5.18E	11	9.60E	8	2.08	11599	1750	249	78	[NCF2	neutrophil cytosolic factor 2, KCNH4	potassium voltage	gated channel, subfamily h (eag	related), member 4, PTPRZ1	protein tyrosine phosphatase, receptor	type, z polypeptide 1, SLC6A6	solute carrier family 6 (neurotransmitter transporter), member 6, SEMA3G	sema domain, immunoglobulin domain (ig), short basic domain, secreted, (semaphorin) 3g, PGM5	phosphoglucomutase 5, IL13RA1	interleukin 13 receptor, alpha 1, HMGB1	high mobility group box 1, SYPL1	synaptophysin	like 1, ABCG2	atp	binding cassette, sub	family g (white), member 2, DDN	dendrin, TLR3	toll	like receptor 3, ABCB1	atp	binding cassette, sub	family b (mdr/tap), member 1, SLC15A2	solute carrier family 15 (oligopeptide transporter), member 2, SELPLG	selectin p ligand, DOCK8	dedicator of cytokinesis 8, IFNGR1	interferon gamma receptor 1, TSPAN4	tetraspanin 4, OCLN	occludin, KCNN1	potassium intermediate/small conductance calcium	activated channel, subfamily n, member 1, GPM6A	glycoprotein m6a, AQP4	aquaporin 4, SLCO1B3	solute carrier organic anion transporter family, member 1b3, ENTPD1	ectonucleoside triphosphate diphosphohydrolase 1, SH2D3C	sh2 domain containing 3c, PROM1	prominin 1, SLC29A4	solute carrier family 29 (equilibrative nucleoside transporter), member 4, CLEC14A	c
GO:0031226	intrinsic component of plasma membrane	4.22E	10	3.91E	7	2.59	11599	880	249	49	[KCNH4	potassium voltage	gated channel, subfamily h (eag	related), member 4, PTPRZ1	protein tyrosine phosphatase, receptor	type, z polypeptide 1, SLC6A6	solute carrier family 6 (neurotransmitter transporter), member 6, SEMA3G	sema domain, immunoglobulin domain (ig), short basic domain, secreted, (semaphorin) 3g, SYPL1	synaptophysin	like 1, TLR3	toll	like receptor 3, SLC15A2	solute carrier family 15 (oligopeptide transporter), member 2, SELPLG	selectin p ligand, IFNGR1	interferon gamma receptor 1, TSPAN4	tetraspanin 4, GPM6A	glycoprotein m6a, AQP4	aquaporin 4, SLCO1B3	solute carrier organic anion transporter family, member 1b3, ENTPD1	ectonucleoside triphosphate diphosphohydrolase 1, PROM1	prominin 1, EVI2B	ecotropic viral integration site 2b, TLR6	toll	like receptor 6, SLC39A8	solute carrier family 39 (zinc transporter), member 8, CX3CR1	chemokine (c	x3	c motif) receptor 1, SLC2A5	solute carrier family 2 (facilitated glucose/fructose transporter), member 5, VCAM1	vascular cell adhesion molecule 1, CALCRL	calcitonin receptor	like, GPR34	g protein	coupled receptor 34, CYBB	cytochrome b	245, beta polypeptide, GSG1L	gsg1	like, TEK	tek tyrosine kinase, endothelial, JAM2
GO:0005887	integral component of plasma membrane	4.85E	10	3.00E	7	2.65	11599	825	249	47	[KCNH4	potassium voltage	gated channel, subfamily h (eag	related), member 4, GSG1L	gsg1	like, TEK	tek tyrosine kinase, endothelial, SEMA3G	sema domain, immunoglobulin domain (ig), short basic domain, secreted, (semaphorin) 3g, SLC6A6	solute carrier family 6 (neurotransmitter transporter), member 6, PTPRZ1	protein tyrosine phosphatase, receptor	type, z polypeptide 1, JAM2	junctional adhesion molecule 2, TYROBP	tyro protein tyrosine kinase binding protein, CSPG5	chondroitin sulfate proteoglycan 5 (neuroglycan c), SYPL1	synaptophysin	like 1, ACVR1	activin a receptor, type i, CCR1	chemokine (c	c motif) receptor 1, KTN1	kinectin 1 (kinesin receptor), FZD6	frizzled family receptor 6, TLR3	toll	like receptor 3, SSPN	sarcospan, TFRC	transferrin receptor (p90, cd71), SSTR4	somatostatin receptor 4, SLC15A2	solute carrier family 15 (oligopeptide transporter), member 2, TNFSF10	tumor necrosis factor (ligand) superfamily, member 10, PECAM1	platelet/endothelial cell adhesion molecule 1, SELPLG	selectin p ligand, EMB	embigin, LAPTM5	lysosomal protein transmembrane 5, TSPAN4	tetraspanin 4, IFNGR1	interferon gamma receptor 1, GPM6A	glycoprotein m6a, CSF1R	colony stimulating factor 1 receptor, AQP4	aquaporin 4, SLCO1B3	solute carrier organic anion transporter family, member 1b3, ENTPD1	ectonucleoside triphosphate diphosphohydrolase 1, PROM1
GO:0031224	intrinsic component of membrane	4.73E	8	2.19E	5	1.63	11599	2834	249	99	[SEMA3G	sema domain, immunoglobulin domain (ig), short basic domain, secreted, (semaphorin) 3g, CASC4	cancer susceptibility candidate 4, SELPLG	selectin p ligand, DHRS9	dehydrogenase/reductase (sdr family) member 9, AQP4	aquaporin 4, ENTPD1	ectonucleoside triphosphate diphosphohydrolase 1, SLCO1B3	solute carrier organic anion transporter family, member 1b3, TLR7	toll	like receptor 7, PROM1	prominin 1, CLEC14A	c	type lectin domain family 14, member a, TLR6	toll	like receptor 6, TREML1	triggering receptor expressed on myeloid cells	like 1, EMCN	endomucin, MPEG1	macrophage expressed 1, CALCRL	calcitonin receptor	like, P2RY13	purinergic receptor p2y, g	protein coupled, 13, SGPL1	sphingosine	1	phosphate lyase 1, JAM2	junctional adhesion molecule 2, IER3	immediate early response 3, ACVR1	activin a receptor, type i, KTN1	kinectin 1 (kinesin receptor), CXCL16	chemokine (c	x	c motif) ligand 16, MS4A7	membrane	spanning 4	domains, subfamily a, member 7, CD52	cd52 molecule, FZD6	frizzled family receptor 6, TMEM167A	transmembrane protein 167a, TXNDC11
GO:0016021	integral component of membrane	7.36E	8	2.73E	5	1.63	11599	2738	249	96	[KCNH4	potassium voltage	gated channel, subfamily h (eag	related), member 4, PTPRZ1	protein tyrosine phosphatase, receptor	type, z polypeptide 1, SLC6A6	solute carrier family 6 (neurotransmitter transporter), member 6, SEMA3G	sema domain, immunoglobulin domain (ig), short basic domain, secreted, (semaphorin) 3g, IFI27	interferon, alpha	inducible protein 27, SYPL1	synaptophysin	like 1, ABCG2	atp	binding cassette, sub	family g (white), member 2, AGPAT5	1	acylglycerol	3	phosphate o	acyltransferase 5, HSD17B12	hydroxysteroid (17	beta) dehydrogenase 12, SLC35F2	solute carrier family 35, member f2, TLR3	toll	like receptor 3, ABCB1	atp	binding cassette, sub	family b (mdr/tap), member 1, SLC15A2	solute carrier family 15 (oligopeptide transporter), member 2, ITM2A	integral membrane protein 2a, ABCD3	atp	binding cassette, sub	family d (ald), member 3, CASC4	cancer susceptibility candidate 4, DHRS9	dehydrogenase/reductase (sdr family) member 9, ITM2B	integral membrane protein 2b, SELPLG	selectin p ligand, IFNGR1	interferon gamma receptor 1, GPM6B	glycoprotein m6b, TSPAN4
GO:0044425	membrane part	1.45E	7	4.48E	5	1.47	11599	3941	249	124	[NCF2	neutrophil cytosolic factor 2, SEMA3G	sema domain, immunoglobulin domain (ig), short basic domain, secreted, (semaphorin) 3g, IL13RA1	interleukin 13 receptor, alpha 1, CASC4	cancer susceptibility candidate 4, DHRS9	dehydrogenase/reductase (sdr family) member 9, SELPLG	selectin p ligand, DOCK8	dedicator of cytokinesis 8, AQP4	aquaporin 4, SLCO1B3	solute carrier organic anion transporter family, member 1b3, ENTPD1	ectonucleoside triphosphate diphosphohydrolase 1, TLR7	toll	like receptor 7, PROM1	prominin 1, CLEC14A	c	type lectin domain family 14, member a, TLR6	toll	like receptor 6, EMCN	endomucin, TREML1	triggering receptor expressed on myeloid cells	like 1, MPEG1	macrophage expressed 1, PLCD3	phospholipase c, delta 3, CALCRL	calcitonin receptor	like, FGR	feline gardner	rasheed sarcoma viral oncogene homolog, P2RY13	purinergic receptor p2y, g	protein coupled, 13, SGPL1	sphingosine	1	phosphate lyase 1, JAM2	junctional adhesion molecule 2, ITGAL	integrin, alpha l (antigen cd11a (p180), lymphocyte function	associated antigen 1; alpha polypeptide), IER3	immediate early response 3, KTN1	kinectin 1 (kinesin receptor), ACVR1	activin a receptor, type i, CXCL16	chemokine (c
GO:0005886	plasma membrane	4.81E	7	1.27E	4	1.59	11599	2722	249	93	[KCNH4	potassium voltage	gated channel, subfamily h (eag	related), member 4, PTPRZ1	protein tyrosine phosphatase, receptor	type, z polypeptide 1, SLC6A6	solute carrier family 6 (neurotransmitter transporter), member 6, PGM5	phosphoglucomutase 5, IL16	interleukin 16, IL13RA1	interleukin 13 receptor, alpha 1, ABCG2	atp	binding cassette, sub	family g (white), member 2, TES	testis derived transcript (3 lim domains), WNT7B	wingless	type mmtv integration site family, member 7b, COL26A1	collagen, type xxvi, alpha 1, HOMER2	homer homolog 2 (drosophila), MTM1	myotubularin 1, SEPHS1	selenophosphate synthetase 1, ABCB1	atp	binding cassette, sub	family b (mdr/tap), member 1, SLC15A2	solute carrier family 15 (oligopeptide transporter), member 2, ITM2A	integral membrane protein 2a, ITM2B	integral membrane protein 2b, SELPLG	selectin p ligand, IFNGR1	interferon gamma receptor 1, GPM6B	glycoprotein m6b, TSPAN4	tetraspanin 4, OCLN	occludin, KCNN1	potassium intermediate/small conductance calcium	activated channel, subfamily n, member 1, GPM6A	glycoprotein m6a, AQP4	aquaporin 4, SLCO1B3	solute carrier organic anion transporter family, member 1b3, ENTPD1	ectonucleoside triphosphate diphosphohydrolase 1, TLR7	toll	like receptor 7, PROM1
GO:0009897	external side of plasma membrane	8.20E	6	1.90E	3	4.39	11599	138	249	13	[AQP4	aquaporin 4, P2RY12	purinergic receptor p2y, g	protein coupled, 12, CLEC14A	c	type lectin domain family 14, member a, IL13RA1	interleukin 13 receptor, alpha 1, ABCG2	atp	binding cassette, sub	family g (white), member 2, CCR1	chemokine (c	c motif) receptor 1, OSMR	oncostatin m receptor, B2M	beta	2	microglobulin, CX3CR1	chemokine (c	x3	c motif) receptor 1, VCAM1	vascular cell adhesion molecule 1, TFRC	transferrin receptor (p90, cd71), ABCB1	atp	binding cassette, sub	family b (mdr/tap), member 1, PTPRC	protein tyrosine phosphatase, receptor type, c]
GO:0005576	extracellular region	1.23E	5	2.54E	3	2.08	11599	852	249	38	[TEK	tek tyrosine kinase, endothelial, IL18	interleukin 18 (interferon	gamma	inducing factor), PTPRZ1	protein tyrosine phosphatase, receptor	type, z polypeptide 1, IL16	interleukin 16, CSPG5	chondroitin sulfate proteoglycan 5 (neuroglycan c), WIF1	wnt inhibitory factor 1, SRGN	serglycin, HMGB1	high mobility group box 1, GALNT1	udp	n	acetyl	alpha	d	galactosamine:polypeptide n	acetylgalactosaminyltransferase 1 (galnac	t1), B2M	beta	2	microglobulin, FAM180B	family with sequence similarity 180, member b, TAGLN2	transgelin 2, WNT7B	wingless	type mmtv integration site family, member 7b, CXCL16	chemokine (c	x	c motif) ligand 16, COL26A1	collagen, type xxvi, alpha 1, CD52	cd52 molecule, TFRC	transferrin receptor (p90, cd71), TNFSF10	tumor necrosis factor (ligand) superfamily, member 10, ITM2B	integral membrane protein 2b, BIN2	bridging integrator 2, ALPL	alkaline phosphatase, liver/bone/kidney, PYCARD	pyd and card domain containing, AQP4	aquaporin 4, PTX4
GO:0098552	side of membrane	2.50E	5	4.64E	3	3.51	11599	199	249	15	[AQP4	aquaporin 4, P2RY12	purinergic receptor p2y, g	protein coupled, 12, PGM5	phosphoglucomutase 5, CLEC14A	c	type lectin domain family 14, member a, IL13RA1	interleukin 13 receptor, alpha 1, ABCG2	atp	binding cassette, sub	family g (white), member 2, CCR1	chemokine (c	c motif) receptor 1, B2M	beta	2	microglobulin, OSMR	oncostatin m receptor, CX3CR1	chemokine (c	x3	c motif) receptor 1, TFRC	transferrin receptor (p90, cd71), VCAM1	vascular cell adhesion molecule 1, RPS29	ribosomal protein s29, ABCB1	atp	binding cassette, sub	family b (mdr/tap), member 1, PTPRC	protein tyrosine phosphatase, receptor type, c]
		[NCF2
		1
		1
		2
		3
		acid
		actin related protein 2/3 complex, subunit 2, 34kda, GNG4
		activin a receptor, type i, CXCL16
		alkaline phosphatase, liver/bone/kidney, CSF1R
		aquaporin 4, SLCO1B3
		arachidonate 5
		atp
		atp
		atp
		beta
		beta
		bridging integrator 2, EMB
		c
		calcitonin receptor
		cancer susceptibility candidate 4, DHRS9
		cd52 molecule, FZD6
		chemokine (c
		chemokine (c
		chemokine (c
		chondroitin sulfate proteoglycan 5 (neuroglycan c), TMEM80
		colony stimulating factor 1 receptor, P2RY12
		cytochrome b
		cytochrome b561 family, member d2, SLC29A4
		cytochrome p450, family 46, subfamily a, polypeptide 1, KCNH4
		dedicator of cytokinesis 8, AQP4
		dehydrogenase/reductase (sdr family) member 9, SELPLG
		dendrin, HSD17B12
		dnaj (hsp40) homolog, subfamily c , member 25, FOLR2
		dolichol kinase, TMEM215
		ecotropic viral integration site 2b, SLC39A8
		ectonucleoside triphosphate diphosphohydrolase 1, TLR7
		embigin, LAPTM5
		endomucin, TREML1
		eva
		feline gardner
		folate receptor 2 (fetal), RPS29
		frizzled family receptor 6, TMEM167A
		g protein
		glycoprotein m6a, KCNN1
		glycoprotein m6b, TSPAN4
		gsg1
		guanine nucleotide binding protein (g protein), gamma 4, EVA1A
		hemicentin 1, MLC1
		heparan sulfate 2
		high mobility group box 1, SYPL1
		hippocalcin, ALOX5AP
		hydroxysteroid (17
		immediate early response 3, KTN1
		insulin induced gene 1, ARPC2
		integral membrane protein 2a, ABCD3
		integral membrane protein 2b, IFNGR1
		integrin, alpha l (antigen cd11a (p180), lymphocyte function
		interferon gamma receptor 1, GPM6B
		interferon, alpha
		interleukin 13 receptor, alpha 1, CASC4
		junctional adhesion molecule 2, ITGAL
		kinectin 1 (kinesin receptor), ACVR1
		lipolysis stimulated lipoprotein receptor, SPTSSA
		lysosomal protein transmembrane 5, TMEM168
		macrophage expressed 1, PLCD3
		marvel domain containing 1, TYROBP
		megalencephalic leukoencephalopathy with subcortical cysts 1, YES1
		membrane
		mfng o
		neutrophil cytosolic factor 2, SEMA3G
		occludin, GPM6A
		oncostatin m receptor, SLC38A5
		phosphatidylinositol
		phosphoglucomutase 5, IFI27
		phospholipase c, delta 3, CALCRL
		platelet/endothelial cell adhesion molecule 1, BIN2
		pleckstrin homology domain containing, family a (phosphoinositide binding specific) member 4, HMCN1
		potassium intermediate/small conductance calcium
		potassium voltage
		prominin 1, CLEC14A
		prostate transmembrane protein, androgen induced 1, ASIC4
		protein tyrosine phosphatase, receptor
		protein tyrosine phosphatase, receptor type, c, CYP46A1
		purinergic receptor p2y, g
		purinergic receptor p2y, g
		rho gtpase activating protein 25, SSTR4
		ribosomal protein s29, LSR
		roundabout, axon guidance receptor, homolog 4 (drosophila), LYN
		sarcospan, ARHGAP25
		selectin p ligand, DOCK8
		sema domain, immunoglobulin domain (ig), short basic domain, secreted, (semaphorin) 3g, IL13RA1
		serine palmitoyltransferase, small subunit a, SLCO2B1
		sh2 domain containing 3c, CYB561D2
		solute carrier family 15 (oligopeptide transporter), member 2, ITM2A
		solute carrier family 2 (facilitated glucose/fructose transporter), member 5, VCAM1
		solute carrier family 20 (phosphate transporter), member 2, TSPAN31
		solute carrier family 29 (equilibrative nucleoside transporter), member 4, EVI2B
		solute carrier family 35, member e3, MFNG
		solute carrier family 35, member f2, TLR3
		solute carrier family 38, member 5, SLC35E3
		solute carrier family 39 (zinc transporter), member 8, DOLK
		solute carrier family 6 (neurotransmitter transporter), member 6, PGM5
		solute carrier organic anion transporter family, member 1b3, ENTPD1
		solute carrier organic anion transporter family, member 2b1, BACE2
		somatostatin receptor 4, TFRC
		sphingosine
		synaptophysin
		tek tyrosine kinase, endothelial, HPCA
		tetraspanin 31, PMEPA1
		tetraspanin 4, OCLN
		thioredoxin domain containing 11, PECAM1
		toll
		toll
		toll
		transferrin receptor (p90, cd71), TNFSF10
		transmembrane protein 167a, TXNDC11
		transmembrane protein 168, INSIG1
		transmembrane protein 215, B4GALT2
		transmembrane protein 47, CX3CR1
		transmembrane protein 80, GALNT1
		triggering receptor expressed on myeloid cells
		tumor necrosis factor (ligand) superfamily, member 10, ALPL
		tyro protein tyrosine kinase binding protein, CSPG5
		udp
		udp
		v
		v
		vascular cell adhesion molecule 1, GPR34
		galactosyltransferase, polypeptide 2, TMEM47
		1 homolog a (c. elegans), OSMR
		1 yamaguchi sarcoma viral oncogene homolog 1, DNAJC25
		1 yamaguchi sarcoma viral related oncogene homolog, SSPN
		245, beta polypeptide, GSG1L
		4,5
		acetyl
		acetylgalactosaminyltransferase 1 (galnac
		acetylglucosaminyltransferase, SLC20A2
		activated channel, subfamily n, member 1, SH2D3C
		activating protein, HS2ST1
		acylglycerol
		acyltransferase 5, DDN
		alpha
		associated antigen 1; alpha polypeptide), IER3
		beta
		beta) dehydrogenase 12, SLC35F2
		binding cassette, sub
		binding cassette, sub
		binding cassette, sub
		bisphosphate 3
		c motif) ligand 16, MS4A7
		c motif) receptor 1, PIK3CG
		c motif) receptor 1, SLC2A5
		cleaving enzyme 2]
		coupled receptor 34, CYBB
		d
		domains, subfamily a, member 7, CD52
		family b (mdr/tap), member 1, SLC15A2
		family d (ald), member 3, ITM2B
		family g (white), member 2, AGPAT5
		fucosylpeptide 3
		gal:betaglcnac beta 1,4
		galactosamine:polypeptide n
		gated channel, subfamily h (eag
		gated) ion channel family member 4, PTPRC
		inducible protein 27, HMGB1
		kinase, catalytic subunit gamma, B2M
		like 1, ABCG2
		like 1, MPEG1
		like receptor 3, ABCB1
		like receptor 6, EMCN
		like receptor 7, PROM1
		like, FGR
		like, TEK
		lipoxygenase
		microglobulin, ROBO4
		n
		n
		o
		phosphate lyase 1, JAM2
		phosphate o
		protein coupled, 13, SGPL1
		rasheed sarcoma viral oncogene homolog, P2RY13
		related), member 4, PTPRZ1
		sensing (proton
		site app
		spanning 4
		sulfotransferase 1, MARVELD1
		t1), CCR1
		type lectin domain family 14, member a, TLR6
		type, z polypeptide 1, SLC6A6
		x
		x3
		yes
		yes
[truncated: 155 more columns]

## Sheet: HD to VHD (pos)
Positive Fold Change (Necropsy > Biopsy)
Process
GO Term	Description	P-value	FDR q-value	Enrichment	N	B	n	b	Genes
GO:0051171	regulation of nitrogen compound metabolic process	1.14e-09	1.62e-05	1.45	11599	4034	336	170	[ZMYND8 - zinc finger, mynd-type containing 8, CDK12 - cyclin-dependent kinase 12, AIRE - autoimmune regulator, NPAS4 - neuronal pas domain protein 4, ZNF202 - zinc finger protein 202, TCOF1 - treacher collins-franceschetti syndrome 1, MGA - mga, max dimerization protein, TSC1 - tuberous sclerosis 1, PNKD - paroxysmal nonkinesigenic dyskinesia, RBM39 - rna binding motif protein 39, ZNF184 - zinc …
GO:0080090	regulation of primary metabolic process	2.51e-09	1.78e-05	1.43	11599	4169	336	173	[ZMYND8 - zinc finger, mynd-type containing 8, CDK12 - cyclin-dependent kinase 12, AIRE - autoimmune regulator, NPAS4 - neuronal pas domain protein 4, ZNF202 - zinc finger protein 202, TCOF1 - treacher collins-franceschetti syndrome 1, MGA - mga, max dimerization protein, TSC1 - tuberous sclerosis 1, PNKD - paroxysmal nonkinesigenic dyskinesia, RBM39 - rna binding motif protein 39, ZNF184 - zinc …
GO:0031323	regulation of cellular metabolic process	4.8e-09	2.28e-05	1.41	11599	4299	336	176	[ZMYND8 - zinc finger, mynd-type containing 8, CDK12 - cyclin-dependent kinase 12, AIRE - autoimmune regulator, NPAS4 - neuronal pas domain protein 4, ZNF202 - zinc finger protein 202, TCOF1 - treacher collins-franceschetti syndrome 1, MGA - mga, max dimerization protein, TSC1 - tuberous sclerosis 1, PNKD - paroxysmal nonkinesigenic dyskinesia, RBM39 - rna binding motif protein 39, ZNF184 - zinc …
GO:0043405	regulation of MAP kinase activity	8.42e-09	3e-05	3.58	11599	260	336	27	[CDK12 - cyclin-dependent kinase 12, NUP62 - nucleoporin 62kda, DKK1 - dickkopf wnt signaling pathway inhibitor 1, RET - ret proto-oncogene, MAP3K4 - mitogen-activated protein kinase kinase kinase 4, MAPK14 - mitogen-activated protein kinase 14, VEGFA - vascular endothelial growth factor a, MAP3K14 - mitogen-activated protein kinase kinase kinase 14, MAP3K12 - mitogen-activated protein kinase kin…
GO:0060255	regulation of macromolecule metabolic process	8.93e-09	2.54e-05	1.41	11599	4232	336	173	[ZMYND8 - zinc finger, mynd-type containing 8, CDK12 - cyclin-dependent kinase 12, AIRE - autoimmune regulator, NPAS4 - neuronal pas domain protein 4, ZNF202 - zinc finger protein 202, TCOF1 - treacher collins-franceschetti syndrome 1, MGA - mga, max dimerization protein, TSC1 - tuberous sclerosis 1, RBM39 - rna binding motif protein 39, ZNF184 - zinc finger protein 184, TOX4 - tox high mobility …
GO:0043407	negative regulation of MAP kinase activity	9.77e-09	2.32e-05	7.61	11599	59	336	13	[DUSP4 - dual specificity phosphatase 4, DUSP5 - dual specificity phosphatase 5, DUSP6 - dual specificity phosphatase 6, SPRED2 - sprouty-related, evh1 domain containing 2, SPRY3 - sprouty homolog 3 (drosophila), SPRY2 - sprouty homolog 2 (drosophila), PTPN1 - protein tyrosine phosphatase, non-receptor type 1, NUP62 - nucleoporin 62kda, RGS2 - regulator of g-protein signaling 2, 24kda, SPRY4 - sp…
GO:0051252	regulation of RNA metabolic process	1.42e-08	2.89e-05	1.6	11599	2575	336	119	[CDK12 - cyclin-dependent kinase 12, ZMYND8 - zinc finger, mynd-type containing 8, AIRE - autoimmune regulator, NPAS4 - neuronal pas domain protein 4, MGA - mga, max dimerization protein, ZNF202 - zinc finger protein 202, RBM39 - rna binding motif protein 39, ZNF184 - zinc finger protein 184, TOX4 - tox high mobility group box family member 4, TICAM1 - toll-like receptor adaptor molecule 1, NUP62…
GO:0019219	regulation of nucleobase-containing compound metabolic process	1.46e-08	2.6e-05	1.56	11599	2814	336	127	[CDK12 - cyclin-dependent kinase 12, ZMYND8 - zinc finger, mynd-type containing 8, AIRE - autoimmune regulator, NPAS4 - neuronal pas domain protein 4, MGA - mga, max dimerization protein, ZNF202 - zinc finger protein 202, RBM39 - rna binding motif protein 39, ZNF184 - zinc finger protein 184, TOX4 - tox high mobility group box family member 4, TICAM1 - toll-like receptor adaptor molecule 1, NUP62…
GO:0019222	regulation of metabolic process	4.29e-08	6.79e-05	1.36	11599	4645	336	183	[ZMYND8 - zinc finger, mynd-type containing 8, CDK12 - cyclin-dependent kinase 12, AIRE - autoimmune regulator, NPAS4 - neuronal pas domain protein 4, ZNF202 - zinc finger protein 202, TCOF1 - treacher collins-franceschetti syndrome 1, MGA - mga, max dimerization protein, TSC1 - tuberous sclerosis 1, PNKD - paroxysmal nonkinesigenic dyskinesia, RBM39 - rna binding motif protein 39, ZNF184 - zinc …
GO:0010468	regulation of gene expression	1.78e-07	0.000253	1.47	11599	3114	336	133	[ZMYND8 - zinc finger, mynd-type containing 8, CDK12 - cyclin-dependent kinase 12, AIRE - autoimmune regulator, NPAS4 - neuronal pas domain protein 4, ZNF202 - zinc finger protein 202, TCOF1 - treacher collins-franceschetti syndrome 1, MGA - mga, max dimerization protein, TSC1 - tuberous sclerosis 1, RBM39 - rna binding motif protein 39, ZNF184 - zinc finger protein 184, TOX4 - tox high mobility …
GO:0045595	regulation of cell differentiation	4.65e-07	0.000602	1.82	11599	1310	336	69	[ZSWIM4 - zinc finger, swim-type containing 4, ZMYND8 - zinc finger, mynd-type containing 8, CDK12 - cyclin-dependent kinase 12, PHLDB2 - pleckstrin homology-like domain, family b, member 2, TSC1 - tuberous sclerosis 1, NUMB - numb homolog (drosophila), TOB2 - transducer of erbb2, 2, CTH - cystathionase (cystathionine gamma-lyase), DKK1 - dickkopf wnt signaling pathway inhibitor 1, MAP1B - microt…
GO:0071900	regulation of protein serine/threonine kinase activity	5.17e-07	0.000613	2.69	11599	398	336	31	[CDK12 - cyclin-dependent kinase 12, CHORDC1 - cysteine and histidine-rich domain (chord) containing 1, SLC8A3 - solute carrier family 8 (sodium/calcium exchanger), member 3, CCND3 - cyclin d3, NUP62 - nucleoporin 62kda, DKK1 - dickkopf wnt signaling pathway inhibitor 1, RET - ret proto-oncogene, MAP3K4 - mitogen-activated protein kinase kinase kinase 4, MAPK14 - mitogen-activated protein kinase …
GO:2000112	regulation of cellular macromolecule biosynthetic process	8.59e-07	0.000941	1.49	11599	2705	336	117	[CDK12 - cyclin-dependent kinase 12, ZMYND8 - zinc finger, mynd-type containing 8, AIRE - autoimmune regulator, NPAS4 - neuronal pas domain protein 4, MGA - mga, max dimerization protein, TCOF1 - treacher collins-franceschetti syndrome 1, ZNF202 - zinc finger protein 202, TSC1 - tuberous sclerosis 1, ZNF184 - zinc finger protein 184, TOX4 - tox high mobility group box family member 4, TICAM1 - to…
GO:0071901	negative regulation of protein serine/threonine kinase activity	9.64e-07	0.00098	4.54	11599	114	336	15	[CHORDC1 - cysteine and histidine-rich domain (chord) containing 1, DUSP4 - dual specificity phosphatase 4, DUSP5 - dual specificity phosphatase 5, SPRED2 - sprouty-related, evh1 domain containing 2, DUSP6 - dual specificity phosphatase 6, SPRY3 - sprouty homolog 3 (drosophila), SLC8A3 - solute carrier family 8 (sodium/calcium exchanger), member 3, SPRY2 - sprouty homolog 2 (drosophila), PTPN1 - …
GO:0050793	regulation of developmental process	1.01e-06	0.000963	1.64	11599	1834	336	87	[CDK12 - cyclin-dependent kinase 12, ZSWIM4 - zinc finger, swim-type containing 4, ZMYND8 - zinc finger, mynd-type containing 8, PHLDB2 - pleckstrin homology-like domain, family b, member 2, TSC1 - tuberous sclerosis 1, NUMB - numb homolog (drosophila), CTH - cystathionase (cystathionine gamma-lyase), TOB2 - transducer of erbb2, 2, DKK1 - dickkopf wnt signaling pathway inhibitor 1, MAP1B - microt…
GO:0010556	regulation of macromolecule biosynthetic process	1.32e-06	0.00118	1.48	11599	2727	336	117	[CDK12 - cyclin-dependent kinase 12, ZMYND8 - zinc finger, mynd-type containing 8, AIRE - autoimmune regulator, NPAS4 - neuronal pas domain protein 4, TCOF1 - treacher collins-franceschetti syndrome 1, MGA - mga, max dimerization protein, ZNF202 - zinc finger protein 202, TSC1 - tuberous sclerosis 1, ZNF184 - zinc finger protein 184, TOX4 - tox high mobility group box family member 4, TICAM1 - to…
GO:0050794	regulation of cellular process	1.53e-06	0.00128	1.2	11599	6977	336	243	[ZMYND8 - zinc finger, mynd-type containing 8, NPAS4 - neuronal pas domain protein 4, TSC1 - tuberous sclerosis 1, RBM39 - rna binding motif protein 39, TICAM1 - toll-like receptor adaptor molecule 1, EIF1B - eukaryotic translation initiation factor 1b, GEM - gtp binding protein overexpressed in skeletal muscle, NUP62 - nucleoporin 62kda, DKK1 - dickkopf wnt signaling pathway inhibitor 1, RET - r…
GO:0031326	regulation of cellular biosynthetic process	2.65e-06	0.00209	1.45	11599	2855	336	120	[CDK12 - cyclin-dependent kinase 12, ZMYND8 - zinc finger, mynd-type containing 8, AIRE - autoimmune regulator, NPAS4 - neuronal pas domain protein 4, TCOF1 - treacher collins-franceschetti syndrome 1, MGA - mga, max dimerization protein, ZNF202 - zinc finger protein 202, TSC1 - tuberous sclerosis 1, ZNF184 - zinc finger protein 184, TOX4 - tox high mobility group box family member 4, TICAM1 - to…
GO:0006355	regulation of transcription, DNA-templated	3.49e-06	0.00261	1.51	11599	2356	336	103	[ZMYND8 - zinc finger, mynd-type containing 8, CDK12 - cyclin-dependent kinase 12, AIRE - autoimmune regulator, NPAS4 - neuronal pas domain protein 4, MGA - mga, max dimerization protein, ZNF202 - zinc finger protein 202, ZNF184 - zinc finger protein 184, TOX4 - tox high mobility group box family member 4, TICAM1 - toll-like receptor adaptor molecule 1, NUP62 - nucleoporin 62kda, DKK1 - dickkopf …
GO:1903506	regulation of nucleic acid-templated transcription	3.56e-06	0.00253	1.51	11599	2357	336	103	[ZMYND8 - zinc finger, mynd-type containing 8, CDK12 - cyclin-dependent kinase 12, AIRE - autoimmune regulator, NPAS4 - neuronal pas domain protein 4, MGA - mga, max dimerization protein, ZNF202 - zinc finger protein 202, ZNF184 - zinc finger protein 184, TOX4 - tox high mobility group box family member 4, TICAM1 - toll-like receptor adaptor molecule 1, NUP62 - nucleoporin 62kda, DKK1 - dickkopf …
GO:0051172	negative regulation of nitrogen compound metabolic process	3.69e-06	0.0025	1.63	11599	1692	336	80	[ZMYND8 - zinc finger, mynd-type containing 8, SENP2 - sumo1/sentrin/smt3 specific peptidase 2, ZNF202 - zinc finger protein 202, TSC1 - tuberous sclerosis 1, SLC8A3 - solute carrier family 8 (sodium/calcium exchanger), member 3, RYBP - ring1 and yy1 binding protein, ARID5B - at rich interactive domain 5b (mrf1-like), TOB2 - transducer of erbb2, 2, NUP62 - nucleoporin 62kda, DKK1 - dickkopf wnt s…
GO:0006357	regulation of transcription by RNA polymerase II	3.7e-06	0.0024	1.61	11599	1777	336	83	[CDK12 - cyclin-dependent kinase 12, ZNF646 - zinc finger protein 646, AIRE - autoimmune regulator, SENP2 - sumo1/sentrin/smt3 specific peptidase 2, NPAS4 - neuronal pas domain protein 4, ZNF202 - zinc finger protein 202, MGA - mga, max dimerization protein, RYBP - ring1 and yy1 binding protein, ARID5B - at rich interactive domain 5b (mrf1-like), EAF1 - ell associated factor 1, ZBTB11 - zinc fing…
GO:0009889	regulation of biosynthetic process	3.98e-06	0.00246	1.44	11599	2908	336	121	[CDK12 - cyclin-dependent kinase 12, ZMYND8 - zinc finger, mynd-type containing 8, AIRE - autoimmune regulator, NPAS4 - neuronal pas domain protein 4, TCOF1 - treacher collins-franceschetti syndrome 1, MGA - mga, max dimerization protein, ZNF202 - zinc finger protein 202, TSC1 - tuberous sclerosis 1, ZNF184 - zinc finger protein 184, TOX4 - tox high mobility group box family member 4, TICAM1 - to…
GO:2001141	regulation of RNA biosynthetic process	4.01e-06	0.00238	1.5	11599	2363	336	103	[ZMYND8 - zinc finger, mynd-type containing 8, CDK12 - cyclin-dependent kinase 12, AIRE - autoimmune regulator, NPAS4 - neuronal pas domain protein 4, MGA - mga, max dimerization protein, ZNF202 - zinc finger protein 202, ZNF184 - zinc finger protein 184, TOX4 - tox high mobility group box family member 4, TICAM1 - toll-like receptor adaptor molecule 1, NUP62 - nucleoporin 62kda, DKK1 - dickkopf …
GO:0031324	negative regulation of cellular metabolic process	4.78e-06	0.00272	1.6	11599	1817	336	84	[ZMYND8 - zinc finger, mynd-type containing 8, SENP2 - sumo1/sentrin/smt3 specific peptidase 2, ZNF202 - zinc finger protein 202, TSC1 - tuberous sclerosis 1, SLC8A3 - solute carrier family 8 (sodium/calcium exchanger), member 3, RYBP - ring1 and yy1 binding protein, ARID5B - at rich interactive domain 5b (mrf1-like), TOB2 - transducer of erbb2, 2, NUP62 - nucleoporin 62kda, IRS2 - insulin recept…
GO:2000026	regulation of multicellular organismal development	5.13e-06	0.00281	1.68	11599	1455	336	71	[ZSWIM4 - zinc finger, swim-type containing 4, ZMYND8 - zinc finger, mynd-type containing 8, PHLDB2 - pleckstrin homology-like domain, family b, member 2, TSC1 - tuberous sclerosis 1, NUMB - numb homolog (drosophila), TOB2 - transducer of erbb2, 2, CTH - cystathionase (cystathionine gamma-lyase), DKK1 - dickkopf wnt signaling pathway inhibitor 1, MAP1B - microtubule-associated protein 1b, RET - r…
GO:0032502	developmental process	1.04e-05	0.00549	1.38	11599	3244	336	130	[AIRE - autoimmune regulator, NPAS4 - neuronal pas domain protein 4, TCOF1 - treacher collins-franceschetti syndrome 1, MGA - mga, max dimerization protein, TSC1 - tuberous sclerosis 1, NUP62 - nucleoporin 62kda, DKK1 - dickkopf wnt signaling pathway inhibitor 1, PCDH1 - protocadherin 1, RET - ret proto-oncogene, ZNF784 - zinc finger protein 784, ARC - activity-regulated cytoskeleton-associated p…
GO:0000188	inactivation of MAPK activity	1.55e-05	0.0079	10.36	11599	20	336	6	[DUSP4 - dual specificity phosphatase 4, DUSP18 - dual specificity phosphatase 18, DUSP5 - dual specificity phosphatase 5, DUSP6 - dual specificity phosphatase 6, SPRED2 - sprouty-related, evh1 domain containing 2, DUSP1 - dual specificity phosphatase 1]
GO:0035970	peptidyl-threonine dephosphorylation	2.12e-05	0.0104	9.86	11599	21	336	6	[PDP1 - pyruvate dehyrogenase phosphatase catalytic subunit 1, DUSP4 - dual specificity phosphatase 4, DUSP18 - dual specificity phosphatase 18, DUSP5 - dual specificity phosphatase 5, DUSP6 - dual specificity phosphatase 6, DUSP1 - dual specificity phosphatase 1]
GO:0050789	regulation of biological process	2.21e-05	0.0105	1.16	11599	7419	336	250	[ZMYND8 - zinc finger, mynd-type containing 8, NPAS4 - neuronal pas domain protein 4, TSC1 - tuberous sclerosis 1, RBM39 - rna binding motif protein 39, TICAM1 - toll-like receptor adaptor molecule 1, EIF1B - eukaryotic translation initiation factor 1b, GEM - gtp binding protein overexpressed in skeletal muscle, NUP62 - nucleoporin 62kda, DKK1 - dickkopf wnt signaling pathway inhibitor 1, RET - r…
GO:0045859	regulation of protein kinase activity	2.44e-05	0.0112	2.08	11599	598	336	36	[CDK12 - cyclin-dependent kinase 12, CHORDC1 - cysteine and histidine-rich domain (chord) containing 1, TSC1 - tuberous sclerosis 1, SLC8A3 - solute carrier family 8 (sodium/calcium exchanger), member 3, CCND3 - cyclin d3, EGR1 - early growth response 1, NUP62 - nucleoporin 62kda, DKK1 - dickkopf wnt signaling pathway inhibitor 1, ADCY6 - adenylate cyclase 6, RET - ret proto-oncogene, MAP3K4 - mi…
GO:0033673	negative regulation of kinase activity	2.48e-05	0.011	3.06	11599	203	336	18	[CHORDC1 - cysteine and histidine-rich domain (chord) containing 1, DUSP4 - dual specificity phosphatase 4, DUSP5 - dual specificity phosphatase 5, DUSP6 - dual specificity phosphatase 6, SPRED2 - sprouty-related, evh1 domain containing 2, SPRY3 - sprouty homolog 3 (drosophila), SLC8A3 - solute carrier family 8 (sodium/calcium exchanger), member 3, SPRY2 - sprouty homolog 2 (drosophila), TRIB2 - …
GO:0009892	negative regulation of metabolic process	3.03e-05	0.0131	1.5	11599	2053	336	89	[ZMYND8 - zinc finger, mynd-type containing 8, SENP2 - sumo1/sentrin/smt3 specific peptidase 2, ZNF202 - zinc finger protein 202, TSC1 - tuberous sclerosis 1, SLC8A3 - solute carrier family 8 (sodium/calcium exchanger), member 3, RYBP - ring1 and yy1 binding protein, ARID5B - at rich interactive domain 5b (mrf1-like), TOB2 - transducer of erbb2, 2, NOVA2 - neuro-oncological ventral antigen 2, NUP…
GO:0010605	negative regulation of macromolecule metabolic process	3.1e-05	0.013	1.53	11599	1878	336	83	[ZMYND8 - zinc finger, mynd-type containing 8, SENP2 - sumo1/sentrin/smt3 specific peptidase 2, ZNF202 - zinc finger protein 202, TSC1 - tuberous sclerosis 1, SLC8A3 - solute carrier family 8 (sodium/calcium exchanger), member 3, RYBP - ring1 and yy1 binding protein, ARID5B - at rich interactive domain 5b (mrf1-like), TOB2 - transducer of erbb2, 2, NUP62 - nucleoporin 62kda, DKK1 - dickkopf wnt s…
GO:0006469	negative regulation of protein kinase activity	3.47e-05	0.0141	3.11	11599	189	336	17	[CHORDC1 - cysteine and histidine-rich domain (chord) containing 1, DUSP4 - dual specificity phosphatase 4, DUSP5 - dual specificity phosphatase 5, SPRED2 - sprouty-related, evh1 domain containing 2, DUSP6 - dual specificity phosphatase 6, SPRY3 - sprouty homolog 3 (drosophila), SLC8A3 - solute carrier family 8 (sodium/calcium exchanger), member 3, SPRY2 - sprouty homolog 2 (drosophila), TRIB2 - …
GO:0043549	regulation of kinase activity	3.61e-05	0.0143	1.97	11599	683	336	39	[CDK12 - cyclin-dependent kinase 12, CHORDC1 - cysteine and histidine-rich domain (chord) containing 1, TSC1 - tuberous sclerosis 1, SLC8A3 - solute carrier family 8 (sodium/calcium exchanger), member 3, CCND3 - cyclin d3, PIK3R1 - phosphoinositide-3-kinase, regulatory subunit 1 (alpha), EGR1 - early growth response 1, NUP62 - nucleoporin 62kda, IRS2 - insulin receptor substrate 2, DKK1 - dickkop…
GO:0051253	negative regulation of RNA metabolic process	3.72e-05	0.0143	1.79	11599	966	336	50	[ZMYND8 - zinc finger, mynd-type containing 8, ZNF202 - zinc finger protein 202, RYBP - ring1 and yy1 binding protein, ARID5B - at rich interactive domain 5b (mrf1-like), TOB2 - transducer of erbb2, 2, DKK1 - dickkopf wnt signaling pathway inhibitor 1, ZBTB16 - zinc finger and btb domain containing 16, BHLHE40 - basic helix-loop-helix family, member e40, ETV5 - ets variant 5, VEGFA - vascular end…
GO:0043484	regulation of RNA splicing	3.94e-05	0.0148	3.77	11599	119	336	13	[CDK12 - cyclin-dependent kinase 12, AHNAK2 - ahnak nucleoprotein 2, SRRM4 - serine/arginine repetitive matrix 4, RBM39 - rna binding motif protein 39, CLK4 - cdc-like kinase 4, RBM38 - rna binding motif protein 38, PIK3R1 - phosphoinositide-3-kinase, regulatory subunit 1 (alpha), NOVA2 - neuro-oncological ventral antigen 2, FXR1 - fragile x mental retardation, autosomal homolog 1, RBM12B - rna b…
GO:0045934	negative regulation of nucleobase-containing compound metabolic process	4.98e-05	0.0182	1.73	11599	1057	336	53	[ZMYND8 - zinc finger, mynd-type containing 8, ZNF202 - zinc finger protein 202, RYBP - ring1 and yy1 binding protein, ARID5B - at rich interactive domain 5b (mrf1-like), TOB2 - transducer of erbb2, 2, DKK1 - dickkopf wnt signaling pathway inhibitor 1, TNKS - tankyrase, trf1-interacting ankyrin-related adp-ribose polymerase, ATM - ataxia telangiectasia mutated, ZBTB16 - zinc finger and btb domain…
GO:0000122	negative regulation of transcription by RNA polymerase II	5.1e-05	0.0182	1.98	11599	644	336	37	[CITED2 - cbp/p300-interacting transactivator, with glu/asp-rich carboxy-terminal domain, 2, CNOT1 - ccr4-not transcription complex, subunit 1, ZNF202 - zinc finger protein 202, SPEN - spen homolog, transcriptional regulator (drosophila), PLK3 - polo-like kinase 3, RBPJ - recombination signal binding protein for immunoglobulin kappa j region, ZNF343 - zinc finger protein 343, RYBP - ring1 and yy1…
GO:0045596	negative regulation of cell differentiation	5.64e-05	0.0196	2.17	11599	478	336	30	[CDK12 - cyclin-dependent kinase 12, TSC1 - tuberous sclerosis 1, RBPJ - recombination signal binding protein for immunoglobulin kappa j region, PIK3R1 - phosphoinositide-3-kinase, regulatory subunit 1 (alpha), RARB - retinoic acid receptor, beta, TOB2 - transducer of erbb2, 2, PRICKLE1 - prickle homolog 1 (drosophila), DKK1 - dickkopf wnt signaling pathway inhibitor 1, ADCY6 - adenylate cyclase …
Function
GO Term	Description	P-value	FDR q-value	Enrichment	N	B	n	b	Genes
GO:0000976	transcription regulatory region sequence-specific DNA binding	8.91e-07	0.0037	1.99	11599	919	336	53	[ZNF646 - zinc finger protein 646, AIRE - autoimmune regulator, NPAS4 - neuronal pas domain protein 4, ZNF202 - zinc finger protein 202, MGA - mga, max dimerization protein, ARID5B - at rich interactive domain 5b (mrf1-like), ZBTB11 - zinc finger and btb domain containing 11, ZNF184 - zinc finger protein 184, ZNF784 - zinc finger protein 784, XBP1 - x-box binding protein 1, ZSCAN23 - zinc finger …
GO:0044212	transcription regulatory region DNA binding	9.84e-07	0.00204	1.98	11599	922	336	53	[ZNF646 - zinc finger protein 646, AIRE - autoimmune regulator, NPAS4 - neuronal pas domain protein 4, ZNF202 - zinc finger protein 202, MGA - mga, max dimerization protein, ARID5B - at rich interactive domain 5b (mrf1-like), ZBTB11 - zinc finger and btb domain containing 11, ZNF184 - zinc finger protein 184, ZNF784 - zinc finger protein 784, XBP1 - x-box binding protein 1, ZSCAN23 - zinc finger …
GO:0001067	regulatory region nucleic acid binding	1.02e-06	0.00141	1.98	11599	923	336	53	[ZNF646 - zinc finger protein 646, AIRE - autoimmune regulator, NPAS4 - neuronal pas domain protein 4, ZNF202 - zinc finger protein 202, MGA - mga, max dimerization protein, ARID5B - at rich interactive domain 5b (mrf1-like), ZBTB11 - zinc finger and btb domain containing 11, ZNF184 - zinc finger protein 184, ZNF784 - zinc finger protein 784, XBP1 - x-box binding protein 1, ZSCAN23 - zinc finger …
GO:1990837	sequence-specific double-stranded DNA binding	1.81e-06	0.00188	1.93	11599	966	336	54	[ZNF646 - zinc finger protein 646, AIRE - autoimmune regulator, NPAS4 - neuronal pas domain protein 4, ZNF202 - zinc finger protein 202, MGA - mga, max dimerization protein, ARID5B - at rich interactive domain 5b (mrf1-like), ZBTB11 - zinc finger and btb domain containing 11, ZNF184 - zinc finger protein 184, ZNF784 - zinc finger protein 784, XBP1 - x-box binding protein 1, ZSCAN23 - zinc finger …
GO:0003690	double-stranded DNA binding	2.11e-06	0.00175	1.89	11599	1022	336	56	[ZNF646 - zinc finger protein 646, AIRE - autoimmune regulator, NPAS4 - neuronal pas domain protein 4, MGA - mga, max dimerization protein, ZNF202 - zinc finger protein 202, REXO4 - rex4, rna exonuclease 4 homolog (s. cerevisiae), ARID5B - at rich interactive domain 5b (mrf1-like), ZBTB11 - zinc finger and btb domain containing 11, ZNF184 - zinc finger protein 184, ZNF784 - zinc finger protein 78…
GO:0000981	DNA-binding transcription factor activity, RNA polymerase II-specific	2.43e-06	0.00168	2.03	11599	800	336	47	[ZNF646 - zinc finger protein 646, ZNF35 - zinc finger protein 35, AIRE - autoimmune regulator, NPAS4 - neuronal pas domain protein 4, MGA - mga, max dimerization protein, ZNF484 - zinc finger protein 484, ZNF202 - zinc finger protein 202, ZBTB40 - zinc finger and btb domain containing 40, ZNF343 - zinc finger protein 343, RBPJ - recombination signal binding protein for immunoglobulin kappa j reg…
GO:0043565	sequence-specific DNA binding	4.3e-06	0.00255	1.85	11599	1046	336	56	[ZNF646 - zinc finger protein 646, AIRE - autoimmune regulator, NPAS4 - neuronal pas domain protein 4, MGA - mga, max dimerization protein, ZNF202 - zinc finger protein 202, ARID5B - at rich interactive domain 5b (mrf1-like), ZBTB11 - zinc finger and btb domain containing 11, ZNF184 - zinc finger protein 184, ZNF784 - zinc finger protein 784, XBP1 - x-box binding protein 1, ZSCAN23 - zinc finger …
GO:0140110	transcription regulator activity	4.47e-06	0.00232	1.75	11599	1259	336	64	[ZMYND8 - zinc finger, mynd-type containing 8, ZNF646 - zinc finger protein 646, AIRE - autoimmune regulator, NPAS4 - neuronal pas domain protein 4, MGA - mga, max dimerization protein, ZNF202 - zinc finger protein 202, RYBP - ring1 and yy1 binding protein, ARID5B - at rich interactive domain 5b (mrf1-like), EAF1 - ell associated factor 1, ZBTB11 - zinc finger and btb domain containing 11, ZNF184…
GO:0003700	DNA-binding transcription factor activity	7.04e-06	0.00325	1.95	11599	832	336	47	[ZNF646 - zinc finger protein 646, ZNF35 - zinc finger protein 35, AIRE - autoimmune regulator, NPAS4 - neuronal pas domain protein 4, MGA - mga, max dimerization protein, ZNF484 - zinc finger protein 484, ZNF202 - zinc finger protein 202, ZBTB40 - zinc finger and btb domain containing 40, ZNF343 - zinc finger protein 343, RBPJ - recombination signal binding protein for immunoglobulin kappa j reg…
GO:0005488	binding	1.01e-05	0.0042	1.07	11599	10411	336	323	[ZMYND8 - zinc finger, mynd-type containing 8, NPAS4 - neuronal pas domain protein 4, TSC1 - tuberous sclerosis 1, RBM39 - rna binding motif protein 39, LGALS8 - lectin, galactoside-binding, soluble, 8, EIF1B - eukaryotic translation initiation factor 1b, TOMM34 - translocase of outer mitochondrial membrane 34, TICAM1 - toll-like receptor adaptor molecule 1, GEM - gtp binding protein overexpresse…
GO:0000977	RNA polymerase II regulatory region sequence-specific DNA binding	1.03e-05	0.00388	1.92	11599	844	336	47	[ZNF646 - zinc finger protein 646, ZNF35 - zinc finger protein 35, AIRE - autoimmune regulator, NPAS4 - neuronal pas domain protein 4, MGA - mga, max dimerization protein, ZNF484 - zinc finger protein 484, ZNF202 - zinc finger protein 202, ZBTB40 - zinc finger and btb domain containing 40, ZNF343 - zinc finger protein 343, RBPJ - recombination signal binding protein for immunoglobulin kappa j reg…
GO:0001012	RNA polymerase II regulatory region DNA binding	1.03e-05	0.00355	1.92	11599	844	336	47	[ZNF646 - zinc finger protein 646, ZNF35 - zinc finger protein 35, AIRE - autoimmune regulator, NPAS4 - neuronal pas domain protein 4, MGA - mga, max dimerization protein, ZNF484 - zinc finger protein 484, ZNF202 - zinc finger protein 202, ZBTB40 - zinc finger and btb domain containing 40, ZNF343 - zinc finger protein 343, RBPJ - recombination signal binding protein for immunoglobulin kappa j reg…
GO:0017017	MAP kinase tyrosine/serine/threonine phosphatase activity	1.33e-05	0.00424	14.38	11599	12	336	5	[DUSP4 - dual specificity phosphatase 4, DUSP5 - dual specificity phosphatase 5, DUSP18 - dual specificity phosphatase 18, DUSP6 - dual specificity phosphatase 6, DUSP1 - dual specificity phosphatase 1]
GO:0033549	MAP kinase phosphatase activity	1.33e-05	0.00393	14.38	11599	12	336	5	[DUSP4 - dual specificity phosphatase 4, DUSP18 - dual specificity phosphatase 18, DUSP5 - dual specificity phosphatase 5, DUSP6 - dual specificity phosphatase 6, DUSP1 - dual specificity phosphatase 1]
GO:0001228	DNA-binding transcription activator activity, RNA polymerase II-specific	1.84e-05	0.00509	2.82	11599	257	336	21	[PRDM2 - pr domain containing 2, with znf domain, ETV5 - ets variant 5, AIRE - autoimmune regulator, NPAS4 - neuronal pas domain protein 4, NEUROD6 - neuronal differentiation 6, ZNF484 - zinc finger protein 484, SATB2 - satb homeobox 2, RBPJ - recombination signal binding protein for immunoglobulin kappa j region, EGR2 - early growth response 2, EGR4 - early growth response 4, JUNB - jun b proto-…
GO:0140096	catalytic activity, acting on a protein	2.51e-05	0.00652	1.6	11599	1552	336	72	[CDK12 - cyclin-dependent kinase 12, PDP1 - pyruvate dehyrogenase phosphatase catalytic subunit 1, SENP2 - sumo1/sentrin/smt3 specific peptidase 2, FAM98A - family with sequence similarity 98, member a, STAMBPL1 - stam binding protein-like 1, TNKS - tankyrase, trf1-interacting ankyrin-related adp-ribose polymerase, ATM - ataxia telangiectasia mutated, RET - ret proto-oncogene, SIK2 - salt-inducib…
GO:0000987	proximal promoter sequence-specific DNA binding	8.05e-05	0.0197	1.88	11599	734	336	40	[ZNF646 - zinc finger protein 646, NPAS4 - neuronal pas domain protein 4, MGA - mga, max dimerization protein, ZNF202 - zinc finger protein 202, ZNF484 - zinc finger protein 484, ZBTB40 - zinc finger and btb domain containing 40, RBPJ - recombination signal binding protein for immunoglobulin kappa j region, JUNB - jun b proto-oncogene, ZBTB11 - zinc finger and btb domain containing 11, ZNF184 - z…
GO:0046872	metal ion binding	8.71e-05	0.0201	1.36	11599	2938	336	116	[ZMYND8 - zinc finger, mynd-type containing 8, AIRE - autoimmune regulator, TRIM66 - tripartite motif containing 66, ZNF202 - zinc finger protein 202, PNKD - paroxysmal nonkinesigenic dyskinesia, ZNF184 - zinc finger protein 184, GEM - gtp binding protein overexpressed in skeletal muscle, ZCCHC2 - zinc finger, cchc domain containing 2, PCDH1 - protocadherin 1, RET - ret proto-oncogene, SIK2 - sal…
Component
GO Term	Description	P-value	FDR q-value	Enrichment	N	B	n	b	Genes
GO:0098978	glutamatergic synapse	2.03e-05	0.0377	2.72	11599	279	336	22	[CTTNBP2 - cortactin binding protein 2, STXBP1 - syntaxin binding protein 1, GRIK2 - glutamate receptor, ionotropic, kainate 2, PPP3CA - protein phosphatase 3, catalytic subunit, alpha isozyme, LRRC4 - leucine rich repeat containing 4, NUMB - numb homolog (drosophila), IL1RAP - interleukin 1 receptor accessory protein, LRRTM1 - leucine rich repeat transmembrane neuronal 1, RNF19A - ring finger pr…
GO:0098794	postsynapse	9.62e-05	0.0893	2.86	11599	205	336	17	[ZMYND8 - zinc finger, mynd-type containing 8, CTTNBP2 - cortactin binding protein 2, STXBP1 - syntaxin binding protein 1, NPAS4 - neuronal pas domain protein 4, KCNA4 - potassium voltage-gated channel, shaker-related subfamily, member 4, PPP3CA - protein phosphatase 3, catalytic subunit, alpha isozyme, SLC8A3 - solute carrier family 8 (sodium/calcium exchanger), member 3, LRRC4 - leucine rich re…
[CTTNBP2	cortactin binding protein 2	STXBP1	syntaxin binding protein 1	GRIK2	glutamate receptor	ionotropic	kainate 2	PPP3CA	protein phosphatase 3	catalytic subunit	alpha isozyme	LRRC4	leucine rich repeat containing 4	NUMB	numb homolog (drosophila)	IL1RAP	interleukin 1 receptor accessory protein	LRRTM1	leucine rich repeat transmembrane neuronal 1	RNF19A	ring finger protein 19a	e3 ubiquitin protein ligase	DGKQ	diacylglycerol kinase	theta 110kda	DNAJB1	dnaj (hsp40) homolog	subfamily b	member 1	EPHA4	eph receptor a4	DRP2	dystrophin related protein 2	SLC6A17	solute carrier family 6 (neutral amino acid transporter)	member 17	FXR1	fragile x mental retardation	autosomal homolog 1	CDH10	cadherin 10	type 2 (t2	cadherin)	PTPRD	protein tyrosine phosphatase	receptor type	d	ADAM23	adam metallopeptidase domain 23
[CTTNBP2
activity
adam metallopeptidase domain 23
atpase
cadherin 10
cortactin binding protein 2
diacylglycerol kinase
dnaj (hsp40) homolog
dystrophin related protein 2
eph receptor a4
ephrin
fragile x mental retardation
glutamate receptor
interleukin 1 receptor accessory protein
leucine rich repeat containing 4
leucine rich repeat transmembrane neuronal 1
mitogen
numb homolog (drosophila)
protein phosphatase 3
protein tyrosine phosphatase
ring finger protein 19a
solute carrier family 6 (neutral amino acid transporter)
syntaxin binding protein 1
ADAM23
alpha isozyme
ARC
ATP2B3
autosomal homolog 1
ca++ transporting
catalytic subunit
CDH10
d
DGKQ
DNAJB1
DRP2
e3 ubiquitin protein ligase
EFNB2
EPHA4
FXR1
GRIK2
IL1RAP
ionotropic
kainate 2
LRRC4
LRRTM1
MAPK14
member 1
member 17
NUMB
plasma membrane 3
PPP3CA
PTPRD
receptor type
RNF19A
SLC6A17
STXBP1
subfamily b
theta 110kda
type 2 (t2
activated protein kinase 14]
associated protein
b2
cadherin)
regulated cytoskeleton
[truncated: 14 more columns]

## Sheet: VHD to VHD (neg)
Negative Fold Change
Process
GO Term	Description	P-value	FDR q-value	Enrichment	N	B	n	b	Genes
GO:0060856	establishment of blood-brain barrier	4.81e-05	0.685	164.52	11599	3	47	2	[MFSD2A - major facilitator superfamily domain containing 2a, LSR - lipolysis stimulated lipoprotein receptor]
Function
GO Term	Description	P-value	FDR q-value	Enrichment	N	B	n	b	Genes
GO:0008514	organic anion transmembrane transporter activity	2.62e-05	0.109	10.07	11599	147	47	6	[SLCO1B3 - solute carrier organic anion transporter family, member 1b3, MFSD2A - major facilitator superfamily domain containing 2a, SLC25A23 - solute carrier family 25 (mitochondrial carrier; phosphate carrier), member 23, ABCB1 - atp-binding cassette, sub-family b (mdr/tap), member 1, SLC7A2 - solute carrier family 7 (cationic amino acid transporter, y+ system), member 2, SLC38A5 - solute carri…
GO:0046943	carboxylic acid transmembrane transporter activity	6.85e-05	0.142	11.53	11599	107	47	5	[SLCO1B3 - solute carrier organic anion transporter family, member 1b3, MFSD2A - major facilitator superfamily domain containing 2a, ABCB1 - atp-binding cassette, sub-family b (mdr/tap), member 1, SLC7A2 - solute carrier family 7 (cationic amino acid transporter, y+ system), member 2, SLC38A5 - solute carrier family 38, member 5]
GO:0005342	organic acid transmembrane transporter activity	7.17e-05	0.0992	11.43	11599	108	47	5	[SLCO1B3 - solute carrier organic anion transporter family, member 1b3, MFSD2A - major facilitator superfamily domain containing 2a, ABCB1 - atp-binding cassette, sub-family b (mdr/tap), member 1, SLC7A2 - solute carrier family 7 (cationic amino acid transporter, y+ system), member 2, SLC38A5 - solute carrier family 38, member 5]
GO:0004415	hyalurononglucosaminidase activity	9.59e-05	0.0996	123.39	11599	4	47	2	[HYAL2 - hyaluronoglucosaminidase 2, HYAL1 - hyaluronoglucosaminidase 1]
Component
GO Term	Description	P-value	FDR q-value	Enrichment	N	B	n	b	Genes
GO:0044459	plasma membrane part	8.54e-05	0.158	2.54	11599	1750	47	18	[GSG1L - gsg1-like, SLCO1B3 - solute carrier organic anion transporter family, member 1b3, GPR6 - g protein-coupled receptor 6, SH2D3C - sh2 domain containing 3c, PROM1 - prominin 1, HYAL2 - hyaluronoglucosaminidase 2, SLC7A2 - solute carrier family 7 (cationic amino acid transporter, y+ system), member 2, PLCD3 - phospholipase c, delta 3, S100A10 - s100 calcium binding protein a10, SLC38A5 - sol…

## Sheet: VHD to VHD (pos)
Positive Fold Change
Process
GO Term	Description	P-value	FDR q-value	Enrichment	N	B	n	b	Genes
GO:0033673	negative regulation of kinase activity	6.18e-11	8.8e-07	10.26	11599	203	78	14	For
GO:0043407	negative regulation of MAP kinase activity	1.68e-10	1.19e-06	22.68	11599	59	78	9	[RGS2 - regulator of g-protein signaling 2, 24kda, DUSP4 - dual specificity phosphatase 4, SPRY4 - sprouty homolog 4 (drosophila), DUSP5 - dual specificity phosphatase 5, SPRED2 - sprouty-related, evh1 domain containing 2, DUSP6 - dual specificity phosphatase 6, SPRY3 - sprouty homolog 3 (drosophila), SPRY2 - sprouty homolog 2 (drosophila), BMP4 - bone morphogenetic protein 4]
GO:0071901	negative regulation of protein serine/threonine kinase activity	2.27e-10	1.08e-06	14.35	11599	114	78	11	[HSPB1 - heat shock 27kda protein 1, CHORDC1 - cysteine and histidine-rich domain (chord) containing 1, DUSP4 - dual specificity phosphatase 4, RGS2 - regulator of g-protein signaling 2, 24kda, DUSP5 - dual specificity phosphatase 5, SPRY4 - sprouty homolog 4 (drosophila), DUSP6 - dual specificity phosphatase 6, SPRED2 - sprouty-related, evh1 domain containing 2, SPRY3 - sprouty homolog 3 (drosop…
GO:0051348	negative regulation of transferase activity	2.74e-10	9.74e-07	9.17	11599	227	78	14	[CHORDC1 - cysteine and histidine-rich domain (chord) containing 1, DUSP4 - dual specificity phosphatase 4, DUSP5 - dual specificity phosphatase 5, SPRED2 - sprouty-related, evh1 domain containing 2, DUSP6 - dual specificity phosphatase 6, SPRY3 - sprouty homolog 3 (drosophila), TRIB1 - tribbles homolog 1 (drosophila), SPRY2 - sprouty homolog 2 (drosophila), TRIB2 - tribbles homolog 2 (drosophila…
GO:0006469	negative regulation of protein kinase activity	3.3e-10	9.39e-07	10.23	11599	189	78	13	[CHORDC1 - cysteine and histidine-rich domain (chord) containing 1, DUSP4 - dual specificity phosphatase 4, DUSP5 - dual specificity phosphatase 5, SPRED2 - sprouty-related, evh1 domain containing 2, DUSP6 - dual specificity phosphatase 6, SPRY3 - sprouty homolog 3 (drosophila), TRIB1 - tribbles homolog 1 (drosophila), SPRY2 - sprouty homolog 2 (drosophila), TRIB2 - tribbles homolog 2 (drosophila…
GO:0071900	regulation of protein serine/threonine kinase activity	6.71e-09	1.59e-05	5.98	11599	398	78	16	[CHORDC1 - cysteine and histidine-rich domain (chord) containing 1, VEGFA - vascular endothelial growth factor a, DUSP4 - dual specificity phosphatase 4, DUSP5 - dual specificity phosphatase 5, DUSP6 - dual specificity phosphatase 6, SPRED2 - sprouty-related, evh1 domain containing 2, SPRY3 - sprouty homolog 3 (drosophila), TRIB1 - tribbles homolog 1 (drosophila), SPRY2 - sprouty homolog 2 (droso…
GO:0042326	negative regulation of phosphorylation	7.12e-08	0.000145	5.95	11599	350	78	14	[CHORDC1 - cysteine and histidine-rich domain (chord) containing 1, DUSP4 - dual specificity phosphatase 4, DUSP5 - dual specificity phosphatase 5, SPRED2 - sprouty-related, evh1 domain containing 2, DUSP6 - dual specificity phosphatase 6, SPRY3 - sprouty homolog 3 (drosophila), TRIB1 - tribbles homolog 1 (drosophila), SPRY2 - sprouty homolog 2 (drosophila), TRIB2 - tribbles homolog 2 (drosophila…
GO:0043549	regulation of kinase activity	8.35e-08	0.000149	4.14	11599	683	78	19	[CHORDC1 - cysteine and histidine-rich domain (chord) containing 1, VEGFA - vascular endothelial growth factor a, DUSP4 - dual specificity phosphatase 4, DUSP5 - dual specificity phosphatase 5, DUSP6 - dual specificity phosphatase 6, SPRED2 - sprouty-related, evh1 domain containing 2, SPRY3 - sprouty homolog 3 (drosophila), TRIB1 - tribbles homolog 1 (drosophila), SPRY2 - sprouty homolog 2 (droso…
GO:0043405	regulation of MAP kinase activity	1.46e-07	0.000231	6.86	11599	260	78	12	[VEGFA - vascular endothelial growth factor a, DUSP4 - dual specificity phosphatase 4, RGS2 - regulator of g-protein signaling 2, 24kda, DUSP5 - dual specificity phosphatase 5, SPRY4 - sprouty homolog 4 (drosophila), DUSP6 - dual specificity phosphatase 6, SPRED2 - sprouty-related, evh1 domain containing 2, SPRY3 - sprouty homolog 3 (drosophila), TRIB1 - tribbles homolog 1 (drosophila), SPRY2 - s…
GO:0051172	negative regulation of nitrogen compound metabolic process	1.77e-07	0.000252	2.64	11599	1692	78	30	[CITED2 - cbp/p300-interacting transactivator, with glu/asp-rich carboxy-terminal domain, 2, TAGLN3 - transgelin 3, CHORDC1 - cysteine and histidine-rich domain (chord) containing 1, TRIB1 - tribbles homolog 1 (drosophila), EED - embryonic ectoderm development, CCND3 - cyclin d3, BANP - btg3 associated nuclear protein, EGR1 - early growth response 1, ZNF19 - zinc finger protein 19, NFIL3 - nuclea…
GO:0001933	negative regulation of protein phosphorylation	2.29e-07	0.000296	5.93	11599	326	78	13	[CHORDC1 - cysteine and histidine-rich domain (chord) containing 1, DUSP4 - dual specificity phosphatase 4, DUSP5 - dual specificity phosphatase 5, SPRED2 - sprouty-related, evh1 domain containing 2, DUSP6 - dual specificity phosphatase 6, SPRY3 - sprouty homolog 3 (drosophila), TRIB1 - tribbles homolog 1 (drosophila), SPRY2 - sprouty homolog 2 (drosophila), TRIB2 - tribbles homolog 2 (drosophila…
GO:0043409	negative regulation of MAPK cascade	2.77e-07	0.000329	9.91	11599	135	78	9	[DUSP4 - dual specificity phosphatase 4, RGS2 - regulator of g-protein signaling 2, 24kda, DUSP5 - dual specificity phosphatase 5, SPRY4 - sprouty homolog 4 (drosophila), DUSP6 - dual specificity phosphatase 6, SPRED2 - sprouty-related, evh1 domain containing 2, SPRY3 - sprouty homolog 3 (drosophila), SPRY2 - sprouty homolog 2 (drosophila), BMP4 - bone morphogenetic protein 4]
GO:0043086	negative regulation of catalytic activity	3.22e-07	0.000353	4.52	11599	526	78	16	[CHORDC1 - cysteine and histidine-rich domain (chord) containing 1, VEGFA - vascular endothelial growth factor a, DUSP4 - dual specificity phosphatase 4, DUSP5 - dual specificity phosphatase 5, DUSP6 - dual specificity phosphatase 6, SPRED2 - sprouty-related, evh1 domain containing 2, SPRY3 - sprouty homolog 3 (drosophila), TRIB1 - tribbles homolog 1 (drosophila), SPRY2 - sprouty homolog 2 (droso…
GO:0045859	regulation of protein kinase activity	3.38e-07	0.000344	4.23	11599	598	78	17	[CHORDC1 - cysteine and histidine-rich domain (chord) containing 1, VEGFA - vascular endothelial growth factor a, DUSP4 - dual specificity phosphatase 4, DUSP5 - dual specificity phosphatase 5, DUSP6 - dual specificity phosphatase 6, SPRED2 - sprouty-related, evh1 domain containing 2, SPRY3 - sprouty homolog 3 (drosophila), TRIB1 - tribbles homolog 1 (drosophila), SPRY2 - sprouty homolog 2 (droso…
GO:0051338	regulation of transferase activity	5.17e-07	0.000491	3.68	11599	768	78	19	[CHORDC1 - cysteine and histidine-rich domain (chord) containing 1, VEGFA - vascular endothelial growth factor a, DUSP4 - dual specificity phosphatase 4, DUSP5 - dual specificity phosphatase 5, DUSP6 - dual specificity phosphatase 6, SPRED2 - sprouty-related, evh1 domain containing 2, SPRY3 - sprouty homolog 3 (drosophila), TRIB1 - tribbles homolog 1 (drosophila), SPRY2 - sprouty homolog 2 (droso…
GO:0031324	negative regulation of cellular metabolic process	8.57e-07	0.000762	2.46	11599	1817	78	30	[CITED2 - cbp/p300-interacting transactivator, with glu/asp-rich carboxy-terminal domain, 2, TAGLN3 - transgelin 3, CHORDC1 - cysteine and histidine-rich domain (chord) containing 1, TRIB1 - tribbles homolog 1 (drosophila), EED - embryonic ectoderm development, CCND3 - cyclin d3, EGR1 - early growth response 1, ZNF19 - zinc finger protein 19, NFIL3 - nuclear factor, interleukin 3 regulated, PRICK…
GO:0045936	negative regulation of phosphate metabolic process	1.12e-06	0.000939	4.74	11599	439	78	14	[CHORDC1 - cysteine and histidine-rich domain (chord) containing 1, DUSP4 - dual specificity phosphatase 4, DUSP5 - dual specificity phosphatase 5, DUSP6 - dual specificity phosphatase 6, SPRED2 - sprouty-related, evh1 domain containing 2, SPRY3 - sprouty homolog 3 (drosophila), TRIB1 - tribbles homolog 1 (drosophila), SPRY2 - sprouty homolog 2 (drosophila), TRIB2 - tribbles homolog 2 (drosophila…
GO:0010563	negative regulation of phosphorus metabolic process	1.15e-06	0.000911	4.73	11599	440	78	14	[CHORDC1 - cysteine and histidine-rich domain (chord) containing 1, DUSP4 - dual specificity phosphatase 4, DUSP5 - dual specificity phosphatase 5, DUSP6 - dual specificity phosphatase 6, SPRED2 - sprouty-related, evh1 domain containing 2, SPRY3 - sprouty homolog 3 (drosophila), TRIB1 - tribbles homolog 1 (drosophila), SPRY2 - sprouty homolog 2 (drosophila), TRIB2 - tribbles homolog 2 (drosophila…
GO:0044092	negative regulation of molecular function	1.41e-06	0.00105	3.62	11599	740	78	18	[BHLHE40 - basic helix-loop-helix family, member e40, CHORDC1 - cysteine and histidine-rich domain (chord) containing 1, VEGFA - vascular endothelial growth factor a, DUSP4 - dual specificity phosphatase 4, DUSP5 - dual specificity phosphatase 5, DUSP6 - dual specificity phosphatase 6, SPRED2 - sprouty-related, evh1 domain containing 2, SPRY3 - sprouty homolog 3 (drosophila), TRIB1 - tribbles hom…
GO:0010605	negative regulation of macromolecule metabolic process	1.75e-06	0.00124	2.38	11599	1878	78	30	[CITED2 - cbp/p300-interacting transactivator, with glu/asp-rich carboxy-terminal domain, 2, TAGLN3 - transgelin 3, CHORDC1 - cysteine and histidine-rich domain (chord) containing 1, TRIB1 - tribbles homolog 1 (drosophila), EED - embryonic ectoderm development, CCND3 - cyclin d3, BANP - btg3 associated nuclear protein, EGR1 - early growth response 1, ZNF19 - zinc finger protein 19, NFIL3 - nuclea…
GO:0070373	negative regulation of ERK1 and ERK2 cascade	2.33e-06	0.00158	15.38	11599	58	78	6	[DUSP4 - dual specificity phosphatase 4, SPRY4 - sprouty homolog 4 (drosophila), DUSP6 - dual specificity phosphatase 6, SPRED2 - sprouty-related, evh1 domain containing 2, SPRY3 - sprouty homolog 3 (drosophila), SPRY2 - sprouty homolog 2 (drosophila)]
GO:0031400	negative regulation of protein modification process	2.91e-06	0.00188	4.37	11599	476	78	14	[CHORDC1 - cysteine and histidine-rich domain (chord) containing 1, DUSP4 - dual specificity phosphatase 4, DUSP5 - dual specificity phosphatase 5, DUSP6 - dual specificity phosphatase 6, SPRED2 - sprouty-related, evh1 domain containing 2, SPRY3 - sprouty homolog 3 (drosophila), TRIB1 - tribbles homolog 1 (drosophila), SPRY2 - sprouty homolog 2 (drosophila), TRIB2 - tribbles homolog 2 (drosophila…
GO:0009892	negative regulation of metabolic process	3.63e-06	0.00225	2.25	11599	2053	78	31	[CITED2 - cbp/p300-interacting transactivator, with glu/asp-rich carboxy-terminal domain, 2, TAGLN3 - transgelin 3, CHORDC1 - cysteine and histidine-rich domain (chord) containing 1, TRIB1 - tribbles homolog 1 (drosophila), EED - embryonic ectoderm development, CCND3 - cyclin d3, BANP - btg3 associated nuclear protein, EGR1 - early growth response 1, ZNF19 - zinc finger protein 19, NFIL3 - nuclea…
GO:0043408	regulation of MAPK cascade	7.39e-06	0.00438	4.03	11599	516	78	14	[VEGFA - vascular endothelial growth factor a, DUSP4 - dual specificity phosphatase 4, DUSP5 - dual specificity phosphatase 5, DUSP6 - dual specificity phosphatase 6, SPRED2 - sprouty-related, evh1 domain containing 2, SPRY3 - sprouty homolog 3 (drosophila), TRIB1 - tribbles homolog 1 (drosophila), SPRY2 - sprouty homolog 2 (drosophila), ZNF622 - zinc finger protein 622, TRIB2 - tribbles homolog …
GO:0000188	inactivation of MAPK activity	8.45e-06	0.00481	29.74	11599	20	78	4	[DUSP4 - dual specificity phosphatase 4, DUSP5 - dual specificity phosphatase 5, DUSP6 - dual specificity phosphatase 6, SPRED2 - sprouty-related, evh1 domain containing 2]
GO:0035970	peptidyl-threonine dephosphorylation	1.04e-05	0.00568	28.32	11599	21	78	4	[PDP1 - pyruvate dehyrogenase phosphatase catalytic subunit 1, DUSP4 - dual specificity phosphatase 4, DUSP5 - dual specificity phosphatase 5, DUSP6 - dual specificity phosphatase 6]
GO:0051248	negative regulation of protein metabolic process	1.52e-05	0.00803	3.2	11599	791	78	17	[VEGFA - vascular endothelial growth factor a, CHORDC1 - cysteine and histidine-rich domain (chord) containing 1, DUSP4 - dual specificity phosphatase 4, DUSP5 - dual specificity phosphatase 5, DUSP6 - dual specificity phosphatase 6, SPRED2 - sprouty-related, evh1 domain containing 2, SPRY3 - sprouty homolog 3 (drosophila), TRIB1 - tribbles homolog 1 (drosophila), SPRY2 - sprouty homolog 2 (droso…
GO:0001932	regulation of protein phosphorylation	2.63e-05	0.0134	2.81	11599	1004	78	19	[VEGFA - vascular endothelial growth factor a, CHORDC1 - cysteine and histidine-rich domain (chord) containing 1, DUSP4 - dual specificity phosphatase 4, DUSP5 - dual specificity phosphatase 5, DUSP6 - dual specificity phosphatase 6, SPRED2 - sprouty-related, evh1 domain containing 2, SPRY3 - sprouty homolog 3 (drosophila), TRIB1 - tribbles homolog 1 (drosophila), SPRY2 - sprouty homolog 2 (droso…
GO:0080090	regulation of primary metabolic process	2.73e-05	0.0134	1.64	11599	4169	78	46	[CITED2 - cbp/p300-interacting transactivator, with glu/asp-rich carboxy-terminal domain, 2, PDP1 - pyruvate dehyrogenase phosphatase catalytic subunit 1, TAGLN3 - transgelin 3, CHORDC1 - cysteine and histidine-rich domain (chord) containing 1, TRIB1 - tribbles homolog 1 (drosophila), EED - embryonic ectoderm development, ZNF622 - zinc finger protein 622, CCND3 - cyclin d3, ZBTB11 - zinc finger a…
GO:0032269	negative regulation of cellular protein metabolic process	3.02e-05	0.0143	3.18	11599	748	78	16	[CHORDC1 - cysteine and histidine-rich domain (chord) containing 1, VEGFA - vascular endothelial growth factor a, DUSP4 - dual specificity phosphatase 4, DUSP5 - dual specificity phosphatase 5, DUSP6 - dual specificity phosphatase 6, SPRED2 - sprouty-related, evh1 domain containing 2, SPRY3 - sprouty homolog 3 (drosophila), TRIB1 - tribbles homolog 1 (drosophila), SPRY2 - sprouty homolog 2 (droso…
GO:0019222	regulation of metabolic process	3.85e-05	0.0177	1.57	11599	4645	78	49	[PDP1 - pyruvate dehyrogenase phosphatase catalytic subunit 1, TAGLN3 - transgelin 3, ZBTB11 - zinc finger and btb domain containing 11, EIF1B - eukaryotic translation initiation factor 1b, IRS2 - insulin receptor substrate 2, GPR3 - g protein-coupled receptor 3, ETV5 - ets variant 5, BHLHE40 - basic helix-loop-helix family, member e40, VEGFA - vascular endothelial growth factor a, DUSP4 - dual s…
GO:0042325	regulation of phosphorylation	4.35e-05	0.0194	2.62	11599	1136	78	20	[VEGFA - vascular endothelial growth factor a, CHORDC1 - cysteine and histidine-rich domain (chord) containing 1, DUSP4 - dual specificity phosphatase 4, DUSP5 - dual specificity phosphatase 5, DUSP6 - dual specificity phosphatase 6, SPRED2 - sprouty-related, evh1 domain containing 2, SPRY3 - sprouty homolog 3 (drosophila), TRIB1 - tribbles homolog 1 (drosophila), SPRY2 - sprouty homolog 2 (droso…
GO:0040037	negative regulation of fibroblast growth factor receptor signaling pathway	6.16e-05	0.0266	37.18	11599	12	78	3	[SPRY4 - sprouty homolog 4 (drosophila), SPRY3 - sprouty homolog 3 (drosophila), SPRY2 - sprouty homolog 2 (drosophila)]
GO:0051171	regulation of nitrogen compound metabolic process	7.21e-05	0.0302	1.62	11599	4034	78	44	[CITED2 - cbp/p300-interacting transactivator, with glu/asp-rich carboxy-terminal domain, 2, PDP1 - pyruvate dehyrogenase phosphatase catalytic subunit 1, TAGLN3 - transgelin 3, CHORDC1 - cysteine and histidine-rich domain (chord) containing 1, TRIB1 - tribbles homolog 1 (drosophila), EED - embryonic ectoderm development, ZNF622 - zinc finger protein 622, CCND3 - cyclin d3, ZBTB11 - zinc finger a…
GO:0019220	regulation of phosphate metabolic process	7.53e-05	0.0306	2.44	11599	1280	78	21	[PDP1 - pyruvate dehyrogenase phosphatase catalytic subunit 1, VEGFA - vascular endothelial growth factor a, CHORDC1 - cysteine and histidine-rich domain (chord) containing 1, DUSP4 - dual specificity phosphatase 4, DUSP5 - dual specificity phosphatase 5, DUSP6 - dual specificity phosphatase 6, SPRED2 - sprouty-related, evh1 domain containing 2, SPRY3 - sprouty homolog 3 (drosophila), TRIB1 - tri…
GO:0051174	regulation of phosphorus metabolic process	7.53e-05	0.0298	2.44	11599	1280	78	21	[PDP1 - pyruvate dehyrogenase phosphatase catalytic subunit 1, VEGFA - vascular endothelial growth factor a, CHORDC1 - cysteine and histidine-rich domain (chord) containing 1, DUSP4 - dual specificity phosphatase 4, DUSP5 - dual specificity phosphatase 5, DUSP6 - dual specificity phosphatase 6, SPRED2 - sprouty-related, evh1 domain containing 2, SPRY3 - sprouty homolog 3 (drosophila), TRIB1 - tri…
GO:1902532	negative regulation of intracellular signal transduction	7.61e-05	0.0293	4.05	11599	404	78	11	[HSPB1 - heat shock 27kda protein 1, RGS2 - regulator of g-protein signaling 2, 24kda, DUSP4 - dual specificity phosphatase 4, SPRY4 - sprouty homolog 4 (drosophila), DUSP5 - dual specificity phosphatase 5, SPRED2 - sprouty-related, evh1 domain containing 2, DUSP6 - dual specificity phosphatase 6, SPRY3 - sprouty homolog 3 (drosophila), MIR29C - microrna 29c, SPRY2 - sprouty homolog 2 (drosophila…
GO:0000122	negative regulation of transcription by RNA polymerase II	8.62e-05	0.0323	3.23	11599	644	78	14	[CITED2 - cbp/p300-interacting transactivator, with glu/asp-rich carboxy-terminal domain, 2, SFPQ - splicing factor proline/glutamine-rich, ETV5 - ets variant 5, BHLHE40 - basic helix-loop-helix family, member e40, TAGLN3 - transgelin 3, VEGFA - vascular endothelial growth factor a, EED - embryonic ectoderm development, CCND3 - cyclin d3, ZNF19 - zinc finger protein 19, PER2 - period circadian cl…
GO:0051093	negative regulation of developmental process	9.06e-05	0.0331	3.22	11599	647	78	14	[RAI1 - retinoic acid induced 1, VEGFA - vascular endothelial growth factor a, SPRED2 - sprouty-related, evh1 domain containing 2, SPRY3 - sprouty homolog 3 (drosophila), TRIB1 - tribbles homolog 1 (drosophila), FKBP4 - fk506 binding protein 4, 59kda, SPRY2 - sprouty homolog 2 (drosophila), TRIB2 - tribbles homolog 2 (drosophila), PRICKLE1 - prickle homolog 1 (drosophila), RGS2 - regulator of g-p…
GO:0120162	positive regulation of cold-induced thermogenesis	9.7e-05	0.0345	10.78	11599	69	78	5	[PER2 - period circadian clock 2, GPR3 - g protein-coupled receptor 3, GRB10 - growth factor receptor-bound protein 10, VEGFA - vascular endothelial growth factor a, ELOVL6 - elovl fatty acid elongase 6]
Function
GO Term	Description	P-value	FDR q-value	Enrichment	N	B	n	b	Genes
GO:0004860	protein kinase inhibitor activity	2.33e-06	0.00968	15.38	11599	58	78	6	[HSPB1 - heat shock 27kda protein 1, SPRY4 - sprouty homolog 4 (drosophila), SPRED2 - sprouty-related, evh1 domain containing 2, TRIB1 - tribbles homolog 1 (drosophila), SPRY2 - sprouty homolog 2 (drosophila), TRIB2 - tribbles homolog 2 (drosophila)]
GO:0019210	kinase inhibitor activity	2.58e-06	0.00536	15.12	11599	59	78	6	[HSPB1 - heat shock 27kda protein 1, SPRY4 - sprouty homolog 4 (drosophila), SPRED2 - sprouty-related, evh1 domain containing 2, TRIB1 - tribbles homolog 1 (drosophila), SPRY2 - sprouty homolog 2 (drosophila), TRIB2 - tribbles homolog 2 (drosophila)]
GO:0019887	protein kinase regulator activity	4.97e-06	0.00687	8.32	11599	143	78	8	[HSPB1 - heat shock 27kda protein 1, SPRY4 - sprouty homolog 4 (drosophila), SPRED2 - sprouty-related, evh1 domain containing 2, TRIB1 - tribbles homolog 1 (drosophila), SPRY2 - sprouty homolog 2 (drosophila), CCND3 - cyclin d3, TRIB2 - tribbles homolog 2 (drosophila), STK4 - serine/threonine kinase 4]
GO:0019207	kinase regulator activity	1.3e-05	0.0135	7.3	11599	163	78	8	[HSPB1 - heat shock 27kda protein 1, SPRY4 - sprouty homolog 4 (drosophila), SPRED2 - sprouty-related, evh1 domain containing 2, TRIB1 - tribbles homolog 1 (drosophila), SPRY2 - sprouty homolog 2 (drosophila), CCND3 - cyclin d3, TRIB2 - tribbles homolog 2 (drosophila), STK4 - serine/threonine kinase 4]
GO:0008330	protein tyrosine/threonine phosphatase activity	3.39e-05	0.0282	44.61	11599	10	78	3	[DUSP4 - dual specificity phosphatase 4, DUSP5 - dual specificity phosphatase 5, DUSP6 - dual specificity phosphatase 6]
GO:0017017	MAP kinase tyrosine/serine/threonine phosphatase activity	6.16e-05	0.0426	37.18	11599	12	78	3	[DUSP4 - dual specificity phosphatase 4, DUSP5 - dual specificity phosphatase 5, DUSP6 - dual specificity phosphatase 6]
GO:0033549	MAP kinase phosphatase activity	6.16e-05	0.0365	37.18	11599	12	78	3	[DUSP4 - dual specificity phosphatase 4, DUSP5 - dual specificity phosphatase 5, DUSP6 - dual specificity phosphatase 6]
Component
Nothing

## Sheet: BD to HD (neg)
Negative Fold Change
Process
GO Term	Description	P-value	FDR q-value	Enrichment	N	B	n	b	Genes
GO:0032501	multicellular organismal process	1.62e-09	2.31e-05	1.56	11599	1980	581	155	[OPRK1 - opioid receptor, kappa 1, EMP2 - epithelial membrane protein 2, IL18 - interleukin 18 (interferon-gamma-inducing factor), NPAS4 - neuronal pas domain protein 4, HSF4 - heat shock transcription factor 4, ZNF385A - zinc finger protein 385a, FLT4 - fms-related tyrosine kinase 4, PPIP5K2 - diphosphoinositol pentakisphosphate kinase 2, WWTR1 - ww domain containing transcription regulator 1, P…
GO:0007165	signal transduction	1.08e-07	0.000772	1.38	11599	2914	581	201	[RACGAP1 - rac gtpase activating protein 1, PLXNA3 - plexin a3, BST2 - bone marrow stromal cell antigen 2, EPAS1 - endothelial pas domain protein 1, RET - ret proto-oncogene, DACT3 - dishevelled-binding antagonist of beta-catenin 3, APCDD1 - adenomatosis polyposis coli down-regulated 1, BRD8 - bromodomain containing 8, CXCL14 - chemokine (c-x-c motif) ligand 14, TLR7 - toll-like receptor 7, SPRED…
GO:0003008	system process	3.35e-07	0.00159	1.82	11599	801	581	73	[OPRK1 - opioid receptor, kappa 1, EMP2 - epithelial membrane protein 2, MYO15A - myosin xva, NPAS4 - neuronal pas domain protein 4, TIMP3 - timp metallopeptidase inhibitor 3, PTPRZ1 - protein tyrosine phosphatase, receptor-type, z polypeptide 1, HSF4 - heat shock transcription factor 4, ADRA2C - adrenoceptor alpha 2c, ZNF385A - zinc finger protein 385a, FLT4 - fms-related tyrosine kinase 4, ATP1…
GO:0051239	regulation of multicellular organismal process	1.3e-06	0.00464	1.42	11599	2169	581	154	[OPRK1 - opioid receptor, kappa 1, EMP2 - epithelial membrane protein 2, IL18 - interleukin 18 (interferon-gamma-inducing factor), PDLIM5 - pdz and lim domain 5, TRIL - tlr4 interactor with leucine-rich repeats, PLAC8 - placenta-specific 8, TNRC6A - trinucleotide repeat containing 6a, RFX4 - regulatory factor x, 4 (influences hla class ii expression), FLT4 - fms-related tyrosine kinase 4, RACGAP1…
GO:0006952	defense response	5.36e-06	0.0153	1.87	11599	575	581	54	[CAPZA1 - capping protein (actin filament) muscle z-line, alpha 1, OPRK1 - opioid receptor, kappa 1, IL18 - interleukin 18 (interferon-gamma-inducing factor), CST3 - cystatin c, PLAC8 - placenta-specific 8, TRIL - tlr4 interactor with leucine-rich repeats, IFI16 - interferon, gamma-inducible protein 16, IFI27 - interferon, alpha-inducible protein 27, ATP1A2 - atpase, na+/k+ transporting, alpha 2 …
GO:0050793	regulation of developmental process	8.03e-06	0.0191	1.43	11599	1834	581	131	[EMP2 - epithelial membrane protein 2, IL18 - interleukin 18 (interferon-gamma-inducing factor), PDLIM5 - pdz and lim domain 5, PLAC8 - placenta-specific 8, HSF4 - heat shock transcription factor 4, ZNF385A - zinc finger protein 385a, TNRC6A - trinucleotide repeat containing 6a, RFX4 - regulatory factor x, 4 (influences hla class ii expression), FLT4 - fms-related tyrosine kinase 4, RACGAP1 - rac…
GO:0043542	endothelial cell migration	1.64e-05	0.0334	4.28	11599	56	581	12	[STARD13 - star-related lipid transfer (start) domain containing 13, EMP2 - epithelial membrane protein 2, PTP4A3 - protein tyrosine phosphatase type iva, member 3, VEGFA - vascular endothelial growth factor a, SOX18 - sry (sex determining region y)-box 18, LGALS8 - lectin, galactoside-binding, soluble, 8, CLEC14A - c-type lectin domain family 14, member a, NOS3 - nitric oxide synthase 3 (endothe…
GO:0043407	negative regulation of MAP kinase activity	2.87e-05	0.051	4.06	11599	59	581	12	[DUSP8 - dual specificity phosphatase 8, LYN - v-yes-1 yamaguchi sarcoma viral related oncogene homolog, RGS2 - regulator of g-protein signaling 2, 24kda, DUSP4 - dual specificity phosphatase 4, SPRY4 - sprouty homolog 4 (drosophila), DUSP5 - dual specificity phosphatase 5, APOE - apolipoprotein e, SPRED2 - sprouty-related, evh1 domain containing 2, DUSP6 - dual specificity phosphatase 6, SPRY3 -…
GO:0048519	negative regulation of biological process	3.27e-05	0.0518	1.24	11599	3695	581	230	[CCNK - cyclin k, AGAP2 - arfgap with gtpase domain, ankyrin repeat and ph domain 2, HSF4 - heat shock transcription factor 4, PLAC8 - placenta-specific 8, RFX4 - regulatory factor x, 4 (influences hla class ii expression), WFIKKN1 - wap, follistatin/kazal, immunoglobulin, kunitz and netrin domain containing 1, PLXNA3 - plexin a3, BST2 - bone marrow stromal cell antigen 2, PPP4R4 - protein phosph…
GO:0045595	regulation of cell differentiation	4.03e-05	0.0574	1.48	11599	1310	581	97	[EMP2 - epithelial membrane protein 2, IL18 - interleukin 18 (interferon-gamma-inducing factor), PDLIM5 - pdz and lim domain 5, HSF4 - heat shock transcription factor 4, ZNF385A - zinc finger protein 385a, TNRC6A - trinucleotide repeat containing 6a, RIN2 - ras and rab interactor 2, WWTR1 - ww domain containing transcription regulator 1, PLXNA3 - plexin a3, SOSTDC1 - sclerostin domain containing …
GO:0051240	positive regulation of multicellular organismal process	4.65e-05	0.0602	1.5	11599	1181	581	89	[TIE1 - tyrosine kinase with immunoglobulin-like and egf-like domains 1, IL18 - interleukin 18 (interferon-gamma-inducing factor), PTPRZ1 - protein tyrosine phosphatase, receptor-type, z polypeptide 1, PLAC8 - placenta-specific 8, IFI16 - interferon, gamma-inducible protein 16, RNF207 - ring finger protein 207, ADRA2C - adrenoceptor alpha 2c, FLT4 - fms-related tyrosine kinase 4, ATP1A2 - atpase,…
GO:0001525	angiogenesis	5.99e-05	0.0711	2.46	11599	187	581	23	[TEK - tek tyrosine kinase, endothelial, TIE1 - tyrosine kinase with immunoglobulin-like and egf-like domains 1, GLUL - glutamate-ammonia ligase, VEGFA - vascular endothelial growth factor a, IL18 - interleukin 18 (interferon-gamma-inducing factor), GATA2 - gata binding protein 2, EPHB1 - eph receptor b1, EPHB4 - eph receptor b4, FLT4 - fms-related tyrosine kinase 4, CAV1 - caveolin 1, caveolae p…
GO:0015711	organic anion transport	6.61e-05	0.0723	2.11	11599	293	581	31	[SLC6A11 - solute carrier family 6 (neurotransmitter transporter), member 11, ATP10A - atpase, class v, type 10a, SLC6A7 - solute carrier family 6 (neurotransmitter transporter), member 7, SLC7A6 - solute carrier family 7 (amino acid transporter light chain, y+l system), member 6, SFXN5 - sideroflexin 5, SLC7A2 - solute carrier family 7 (cationic amino acid transporter, y+ system), member 2, SLC2…
GO:0050877	nervous system process	6.7e-05	0.0682	1.81	11599	508	581	46	[OPRK1 - opioid receptor, kappa 1, MYO15A - myosin xva, KCNA1 - potassium voltage-gated channel, shaker-related subfamily, member 1 (episodic ataxia with myokymia), NPAS4 - neuronal pas domain protein 4, PTPRZ1 - protein tyrosine phosphatase, receptor-type, z polypeptide 1, TIMP3 - timp metallopeptidase inhibitor 3, HSF4 - heat shock transcription factor 4, DLG4 - discs, large homolog 4 (drosophi…
GO:0046942	carboxylic acid transport	6.73e-05	0.0639	2.38	11599	201	581	24	[SLC6A11 - solute carrier family 6 (neurotransmitter transporter), member 11, ABCC10 - atp-binding cassette, sub-family c (cftr/mrp), member 10, SLCO1B3 - solute carrier organic anion transporter family, member 1b3, SLC6A7 - solute carrier family 6 (neurotransmitter transporter), member 7, SLC7A6 - solute carrier family 7 (amino acid transporter light chain, y+l system), member 6, SLC26A6 - solut…
GO:0015849	organic acid transport	7.29e-05	0.0648	2.37	11599	202	581	24	[SLC6A11 - solute carrier family 6 (neurotransmitter transporter), member 11, ABCC10 - atp-binding cassette, sub-family c (cftr/mrp), member 10, SLCO1B3 - solute carrier organic anion transporter family, member 1b3, SLC6A7 - solute carrier family 6 (neurotransmitter transporter), member 7, SLC7A6 - solute carrier family 7 (amino acid transporter light chain, y+l system), member 6, SLC26A6 - solut…
GO:0051093	negative regulation of developmental process	7.42e-05	0.0621	1.7	11599	647	581	55	[HES5 - hairy and enhancer of split 5 (drosophila), TIE1 - tyrosine kinase with immunoglobulin-like and egf-like domains 1, IL18 - interleukin 18 (interferon-gamma-inducing factor), CST3 - cystatin c, PLAC8 - placenta-specific 8, RFX4 - regulatory factor x, 4 (influences hla class ii expression), WWTR1 - ww domain containing transcription regulator 1, PLXNA3 - plexin a3, FRZB - frizzled-related p…
GO:0006820	anion transport	7.57e-05	0.0598	1.95	11599	379	581	37	[SLC6A11 - solute carrier family 6 (neurotransmitter transporter), member 11, ATP10A - atpase, class v, type 10a, SLC6A7 - solute carrier family 6 (neurotransmitter transporter), member 7, SLC7A6 - solute carrier family 7 (amino acid transporter light chain, y+l system), member 6, SFXN5 - sideroflexin 5, SLC7A2 - solute carrier family 7 (cationic amino acid transporter, y+ system), member 2, SLC2…
GO:0048523	negative regulation of cellular process	9.61e-05	0.072	1.24	11599	3336	581	208	[AGAP2 - arfgap with gtpase domain, ankyrin repeat and ph domain 2, HSF4 - heat shock transcription factor 4, PLAC8 - placenta-specific 8, RFX4 - regulatory factor x, 4 (influences hla class ii expression), WFIKKN1 - wap, follistatin/kazal, immunoglobulin, kunitz and netrin domain containing 1, PLXNA3 - plexin a3, BST2 - bone marrow stromal cell antigen 2, PPP4R4 - protein phosphatase 4, regulato…
Function
GO Term	Description	P-value	FDR q-value	Enrichment	N	B	n	b	Genes
GO:0008514	organic anion transmembrane transporter activity	2.69e-07	0.00112	3.26	11599	147	581	24	[SLC6A11 - solute carrier family 6 (neurotransmitter transporter), member 11, SLCO1B3 - solute carrier organic anion transporter family, member 1b3, SLCO4A1 - solute carrier organic anion transporter family, member 4a1, SLC6A7 - solute carrier family 6 (neurotransmitter transporter), member 7, SLC7A6 - solute carrier family 7 (amino acid transporter light chain, y+l system), member 6, SLC26A6 - s…
GO:0038023	signaling receptor activity	8.91e-07	0.00185	1.99	11599	542	581	54	[CD93 - cd93 molecule, OPRK1 - opioid receptor, kappa 1, TIE1 - tyrosine kinase with immunoglobulin-like and egf-like domains 1, PTPRZ1 - protein tyrosine phosphatase, receptor-type, z polypeptide 1, ADRA2C - adrenoceptor alpha 2c, ANTXR1 - anthrax toxin receptor 1, FLT4 - fms-related tyrosine kinase 4, SDC4 - syndecan 4, PLXNA3 - plexin a3, SOSTDC1 - sclerostin domain containing 1, RET - ret pro…
GO:0060089	molecular transducer activity	1.14e-06	0.00158	1.94	11599	575	581	56	[CD93 - cd93 molecule, CCNK - cyclin k, OPRK1 - opioid receptor, kappa 1, TIE1 - tyrosine kinase with immunoglobulin-like and egf-like domains 1, PTPRZ1 - protein tyrosine phosphatase, receptor-type, z polypeptide 1, ADRA2C - adrenoceptor alpha 2c, ANTXR1 - anthrax toxin receptor 1, FLT4 - fms-related tyrosine kinase 4, SDC4 - syndecan 4, PLXNA3 - plexin a3, SOSTDC1 - sclerostin domain containing…
GO:0008509	anion transmembrane transporter activity	1.25e-06	0.0013	2.67	11599	217	581	29	[SLC6A11 - solute carrier family 6 (neurotransmitter transporter), member 11, SLC6A7 - solute carrier family 6 (neurotransmitter transporter), member 7, SLC7A6 - solute carrier family 7 (amino acid transporter light chain, y+l system), member 6, SFXN5 - sideroflexin 5, SLC7A2 - solute carrier family 7 (cationic amino acid transporter, y+ system), member 2, SLC25A18 - solute carrier family 25 (glu…
GO:0046943	carboxylic acid transmembrane transporter activity	5.42e-06	0.0045	3.36	11599	107	581	18	[SLC6A11 - solute carrier family 6 (neurotransmitter transporter), member 11, SLCO1B3 - solute carrier organic anion transporter family, member 1b3, SLC6A7 - solute carrier family 6 (neurotransmitter transporter), member 7, SLC7A6 - solute carrier family 7 (amino acid transporter light chain, y+l system), member 6, SLC26A6 - solute carrier family 26 (anion exchanger), member 6, SFXN5 - sideroflex…
GO:0005342	organic acid transmembrane transporter activity	6.21e-06	0.00429	3.33	11599	108	581	18	[SLC6A11 - solute carrier family 6 (neurotransmitter transporter), member 11, SLCO1B3 - solute carrier organic anion transporter family, member 1b3, SLC6A7 - solute carrier family 6 (neurotransmitter transporter), member 7, SLC7A6 - solute carrier family 7 (amino acid transporter light chain, y+l system), member 6, SLC26A6 - solute carrier family 26 (anion exchanger), member 6, SFXN5 - sideroflex…
GO:0015238	drug transmembrane transporter activity	2.07e-05	0.0123	3.68	11599	76	581	14	[ABCC10 - atp-binding cassette, sub-family c (cftr/mrp), member 10, SLC19A3 - solute carrier family 19 (thiamine transporter), member 3, SLC6A7 - solute carrier family 6 (neurotransmitter transporter), member 7, SLC26A6 - solute carrier family 26 (anion exchanger), member 6, SFXN5 - sideroflexin 5, SLC7A2 - solute carrier family 7 (cationic amino acid transporter, y+ system), member 2, SLC1A2 - s…
GO:0004888	transmembrane signaling receptor activity	3.23e-05	0.0168	1.93	11599	435	581	42	[P2RY13 - purinergic receptor p2y, g-protein coupled, 13, TEK - tek tyrosine kinase, endothelial, TIE1 - tyrosine kinase with immunoglobulin-like and egf-like domains 1, OPRK1 - opioid receptor, kappa 1, TNFRSF25 - tumor necrosis factor receptor superfamily, member 25, PTPRZ1 - protein tyrosine phosphatase, receptor-type, z polypeptide 1, GPR153 - g protein-coupled receptor 153, ADRA2C - adrenoce…
GO:0015562	efflux transmembrane transporter activity	6.33e-05	0.0292	9.98	11599	10	581	5	[ABCC5 - atp-binding cassette, sub-family c (cftr/mrp), member 5, GJA1 - gap junction protein, alpha 1, 43kda, SLC26A6 - solute carrier family 26 (anion exchanger), member 6, ABCB1 - atp-binding cassette, sub-family b (mdr/tap), member 1, ABCG2 - atp-binding cassette, sub-family g (white), member 2]
Component
GO Term	Description	P-value	FDR q-value	Enrichment	N	B	n	b	Genes
GO:0044459	plasma membrane part	1.8e-14	3.34e-11	1.79	11599	1750	581	157	[OPRK1 - opioid receptor, kappa 1, EMP2 - epithelial membrane protein 2, FLT4 - fms-related tyrosine kinase 4, RACGAP1 - rac gtpase activating protein 1, SDC4 - syndecan 4, TTYH1 - tweety homolog 1 (drosophila), PLXNA3 - plexin a3, BST2 - bone marrow stromal cell antigen 2, C2CD5 - c2 calcium-dependent domain containing 5, PSD - pleckstrin and sec7 domain containing, SLC43A1 - solute carrier fami…
GO:0005886	plasma membrane	3.13e-10	2.9e-07	1.47	11599	2722	581	201	[CD93 - cd93 molecule, EMP2 - epithelial membrane protein 2, SUCLG2 - succinate-coa ligase, gdp-forming, beta subunit, PLXNA3 - plexin a3, BST2 - bone marrow stromal cell antigen 2, RET - ret proto-oncogene, FXYD1 - fxyd domain containing ion transport regulator 1, APCDD1 - adenomatosis polyposis coli down-regulated 1, TLR7 - toll-like receptor 7, SPRED2 - sprouty-related, evh1 domain containing …
GO:0031226	intrinsic component of plasma membrane	3.9e-10	2.41e-07	1.97	11599	880	581	87	[SLC6A11 - solute carrier family 6 (neurotransmitter transporter), member 11, TIE1 - tyrosine kinase with immunoglobulin-like and egf-like domains 1, OPRK1 - opioid receptor, kappa 1, PTPRZ1 - protein tyrosine phosphatase, receptor-type, z polypeptide 1, SLC6A7 - solute carrier family 6 (neurotransmitter transporter), member 7, ADRA2C - adrenoceptor alpha 2c, FLT4 - fms-related tyrosine kinase 4,…
GO:0005887	integral component of plasma membrane	2.4e-09	1.11e-06	1.96	11599	825	581	81	[SLC6A11 - solute carrier family 6 (neurotransmitter transporter), member 11, TIE1 - tyrosine kinase with immunoglobulin-like and egf-like domains 1, OPRK1 - opioid receptor, kappa 1, PTPRZ1 - protein tyrosine phosphatase, receptor-type, z polypeptide 1, SLC6A7 - solute carrier family 6 (neurotransmitter transporter), member 7, ADRA2C - adrenoceptor alpha 2c, FLT4 - fms-related tyrosine kinase 4,…
GO:0098590	plasma membrane region	2.73e-07	0.000101	1.85	11599	767	581	71	[EMP2 - epithelial membrane protein 2, NKD2 - naked cuticle homolog 2 (drosophila), ANTXR1 - anthrax toxin receptor 1, PPP1R9B - protein phosphatase 1, regulatory subunit 9b, ATP1A2 - atpase, na+/k+ transporting, alpha 2 polypeptide, ABCG2 - atp-binding cassette, sub-family g (white), member 2, RACGAP1 - rac gtpase activating protein 1, TTYH1 - tweety homolog 1 (drosophila), BST2 - bone marrow st…
GO:0098797	plasma membrane protein complex	5.57e-05	0.0172	1.94	11599	402	581	39	[KCNA1 - potassium voltage-gated channel, shaker-related subfamily, member 1 (episodic ataxia with myokymia), KCNA4 - potassium voltage-gated channel, shaker-related subfamily, member 4, DLG4 - discs, large homolog 4 (drosophila), GNG12 - guanine nucleotide binding protein (g protein), gamma 12, ATP1A2 - atpase, na+/k+ transporting, alpha 2 polypeptide, OLFM2 - olfactomedin 2, B2M - beta-2-microg…

## Sheet: BD to HD (pos)
Positive Fold Change
Process
GO Term	Description	P-value	FDR q-value	Enrichment	N	B	n	b	Genes
GO:0043484	regulation of RNA splicing	2.56e-06	0.0364	5.32	11599	119	220	12	[AHNAK2 - ahnak nucleoprotein 2, RBM39 - rna binding motif protein 39, RBM5 - rna binding motif protein 5, DDX17 - dead (asp-glu-ala-asp) box helicase 17, TIA1 - tia1 cytotoxic granule-associated rna binding protein, CLK4 - cdc-like kinase 4, CLK1 - cdc-like kinase 1, RBM25 - rna binding motif protein 25, RBM12B - rna binding motif protein 12b, SNRNP70 - small nuclear ribonucleoprotein 70kda (u1)…
GO:0043407	negative regulation of MAP kinase activity	1.42e-05	0.101	7.15	11599	59	220	8	[RGS2 - regulator of g-protein signaling 2, 24kda, DUSP4 - dual specificity phosphatase 4, SPRY4 - sprouty homolog 4 (drosophila), DUSP5 - dual specificity phosphatase 5, DUSP6 - dual specificity phosphatase 6, SPRED2 - sprouty-related, evh1 domain containing 2, SPRY3 - sprouty homolog 3 (drosophila), SPRY2 - sprouty homolog 2 (drosophila)]
Function
Nothing
Component
Nothing			6.30957e-07

## Sheet: Sheet1
[NCF2	neutrophil cytosolic factor 2	IL18	interleukin 18 (interferon	gamma	inducing factor)	IFI16	interferon	gamma	inducible protein 16	IFI27	interferon	alpha	inducible protein 27	TYROBP	tyro protein tyrosine kinase binding protein	IL16	interleukin 16	HMGB1	high mobility group box 1	CCR1	chemokine (c	c motif) receptor 1	PIK3CG	phosphatidylinositol	4	5	bisphosphate 3	kinase	catalytic subunit gamma	B2M	beta	2	microglobulin	LYN	v	yes	1 yamaguchi sarcoma viral related oncogene homolog	TLR3	toll	like receptor 3	SLC15A2	solute carrier family 15 (oligopeptide transporter)	member 2	IFI44L	interferon	induced protein 44	like	TNFSF10	tumor necrosis factor (ligand) superfamily
B2M
CCR1
CSF1R
CTSS
CX3CR1
CYBB
FCN3
FGR
HMGB1
IFI16
IFI27
IFI44L
IL16
IL18
IRF8
LYN
LYZ
MPEG1
PIK3CG
PYCARD
SLC15A2
SP2
TLR3
TLR6
TLR7
TNFSF10
TREML1
TRIM38
TYROBP
VAV1
WAS
YES1
[NCF2
[truncated: 50 more columns]
