# Supplementary material for: Effects of repeated alcohol abstinence on within-subject prefrontal cortical gene expression in rhesus macaques
Source: Adv Drug Alcohol Res. 2024 Apr 26;4:12528. doi: 10.3389/adar.2024.12528 (PMC11082748; doi:10.3389/adar.2024.12528)
Supplement: Supplementary file 4 [file Table1.XLSX]

## Sheet: All DE Results
GeneId	GeneName	log2FC.DRINKERvsCONTROL_bio	pvalue.DRINKERvsCONTROL_bio	FDRp.DRINKERvsCONTROL_bio		log2FC.HDVHDvsLDBD_bio	pvalue.HDVHDvsLDBD_bio	FDRp.HDVHDvsLDBD_bio		log2FC.VHDvsHD_bio	pvalue.VHDvsHD_bio	FDRp.VHDvsHD_bio		log2FC.DRINKERvsCONTROL_nec	pvalue.DRINKERvsCONTROL_nec	FDRp.DRINKERvsCONTROL_nec		log2FC.control_nec.vs.bio	pvalue.control_nec.vs.bio	FDRp.control_nec.vs.bio		log2FC.HD.to.VHD_nec.vs.bio	pvalue.HD.to.VHD_nec.vs.bio	FDRp.HD.to.VHD_nec.vs.bio		log2FC.VHD.to.VHD_nec.vs.bio	pvalue.VHD.to.VHD_nec.vs.bio	FDRp.VHD.to.VHD_nec.vs.bio		log2FC.BD.to.HD_nec.vs.bio	pvalue.BD.to.HD_nec.vs.bio	FDRp.BD.to.HD_nec.vs.bio		log2FC.DRINKER_change_vs_CONTROL_change	pvalue.DRINKER_change_vs_CONTROL_change	FDRp.DRINKER_change_vs_CONTROL_change		cpm_S10210_A12_R_bio_pre	cpm_S10211_A12_L_bio_pre	cpm_S10212_A12_L_bio_pre	cpm_S10215_A12_R_bio_pre	cpm_S10208_A12_R_nec_pre	cpm_S10209_A12_R_nec_pre	cpm_S10210_A12_L_nec_pre	cpm_S10211_A12_R_nec_pre	cpm_S10212_A12_R_nec_pre	cpm_S10213_A12_R_nec_pre	cpm_S10215_A12_L_nec_pre	cpm_S10220_A12_R_bio_pre
ENSMMUG00000064596		0.0990384	0.65804	0.92788		-0.155445	0.567675	0.999928		-0.0932585	0.809009	0.99961		0.103158	0.533334	0.914932		-0.385907	0.262289	0.51542		-0.00350401	0.981899	0.99423		-0.248824	0.50401	0.863322		-0.335577	0.138115	0.516273		0.211985	0.525727	0.999287		27.3747	30.4643	31.6759	18.9869	35.202	21.2678	34.8432	26.8561	28.8222	10.1722	14.2226	23.6074
ENSMMUG00000052581	USF3	0.143523	0.380479	0.833536		0.130991	0.528012	0.999928		0.563235	0.0019562	0.99961		0.226079	0.0532903	0.702888		-0.0307806	0.867502	0.943101		0.373719	0.0367406	0.276678		-0.239431	0.11203	0.558859		0.384769	0.195918	0.587204		0.0848981	0.68444	0.999287		6.50023	6.86564	5.77118	7.01346	6.03713	6.05795	4.21626	6.70742	6.14418	4.69276	5.23992	5.96346
ENSMMUG00000064551		0.2159	0.0180926	0.530551		-0.0916277	0.357099	0.999928		0.143743	0.201539	0.99961		0.00881315	0.920845	0.989208		0.29871	0.00550057	0.0716935		0.0875927	0.412927	0.693557		0.21737	0.203144	0.65562		-0.124835	0.500722	0.807685		-0.146536	0.231986	0.999287		21.8797	24.7163	17.1496	19.6187	21.232	21.1638	22.4643	19.1716	16.2438	24.8743	22.1137	20.8475
ENSMMUG00000064556	MRPS25	-0.109251	0.0672412	0.62178		0.0482047	0.458403	0.999928		-0.0238695	0.737266	0.99961		-0.0370946	0.426242	0.890081		-0.150847	0.0672556	0.247888		-0.100417	0.180074	0.485391		-0.00830115	0.898493	0.982783		-0.0896561	0.581441	0.850211		0.0990364	0.197387	0.999287		61.9197	66.6765	65.8439	62.2997	67.0792	56.9655	69.8213	71.9859	57.8291	58.1577	61.4443	72.2023
ENSMMUG00000052578	MGAT3	0.100468	0.263739	0.77607		-0.0907122	0.174371	0.999928		0.0685918	0.392651	0.99961		0.0422537	0.469563	0.897783		-0.281944	0.00984846	0.0955165		-0.0643799	0.633822	0.834793		-0.249815	0.00707001	0.275048		-0.24718	0.17914	0.569166		0.0542238	0.624063	0.999287		89.9311	83.5053	95.913	90.1008	52.9634	73.9433	57.9483	67.0742	61.2044	63.9897	68.5868	79.6443
ENSMMUG00000064582		0.334274	0.0530233	0.601238		0.020836	0.916293	0.999928		0.161883	0.481779	0.99961		0.0319593	0.82229	0.971408		1.07951	9.61961e-05	0.0128899		0.278987	0.303316	0.607975		0.188282	0.537183	0.877966		0.722174	0.175797	0.564733		-0.654396	0.0370869	0.999287		1.10571	1.78826	1.0821	1.29528	3.49979	4.78396	3.54166	1.63724	2.74246	5.01827	3.18138	1.08427
ENSMMUG00000064585		-0.00927314	0.914078	0.983584		0.0737372	0.526047	0.999928		0.027365	0.857712	0.99961		-0.0911195	0.130206	0.750016		-0.36448	0.00417283	0.0631492		-0.246361	0.106408	0.392673		-0.365283	0.000666302	0.146811		-0.403222	0.0291464	0.300076		0.023032	0.831586	0.999287		91.6399	116.045	103.75	107.319	69.6749	77.6613	61.5912	85.3215	87.7061	81.2417	73.8891	140.807
ENSMMUG00000064586	FABP7	0.122109	0.59567	0.912167		0.119048	0.649352	0.999928		-0.38777	0.314482	0.99961		0.209843	0.307149	0.850879		-0.171423	0.572472	0.775373		-0.480084	0.130635	0.424943		-0.276965	0.37268	0.795004		-0.509314	0.3776	0.731161		-0.190811	0.593835	0.999287		97.1014	95.3845	104.701	147.63	178.927	70.9794	222.248	58.8879	117.056	107.771	194.75	162.048
ENSMMUG00000052592		0.154498	0.255417	0.771788		-0.146295	0.159541	0.999928		0.0304696	0.84267	0.99961		0.00214671	0.983379	0.996093		0.227662	0.155754	0.388785		0.0170222	0.903414	0.964114		0.207612	0.352696	0.783166		0.147664	0.526193	0.821114		-0.0812442	0.637419	0.999287		6.26569	6.00344	4.65629	5.49703	6.03713	6.42194	7.75793	6.39053	4.27192	8.65313	8.07821	5.02705
ENSMMUG00000052538		0.0980977	0.429445	0.851827		0.132193	0.398483	0.999928		0.330335	0.108127	0.99961		-0.155809	0.28691	0.839722		0.0647378	0.638761	0.817666		0.0262497	0.894252	0.960388		-0.276591	0.0792726	0.513118		-0.182274	0.527069	0.821581		-0.216287	0.199317	0.999287		3.85323	3.32105	4.09885	4.07539	4.22891	4.08196	3.57539	3.03682	5.03664	4.09599	3.71161	2.11925
ENSMMUG00000052537		0.276544	0.0437835	0.586958		0.198422	0.15541	0.999928		-0.0763945	0.680116	0.99961		-0.0910588	0.446835	0.894232		0.252439	0.146236	0.376673		-0.108811	0.528056	0.771988		0.127935	0.447213	0.840126		-0.169916	0.60222	0.861919		-0.251576	0.146152	0.999287		3.6857	3.83198	4.95141	3.79106	2.39152	3.95196	2.52976	2.85197	3.40171	3.93324	3.58685	4.13992
ENSMMUG00000039562	BHLHE41	0.0214688	0.794038	0.960999		-0.0956154	0.271757	0.999928		0.112811	0.394954	0.99961		-0.023045	0.749769	0.959434		-0.151859	0.183598	0.425476		-0.0818944	0.365654	0.654392		-0.242902	0.168088	0.623169		-0.21241	0.25201	0.636936		-0.0331357	0.78602	0.999287		37.7617	36.1164	34.5943	35.8255	24.4693	34.5797	23.3075	31.4773	30.589	35.5619	34.0907	37.2593
ENSMMUG00000039560	CFL2	-0.0582997	0.540794	0.89871		0.092362	0.391927	0.999928		0.0225852	0.833261	0.99961		-0.0692088	0.392739	0.879929		0.357789	0.0117991	0.103485		-0.0487759	0.585443	0.808304		0.15495	0.494739	0.860436		0.108337	0.613531	0.868238		-0.175045	0.339172	0.999287		86.882	111.032	73.2874	97.1775	167.086	97.3951	126.488	107.636	84.0935	82.9778	98.498	85.7556
ENSMMUG00000064520		-0.0515092	0.598288	0.912167		-0.0629726	0.624205	0.999928		0.137496	0.417002	0.99961		0.0317626	0.732917	0.954212		0.122688	0.317566	0.571601		0.203575	0.18213	0.487697		0.0979268	0.603007	0.90067		0.0687789	0.825245	0.948172		0.0322359	0.805953	0.999287		3.6857	3.86392	3.01675	4.07539	5.83298	3.11997	4.45238	4.27796	3.90274	3.85186	3.61804	2.95709
ENSMMUG00000052526	RAB39A	0.0272203	0.890517	0.980212		-0.182094	0.328249	0.999928		0.138685	0.579026	0.99961		0.352081	0.0548179	0.702888		0.297774	0.234629	0.484851		0.54954	0.0119564	0.208306		0.736192	0.00624265	0.26936		0.621885	0.103935	0.468592		0.276972	0.241921	0.999287		1.34025	1.43699	1.50838	1.48483	2.47901	1.92398	1.92262	2.16539	1.97774	2.14294	2.55758	1.6264
ENSMMUG00000040565	GPR27	0.217725	0.00746522	0.525997		-0.145763	0.08665	0.999928		0.0118981	0.917928	0.99961		-0.0126051	0.866367	0.980828		-0.0355063	0.721866	0.869733		-0.131396	0.360634	0.651801		-0.05845	0.53945	0.878383		-0.457406	0.0401382	0.33756		-0.181432	0.148125	0.999287		18.8641	20.4692	18.7235	17.7548	12.6867	11.1799	20.7778	13.4148	12.2884	14.458	15.5326	20.0096
ENSMMUG00000064510	ZNRD2	-0.0234979	0.743801	0.947648		-0.00193011	0.982967	0.999928		-0.0694418	0.430882	0.99961		0.0404982	0.452507	0.894232		-0.169547	0.108992	0.322489		-0.0763564	0.532031	0.774718		-0.0212383	0.836655	0.970777		-0.184369	0.269343	0.651103		0.10234	0.32268	0.999287		23.1864	24.8121	28.2329	25.6212	23.886	21.9698	26.6131	21.4426	20.1993	24.3047	24.0163	33.8587
ENSMMUG00000064514	KRT81	0.237838	0.431604	0.852755		-0.241735	0.586641	0.999928		0.638235	0.33671	0.99961		0.231112	0.444879	0.894232		-0.439101	0.0946123	0.29639		-0.189865	0.554996	0.788568		-0.27473	0.666977	0.923403		-0.599817	0.0788082	0.427171		0.0757431	0.853852	0.999287		5.66257	7.15304	8.85351	5.18111	7.72869	4.54996	4.08134	7.79011	7.38356	3.20084	4.70969	9.61054
ENSMMUG00000040562	TMCO3	-0.0084333	0.898168	0.98145		-0.0616182	0.354319	0.999928		-0.0174097	0.820006	0.99961		-0.098904	0.244257	0.819677		-0.0796829	0.243831	0.495393		-0.082155	0.328401	0.625228		-0.117553	0.319987	0.758957		-0.293944	0.115383	0.486221		-0.0771413	0.48131	0.999287		79.7116	82.6431	67.3851	68.239	70.8123	51.3755	63.5138	62.9546	60.3079	60.1379	52.8359	99.7525
ENSMMUG00000064507	B3GALT4	0.0124803	0.863969	0.974977		-0.0293136	0.74234	0.999928		0.0853932	0.492527	0.99961		-0.0365998	0.666647	0.942124		0.115918	0.231647	0.481727		0.110775	0.288348	0.593471		-0.0801669	0.452479	0.841601		-0.115282	0.626052	0.873151		-0.0975178	0.335243	0.999287		9.11373	9.45223	8.46002	9.6672	9.88689	12.4799	10.6924	8.02777	9.07123	9.43977	10.1368	8.27985
ENSMMUG00000052530		0.0507761	0.57033	0.907131		-0.0706959	0.532678	0.999928		0.0124956	0.912258	0.99961		-0.06645	0.509844	0.909686		-0.102282	0.437296	0.674351		-0.184352	0.186086	0.49227		0.00350936	0.983873	0.99754		-0.106898	0.610521	0.866513		-0.000978179	0.994836	0.999287		29.7872	22.96	25.8719	22.3041	17.4114	28.1057	21.4186	25.2452	25.7897	27.3428	24.5465	27.8459
ENSMMUG00000052533	S100A10	0.0154328	0.929655	0.986514		-0.536636	0.00815513	0.999928		-0.0691945	0.771439	0.99961		-0.200258	0.103068	0.730689		-0.0660886	0.690292	0.850629		-0.4704	0.143157	0.439701		-0.536526	0.00130022	0.176779		-0.77713	0.255398	0.640567		-0.404594	0.14868	0.999287		15.0444	9.19676	9.64049	9.54083	9.62441	18.8758	21.2162	4.8061	4.93116	8.65313	7.39203	19.2704
ENSMMUG00000052559	ADRA1D	0.0105214	0.929484	0.986514		-0.0998609	0.481994	0.999928		0.159998	0.252118	0.99961		0.0799125	0.748616	0.95909		-0.64381	0.000475094	0.0257367		-0.353366	0.229594	0.537275		-0.239635	0.44233	0.836113		-0.386211	0.141438	0.520283		0.276171	0.279135	0.999287		9.61632	7.44044	8.85351	8.81421	4.19974	4.44596	6.54364	7.79011	7.35719	5.75067	6.30038	9.80768
ENSMMUG00000064543		0.145874	0.156058	0.706859		-0.104339	0.370034	0.999928		-0.0487963	0.757072	0.99961		0.0742758	0.50549	0.906853		-0.00893441	0.93906	0.975708		-0.0192199	0.914485	0.968444		0.0643691	0.694299	0.933331		-0.117825	0.679745	0.894714		0.0101664	0.939593	0.999287		3.45115	4.47065	4.29559	3.69628	2.97482	3.79597	3.40674	4.83251	4.45651	3.30935	3.27495	2.95709
ENSMMUG00000064545		0.107018	0.411736	0.845168		0.128846	0.305177	0.999928		-0.111005	0.423421	0.99961		-0.0767622	0.251349	0.820798		0.762228	0.0161921	0.121183		-0.0333824	0.900264	0.963264		0.27228	0.672924	0.92542		0.355868	0.242847	0.628574		-0.443476	0.262016	0.999287		9.91788	16.3179	8.78793	11.1204	21.582	12.9739	11.9067	17.0062	14.3188	7.83935	7.67274	6.8013
ENSMMUG00000064539		0.0436208	0.73464	0.945434		-0.0284598	0.825291	0.999928		-0.123326	0.592731	0.99961		-0.0627959	0.492888	0.904638		-0.100175	0.493952	0.719325		-0.0878859	0.695882	0.863835		-0.147913	0.590124	0.89684		-0.314658	0.152709	0.537948		-0.0751917	0.706226	0.999287		13.6036	13.1565	13.7721	15.417	13.5617	14.4039	11.2659	12.9923	13.1058	15.2447	15.7198	17.989
ENSMMUG00000052567		-0.0219042	0.733859	0.945191		0.0967332	0.279303	0.999928		-0.00757879	0.944502	0.99961		-0.00735362	0.91102	0.987859		0.159075	0.0646965	0.2431		0.1365	0.157345	0.459963		0.17635	0.155173	0.606425		0.179786	0.35301	0.715459		0.0130621	0.881129	0.999287		9.34827	9.99509	10.3947	11.0257	11.1118	12.3239	8.90475	11.7248	12.552	13.1289	9.94961	10.2512
ENSMMUG00000064530		0.142734	0.735286	0.945705		0.0775897	0.85132	0.999928		1.05959	0.113744	0.99961		0.222789	0.481255	0.903593		0.498813	0.124918	0.346888		0.590933	0.0957066	0.378257		0.120425	0.850985	0.973005		0.787127	0.146811	0.528412		0.0676076	0.881168	0.999287		0.770646	1.21346	0.524652	0.473882	1.42908	0.909992	1.58532	1.37317	1.34486	2.03443	1.62188	1.92211
ENSMMUG00000064531		0.061548	0.45075	0.866389		-0.00236721	0.977008	0.999928		-0.096596	0.345533	0.99961		-0.104007	0.00660312	0.68046		0.200434	0.130153	0.353915		-0.201666	0.0107012	0.203953		0.0585356	0.491319	0.85922		-0.157884	0.442843	0.774737		-0.214111	0.159502	0.999287		74.7862	82.0364	64.7618	73.1042	97.4982	58.1355	143.016	75.1812	57.9873	64.7764	84.5249	82.6999
ENSMMUG00000064535	PSMB10	-0.0578574	0.476534	0.87371		0.0635526	0.364538	0.999928		0.00272087	0.98136	0.99961		0.0568636	0.549041	0.919872		-0.166121	0.327212	0.580604		-0.266995	0.0416755	0.287642		0.0263309	0.846627	0.972568		-0.328335	0.0814944	0.434093		0.052095	0.780405	0.999287		36.0528	35.4459	31.3808	41.1014	35.2603	26.9098	66.4146	29.4704	23.1264	24.0063	45.0384	63.4788
ENSMMUG00000039597	ARIH2	-0.086285	0.0333713	0.566454		0.0463745	0.329334	0.999928		-0.00108606	0.986997	0.99961		-0.0407174	0.327348	0.861		-0.0739381	0.190867	0.433719		-0.00416907	0.946651	0.981357		-0.0513576	0.48049	0.852864		0.0491166	0.743124	0.92068		0.0431542	0.45706	0.999287		88.4568	92.3827	96.5361	93.1653	88.6904	99.6571	72.1824	90.4973	101.313	93.3941	82.9342	94.6761
ENSMMUG00000052555		-0.0487073	0.745995	0.948186		0.0292442	0.878805	0.999928		-0.0257431	0.933272	0.99961		-0.230549	0.104601	0.73102		0.310389	0.0541724	0.221078		0.126336	0.5407	0.779625		-0.0168849	0.942936	0.990008		0.244519	0.432628	0.768167		-0.192511	0.340501	0.999287		3.85323	3.57652	4.68908	2.0219	5.33717	3.27597	3.27182	3.56497	4.58835	4.09599	1.90259	2.6121
ENSMMUG00000003569	ARRDC3	0.120775	0.134369	0.689392		0.135539	0.119025	0.999928		0.0973206	0.370198	0.99961		0.12372	0.189678	0.802598		0.606389	0.000118253	0.0139024		0.281444	0.0485835	0.300147		0.289642	0.0681255	0.491068		0.607733	0.0445865	0.348273		-0.174399	0.288753	0.999287		19.8358	20.4053	17.084	22.2725	52.4676	41.6516	29.9186	27.886	29.8507	47.3345	39.7673	15.9683
ENSMMUG00000003565	LGALS3	-0.162274	0.230881	0.758493		0.216356	0.144394	0.999928		-0.115597	0.354151	0.99961		0.00734894	0.956459	0.992584		0.240235	0.225174	0.476024		0.147323	0.325441	0.623058		0.0503465	0.826454	0.96783		0.279961	0.407016	0.751899		-0.0335809	0.882908	0.999287		13.7376	9.0371	11.3784	8.49829	23.0403	12.7399	24.5218	13.23	14.0024	17.8488	8.82677	16.8061
ENSMMUG00000003564	ITM2A	0.00818402	0.948921	0.989943		0.225892	0.00164994	0.999928		-0.181696	0.424155	0.99961		-0.303459	0.022756	0.681598		-0.487873	0.00210799	0.0456063		-0.821732	0.00705738	0.185286		-0.576069	0.0290356	0.402002		-0.766284	0.00729258	0.189227		-0.169737	0.442397	0.999287		85.5082	72.68	97.4542	80.4968	48.0054	65.8574	29.4127	34.0124	35.3883	30.4351	32.0633	94.3804
ENSMMUG00000003560	UCHL3	-0.010795	0.891517	0.980401		-0.139558	0.169627	0.999928		-0.146079	0.232892	0.99961		0.0635352	0.239356	0.817407		-0.0686352	0.505126	0.727332		-0.193754	0.0600312	0.323181		0.0258446	0.823618	0.96723		-0.190391	0.346412	0.711896		0.00147735	0.991425	0.999287		20.5729	23.1196	18.8219	20.5033	24.3818	16.3799	38.1825	19.8054	15.1363	17.1164	22.0201	27.4516
ENSMMUG00000003562	EPG5	0.145512	0.0774502	0.631574		-0.21744	0.015762	0.999928		0.175177	0.102893	0.99961		-0.00534863	0.941463	0.991031		0.202977	0.0704647	0.254746		0.30851	0.0208177	0.23997		0.0575714	0.583794	0.894555		0.225361	0.318384	0.692793		-0.0610577	0.626995	0.999287		31.6635	33.0189	27.1836	28.5909	25.4318	29.6397	22.5992	31.134	27.952	26.8274	26.1996	20.4532
ENSMMUG00000015558	PRPF6	-0.0714048	0.332858	0.811294		0.0769819	0.2537	0.999928		-0.0886662	0.213026	0.99961		0.0799055	0.142489	0.763468		-0.00916382	0.912199	0.964647		0.126625	0.253363	0.559942		0.14888	0.198206	0.65196		0.284602	0.123118	0.496808		0.142137	0.16793	0.999287		60.546	50.2948	58.1053	58.0032	71.0165	67.4174	58.1507	76.66	86.9414	76.9016	80.0336	80.5314
ENSMMUG00000015554	MTHFD2L	0.0701244	0.480147	0.87521		0.138129	0.257034	0.999928		0.0949835	0.573566	0.99961		0.199584	0.0242074	0.681598		0.244533	0.0507254	0.213625		0.0550882	0.707423	0.871252		0.118187	0.462017	0.847127		0.295977	0.369221	0.725571		-0.0106224	0.944444	0.999287		3.28362	3.95972	3.24629	4.35972	6.91208	4.18596	7.62301	4.11952	3.90274	4.69276	4.58493	3.54851
ENSMMUG00000015555	ST3GAL3	-0.0762669	0.164741	0.713957		0.0630694	0.326234	0.999928		0.00629636	0.946624	0.99961		-0.0323779	0.652172	0.939398		-0.221237	0.0691737	0.252248		-0.126848	0.234297	0.541088		0.00948984	0.947167	0.990008		-0.277289	0.0866577	0.441016		0.126	0.300007	0.999287		76.4615	76.8313	71.7462	79.1067	67.4875	58.1875	84.5951	61.872	53.3198	54.1431	76.3531	118.431
ENSMMUG00000039522	F2R	0.0125731	0.910438	0.983134		-0.104558	0.416195	0.999928		0.179569	0.333351	0.99961		-0.118061	0.365962	0.871122		-0.183567	0.231343	0.481727		-0.245513	0.185527	0.49227		-0.314869	0.0395214	0.424541		-0.464002	0.118087	0.490206		-0.113401	0.458957	0.999287		5.42803	6.89757	3.67257	5.74977	3.61644	3.82197	3.40674	5.28143	3.03253	4.96402	4.86564	3.64708
ENSMMUG00000015556	ZNF512B	0.0323355	0.692685	0.935544		0.0185952	0.817487	0.999928		0.12423	0.201447	0.99961		0.0407485	0.461032	0.896648		-0.211748	0.0892522	0.287963		0.0873164	0.342724	0.637715		-0.19327	0.0239025	0.38233		-0.106746	0.541112	0.82718		0.0980512	0.369477	0.999287		29.5191	29.5701	33.8073	33.9616	21.6112	26.7798	22.9365	27.0409	31.2483	29.757	30.0672	32.183
ENSMMUG00000039520	C12orf43	-0.107282	0.122271	0.679483		-0.0398779	0.570366	0.999928		0.0294928	0.766088	0.99961		-0.0764565	0.165098	0.784161		0.0100077	0.906785	0.963361		0.0388583	0.656403	0.844748		0.0306623	0.747099	0.946326		0.141519	0.412457	0.756208		0.0552789	0.496294	0.999287		18.6965	19.7028	18.9531	19.3028	22.457	19.7078	22.869	22.9742	20.1729	18.0929	19.9616	19.2211
ENSMMUG00000015550	PRDM4	-0.0336829	0.481783	0.87534		0.00401362	0.940705	0.999928		0.0575069	0.505909	0.99961		0.0255409	0.571868	0.924776		0.0862745	0.306239	0.560132		0.212131	0.0446981	0.292194		0.0552451	0.445931	0.839048		0.261902	0.14607	0.527528		0.0623008	0.431042	0.999287		24.2251	25.1953	24.757	24.8314	24.9651	30.2377	26.7817	30.9492	35.3883	28.9432	24.5465	21.9317
ENSMMUG00000015551	UCKL1	-0.0935858	0.357135	0.82477		-0.0367475	0.686315	0.999928		0.225622	0.186532	0.99961		0.0143953	0.862553	0.979759		0.26338	0.132702	0.357723		0.120706	0.517139	0.764734		-0.0675791	0.697175	0.93389		0.306447	0.116253	0.487394		-0.116798	0.539411	0.999287		26.9391	30.3365	23.1175	34.5302	49.4053	44.5376	52.4503	37.1549	36.5222	55.3095	45.0384	37.9986
ENSMMUG00000039526	TCTN1	0.075433	0.372131	0.831655		-0.0618054	0.400592	0.999928		0.131632	0.266827	0.99961		0.0289911	0.583875	0.92761		0.126648	0.247768	0.500241		0.0561041	0.601994	0.817434		-0.0950159	0.358087	0.785027		0.0498771	0.793143	0.936356		-0.111435	0.293901	0.999287		11.5262	13.859	12.4605	13.3319	15.4282	15.2879	17.6071	12.8867	14.4243	14.5394	14.6281	9.95553
ENSMMUG00000003578	RPS23	0.116479	0.0517866	0.601238		-0.0701044	0.196884	0.999928		-0.163456	0.269904	0.99961		0.0180499	0.787663	0.968513		0.114674	0.568817	0.77314		-0.324678	0.0323605	0.270509		0.0521395	0.620643	0.906003		-0.353664	0.213388	0.601239		-0.199494	0.429042	0.999287		321.493	306.144	290.723	279.306	425.866	213.744	974.53	232.594	194.372	221.455	320.259	549.131
ENSMMUG00000003577	ATG10	-0.03939	0.691871	0.935544		-0.12533	0.274131	0.999928		0.156446	0.27812	0.99961		0.0570023	0.513421	0.909686		0.0917797	0.405243	0.650527		0.158236	0.215909	0.52125		0.123547	0.375278	0.795651		0.0483022	0.859404	0.960217		0.0353826	0.765863	0.999287		4.59037	6.09924	4.36117	5.49703	6.99957	4.70596	6.44245	6.44334	5.08938	6.15755	6.51871	6.25917
ENSMMUG00000040524	RAB27B	0.199592	0.0289436	0.558382		-0.0219476	0.808122	0.999928		0.148364	0.173724	0.99961		-0.00125431	0.991939	0.997438		0.0697753	0.667018	0.836745		0.0159781	0.918013	0.969284		-0.187592	0.460679	0.846074		-0.00548307	0.977715	0.994426		-0.12282	0.520602	0.999287		35.7178	39.1182	36.4961	40.2168	28.7274	31.5117	39.9365	35.2007	26.6599	33.1748	33.0302	17.1018
ENSMMUG00000003572	NAMPT	0.000933838	0.989599	0.998191		0.077022	0.402589	0.999928		0.0742335	0.478816	0.99961		-0.15454	0.0201986	0.681598		0.0688585	0.411248	0.655614		-0.132018	0.132922	0.427397		-0.239565	0.0370743	0.421959		-0.0671262	0.657803	0.886641		-0.192536	0.0352179	0.999287		71.4356	71.4346	67.1883	80.4652	71.5414	75.7893	68.3372	68.0512	66.9531	61.3314	65.0312	60.4725
ENSMMUG00000003574	POC1B	0.0171432	0.879011	0.977077		-0.274589	0.0292588	0.999928		-0.028789	0.845704	0.99961		-0.171369	0.0445845	0.702888		0.248069	0.0405515	0.189474		-0.129181	0.215635	0.52125		-0.00492852	0.982936	0.9971		-0.284484	0.241856	0.626945		-0.29248	0.094899	0.999287		27.4417	29.634	16.3954	21.3563	29.9232	16.7958	35.7539	25.034	17.0877	17.7945	20.6478	25.4802
ENSMMUG00000003570	ATP5F1A	-0.151165	0.00248866	0.475638		0.0468634	0.330328	0.999928		-0.0802265	0.301059	0.99961		-0.0248164	0.595753	0.929934		-0.168373	0.0341944	0.174598		0.007898	0.905958	0.965476		0.108537	0.22975	0.679581		0.0498258	0.757952	0.924638		0.187425	0.0128763	0.999287		899.679	845.623	869.611	911.813	933.014	901.1	728.638	956.784	961.049	800.563	947.396	1022.12
ENSMMUG00000015547	BMT2	0.0646445	0.519142	0.888384		-0.0169447	0.88167	0.999928		0.087725	0.49487	0.99961		-0.0295684	0.664763	0.9417		0.269471	0.0452698	0.200902		0.0721035	0.522701	0.768535		0.0834713	0.538841	0.878383		0.0418623	0.832031	0.950548		-0.147273	0.348063	0.999287		26.3025	29.7617	25.708	27.1061	34.4146	23.4518	52.8214	32.0319	29.877	26.529	32.1881	18.4818
ENSMMUG00000015548	GPR85	0.00520653	0.942833	0.988799		-0.0779425	0.328236	0.999928		-0.0648099	0.561684	0.99961		0.00590304	0.924155	0.989245		0.2795	0.0173626	0.125474		0.147812	0.167666	0.472237		0.16974	0.090409	0.530319		0.266975	0.151919	0.536769		-0.0577092	0.641255	0.999287		25.1968	26.9197	25.3145	22.62	36.1644	26.9878	49.7182	33.0882	30.6418	28.4278	25.4199	16.4611
ENSMMUG00000015543	TMEM168	-0.0645393	0.796217	0.960999		0.724783	0.0148097	0.999928		-0.718342	0.174235	0.99961		-0.212154	0.0962505	0.729448		-0.0105528	0.9751	0.990166		-0.591494	0.00484038	0.170193		-0.013115	0.902781	0.983476		0.169047	0.836307	0.951194		-0.103246	0.777156	0.999287		21.4776	23.6306	110.472	21.2615	87.2321	22.1518	19.9008	22.2612	50.7356	25.3897	22.9558	21.636
ENSMMUG00000015544	PWP1	-0.0752498	0.325113	0.809153		-0.0357874	0.609793	0.999928		0.0228003	0.725257	0.99961		-0.1201	0.0490844	0.702888		-0.00879602	0.923052	0.968546		-0.0245078	0.776	0.90746		-0.0106118	0.879268	0.978313		-0.102361	0.553209	0.83472		-0.00193368	0.98329	0.999287		85.0391	105.188	86.5677	88.2053	102.34	78.4673	91.2737	109.141	93.6393	78.285	83.9947	74.2722
ENSMMUG00000015545	ZDHHC4	0.094783	0.239454	0.762594		-0.0240282	0.821053	0.999928		0.0970377	0.468474	0.99961		0.147506	0.0292624	0.697759		-0.172108	0.0586159	0.230679		-0.199141	0.131689	0.42559		-0.170537	0.126197	0.574555		-0.202646	0.341537	0.709072		0.00256228	0.977387	0.999287		9.14724	9.99509	9.31258	11.3416	10.0619	8.94392	11.1984	8.08059	8.8339	10.5248	11.1036	9.70911
ENSMMUG00000015546	C3H7orf26	-0.0987135	0.154443	0.705797		0.0287563	0.717483	0.999928		-0.0968965	0.267236	0.99961		0.0131365	0.820669	0.971408		-0.14114	0.0884333	0.286407		-0.0553067	0.552702	0.787241		-0.0466734	0.587824	0.896015		0.0790733	0.69331	0.900225		0.100756	0.277693	0.999287		15.1114	13.7951	17.5431	15.7329	16.7406	15.2099	19.2262	19.5941	20.8849	16.1398	16.4995	18.8761
ENSMMUG00000015540	BTBD11	0.0355108	0.579797	0.907928		-0.0621757	0.409116	0.999928		0.126634	0.194665	0.99961		0.118504	0.171833	0.790114		-0.0981019	0.421201	0.66385		0.0673055	0.611737	0.822928		0.130114	0.532565	0.876442		0.18508	0.407427	0.752155		0.172704	0.256851	0.999287		20.908	16.254	17.707	18.7973	12.3659	19.7078	15.7857	19.7525	14.5562	18.6354	18.6204	10.5962
ENSMMUG00000052518	SIVA1	-0.0659327	0.371575	0.831655		-0.070211	0.318849	0.999928		-0.0455644	0.650439	0.99961		-0.0526026	0.387415	0.87888		-0.0630367	0.687837	0.849128		-0.127403	0.207279	0.512353		0.0529129	0.568751	0.88902		-0.217889	0.376376	0.730167		0.0213144	0.902355	0.999287		28.7485	30.8475	26.3638	31.529	36.077	18.3038	56.1944	26.5128	20.7003	22.9484	31.5019	43.9621
ENSMMUG00000003546	NDC1	-0.0992382	0.164898	0.714181		0.0286664	0.747587	0.999928		-0.122417	0.301258	0.99961		-0.0843056	0.161313	0.779527		-0.00638992	0.931486	0.972437		-0.120366	0.363873	0.653599		0.0142654	0.863007	0.975486		0.00860924	0.955469	0.990375		-0.0128066	0.880452	0.999287		36.5219	39.1182	34.9878	34.0879	38.4393	36.2177	38.621	39.0562	37.7089	30.4894	30.5038	40.4135
ENSMMUG00000064500		-0.111857	0.502209	0.883774		-0.0635538	0.734185	0.999928		-0.00374845	0.985861	0.99961		0.0598394	0.726237	0.95365		0.0948051	0.598128	0.792022		0.148574	0.452041	0.721316		0.0344632	0.88699	0.980555		0.0180542	0.962493	0.99195		0.021113	0.919854	0.999287		2.54648	2.68239	1.70512	1.89553	3.8206	1.81998	3.84523	2.5879	2.29418	3.06521	2.46401	3.49922
ENSMMUG00000003542	NSMCE2	-0.0883756	0.36423	0.829417		0.160318	0.0799256	0.999928		0.0367758	0.721834	0.99961		-0.0803166	0.261477	0.827563		0.114563	0.326996	0.580503		-0.0365097	0.71232	0.873193		-0.00653676	0.951523	0.99094		0.212774	0.366407	0.723854		-0.0706507	0.554694	0.999287		14.5753	12.3262	13.0179	12.7948	19.1322	12.4019	17.5059	16.2668	13.3695	13.4001	14.8153	12.5183
ENSMMUG00000003544	LACTB	-0.0627224	0.492489	0.880021		-0.0552185	0.577944	0.999928		-0.152628	0.238116	0.99961		-0.0120462	0.876995	0.982432		-0.0756446	0.420052	0.663094		-0.189237	0.154533	0.456358		-0.072837	0.64817	0.91768		-0.121466	0.592452	0.857127		-0.0219246	0.836828	0.999287		8.4436	8.71776	7.24676	7.42416	6.35794	8.08593	9.71427	7.60526	8.06917	7.92073	7.54798	7.09701
ENSMMUG00000003541	B3GALNT1	0.0142435	0.836858	0.970281		0.0269791	0.728654	0.999928		0.0467333	0.67883	0.99961		-0.0447785	0.440557	0.892961		0.141491	0.161826	0.396562		-0.00194563	0.9839	0.995325		0.0278178	0.765252	0.951666		-0.00940332	0.96078	0.991672		-0.0875286	0.433825	0.999287		128.195	140.921	119.949	134.93	169.681	107.093	186.291	149.781	132.324	130.231	141.727	99.7032
ENSMMUG00000003540	PPM1L	0.0493512	0.476224	0.87371		-0.0408792	0.629465	0.999928		0.169338	0.148752	0.99961		0.0414607	0.61866	0.933356		-0.178469	0.395108	0.642343		0.111777	0.30358	0.608126		-0.285927	0.0209757	0.370318		0.113075	0.566287	0.841179		0.0818799	0.671114	0.999287		27.8438	28.4525	29.4133	29.0648	21.5528	28.4437	13.3234	30.0513	27.6092	24.5488	22.0201	12.7648
ENSMMUG00000040529	VSNL1	-0.10835	0.156988	0.706859		0.0586778	0.362373	0.999928		-0.0724012	0.459	0.99961		-0.0941047	0.0933605	0.729287		0.231682	0.0643151	0.242436		0.142769	0.162685	0.467976		0.195242	0.169785	0.624877		0.311503	0.104229	0.468592		-0.026232	0.818079	0.999287		1188.64	1206.66	1245.89	1132.26	1731.31	1616.41	1471.34	1810.18	1620.35	1326.56	1462.25	901.715
ENSMMUG00000052521		-0.000487348	0.993445	0.998532		-0.0195698	0.752271	0.999928		-0.044496	0.616472	0.99961		0.0341594	0.487304	0.903729		-0.177958	0.102792	0.31091		-0.15879	0.121433	0.413114		-0.000325141	0.997168	0.998876		-0.228988	0.196918	0.588433		0.0707502	0.467254	0.999287		47.3445	45.9199	43.415	42.2703	32.4022	42.3796	41.5218	35.8609	32.5668	38.3287	37.7399	62.4439
ENSMMUG00000015532	ZSCAN5A	-0.0454704	0.584331	0.908523		-0.107172	0.274663	0.999928		0.125406	0.339518	0.99961		-0.170507	0.0880194	0.721		-0.323993	0.00936022	0.0934578		-0.309371	0.0235842	0.246212		-0.387214	0.0337849	0.414425		-0.434275	0.0921774	0.450324		-0.100628	0.409216	0.999287		7.23737	7.2169	6.7549	6.38161	4.22891	5.82395	6.98213	6.31131	5.56404	3.98749	4.74088	9.06841
ENSMMUG00000015533	ZNF493	0.00449116	0.967996	0.993721		0.116204	0.265717	0.999928		-0.012819	0.931592	0.99961		-0.046372	0.643699	0.938721		0.131645	0.26514	0.518467		-0.0338583	0.778544	0.90898		-0.00657109	0.963841	0.992897		0.164533	0.357083	0.717043		-0.0700296	0.608682	0.999287		30.7588	29.8575	32.7908	43.5656	40.3934	32.5257	41.117	31.5565	30.6945	32.3068	40.7653	38.1957
ENSMMUG00000015534	RBM48	0.0202905	0.79154	0.960292		0.0423297	0.62512	0.999928		-0.0711725	0.479874	0.99961		-0.0230389	0.637641	0.93864		0.245887	0.0219519	0.13901		-0.0166198	0.871777	0.951958		0.140128	0.192888	0.645751		0.1829	0.414939	0.757655		-0.125584	0.227843	0.999287		12.1963	12.1346	13.4114	12.3209	18.5489	12.7919	17.9107	16.8214	15.4	14.1868	14.0667	10.0541
ENSMMUG00000015535	IMMP2L	0.170984	0.241768	0.764268		0.36932	0.0277936	0.999928		-0.0595464	0.7205	0.99961		0.189967	0.0732182	0.713055		0.0637593	0.689826	0.850356		-0.0290383	0.85123	0.943995		0.116963	0.51508	0.86836		0.276113	0.444571	0.775569		-0.00946304	0.959793	0.999287		3.65219	3.06559	4.06606	4.70723	5.80381	3.22397	5.5992	2.9576	4.79931	3.93324	5.80134	2.9078
ENSMMUG00000052507	GAL3ST3	-0.113597	0.223099	0.753042		-0.0436257	0.67843	0.999928		0.066951	0.581219	0.99961		0.027033	0.728597	0.954212		-0.17659	0.0937244	0.29533		0.0599852	0.603305	0.818541		-0.071326	0.498196	0.860846		-0.190397	0.370926	0.727719		0.139081	0.183117	0.999287		9.14724	10.8573	10.3291	12.1946	11.8409	10.0619	11.8055	11.7512	10.9171	12.071	10.012	10.1034
ENSMMUG00000052506	LIN52	-0.0518928	0.350147	0.821453		0.00194315	0.97731	0.999928		0.0840511	0.382942	0.99961		-0.0714921	0.182168	0.79795		0.0734197	0.255168	0.507288		0.03721	0.676192	0.853978		-0.0638513	0.46838	0.848197		-0.0444368	0.781138	0.93205		-0.0488024	0.495818	0.999287		25.6324	31.2307	23.1175	29.128	33.4521	30.7057	29.1428	30.9756	27.952	30.7878	30.0672	30.9016
ENSMMUG00000003558	CLYBL	0.0345796	0.702827	0.937725		0.0952107	0.477228	0.999928		-0.204816	0.232287	0.99961		0.0569914	0.577731	0.927421		-0.0709624	0.647619	0.823962		-0.397139	0.0252328	0.247295		0.0311581	0.826775	0.96783		-0.0962203	0.691654	0.899166		0.00451326	0.978174	0.999287		6.76828	5.58831	5.47606	5.56022	5.45383	5.45995	9.34324	5.1758	3.3226	5.18103	6.11324	7.09701
ENSMMUG00000040545		0.0367025	0.881794	0.97799		0.365682	0.370991	0.999928		-0.028673	0.935705	0.99961		-0.00655098	0.981181	0.995876		0.0454182	0.879699	0.949498		-0.0949163	0.597382	0.814521		-0.183436	0.690029	0.931411		-0.541725	0.23764	0.623453		-0.0940353	0.812244	0.999287		1.80934	3.89585	1.73791	2.17986	3.61644	1.14399	4.08134	3.38012	1.81952	4.47576	2.24568	2.9078
ENSMMUG00000003555	CACNA1A	0.0843173	0.333619	0.811461		-0.0624975	0.285131	0.999928		0.109372	0.144378	0.99961		0.0437102	0.306314	0.850612		-0.00121492	0.99175	0.996204		0.18513	0.0150644	0.223423		0.00370074	0.972446	0.994631		0.163689	0.312966	0.687889		0.0481484	0.68456	0.999287		126.889	115.726	124.343	120.113	108.348	129.895	95.2538	130.61	144.322	163.894	130.749	122.818
ENSMMUG00000003552	ADH5	0.011409	0.826943	0.969087		-0.0613945	0.29044	0.999928		-0.101279	0.29842	0.99961		0.00738523	0.883085	0.983021		-0.0163917	0.889072	0.954385		-0.129906	0.14745	0.447078		0.0914445	0.234933	0.684006		-0.170214	0.358172	0.717369		-0.0155836	0.887779	0.999287		115.597	106.178	94.6342	107.192	128.967	92.9752	118.157	89.309	83.0914	98.4395	116.557	149.481
ENSMMUG00000015529	EIF3B	-0.0109611	0.804081	0.963528		-0.0233667	0.646259	0.999928		-0.0013914	0.983503	0.99961		0.0793285	0.0798731	0.721		-0.0534038	0.434868	0.673157		0.149174	0.0716603	0.342684		0.0876377	0.25391	0.704408		0.0981107	0.524307	0.819118		0.11406	0.133268	0.999287		87.9877	82.5793	84.9609	80.2757	80.3201	84.6032	72.857	95.6203	98.3596	96.4322	86.4899	98.5203
ENSMMUG00000015522	GRAMD1B	0.0333323	0.6709	0.929313		-0.106804	0.176635	0.999928		0.192689	0.0548766	0.99961		0.0500379	0.299716	0.846356		-0.0948528	0.581193	0.780779		0.283256	0.0192814	0.235226		-0.0541981	0.648852	0.918004		0.151468	0.514235	0.8132		0.156062	0.387694	0.999287		72.1392	76.001	81.4851	74.4943	50.0178	69.7314	41.488	77.3465	77.4219	72.3716	62.1305	34.6472
ENSMMUG00000039553	USP30	-0.00783716	0.882553	0.978123		0.015783	0.79113	0.999928		-0.0075446	0.923895	0.99961		-0.0261761	0.553344	0.921791		-0.00910985	0.907266	0.963446		-0.133686	0.145832	0.444384		-0.0694566	0.374365	0.795491		-0.0634483	0.697044	0.901568		-0.0786332	0.292123	0.999287		34.6456	36.5954	36.9224	32.6347	32.4897	37.9597	35.8214	39.2938	40.0031	34.3955	33.4669	31.148
ENSMMUG00000015590	SIAH2	-0.100339	0.179689	0.730985		0.0401094	0.545741	0.999928		0.040234	0.591877	0.99961		-0.0546766	0.27109	0.833955		0.0276814	0.7303	0.874821		0.0549235	0.624782	0.828899		-0.0550877	0.494137	0.860436		0.050037	0.786763	0.934013		9.162e-05	0.999209	0.999606		21.4776	24.844	24.4619	24.4207	25.1693	28.7817	29.1428	33.1938	34.4654	28.5635	24.2658	24.1988
ENSMMUG00000015597	ACP2	-0.090756	0.657104	0.927523		-0.201512	0.26807	0.999928		-0.115975	0.574475	0.99961		0.0551669	0.765142	0.96114		-0.0933901	0.605629	0.796553		0.0934813	0.590304	0.811154		0.0572771	0.745235	0.946326		0.093939	0.670976	0.89189		0.135578	0.559173	0.999287		8.10854	10.6338	7.80421	4.77041	9.07028	12.7659	10.1865	13.5997	10.126	4.69276	6.01967	11.2862
ENSMMUG00000015580	TXLNA	-0.0368769	0.448771	0.864743		0.00291462	0.965104	0.999928		0.0174135	0.846366	0.99961		0.117418	0.0172621	0.681598		-0.0160839	0.827275	0.922609		0.121448	0.17117	0.476102		0.0177715	0.869087	0.976133		0.299861	0.0863353	0.440272		0.0965258	0.30897	0.999287		40.4757	39.2459	40.3327	39.1111	44.0098	54.9115	33.9325	52.0749	53.1089	55.1739	46.8474	43.0256
ENSMMUG00000015588	RECQL4	-0.0976749	0.55492	0.902078		0.283744	0.0677909	0.999928		-0.0336153	0.874774	0.99961		-0.0163422	0.844028	0.975035		0.0140039	0.919688	0.967979		0.0322786	0.838228	0.937918		0.0679565	0.673288	0.925571		0.272027	0.285201	0.664735		0.105973	0.480249	0.999287		4.95894	4.53451	6.13188	5.71818	6.79542	7.87793	6.00396	6.31131	7.77911	6.78145	6.20681	8.57556
ENSMMUG00000015583	NAP1L1	0.0350891	0.498239	0.881774		0.0166409	0.800128	0.999928		-0.0616587	0.42079	0.99961		-0.0157075	0.636656	0.93864		0.0900192	0.118113	0.336275		-0.0218905	0.745557	0.892943		0.0640916	0.407263	0.812579		-0.0659369	0.679616	0.894714		-0.0613902	0.286929	0.999287		111.308	132.012	115.981	109.972	131.096	107.171	129.254	134.729	125.652	124.236	126.756	118.579
ENSMMUG00000015585	GPT	0.0111932	0.906679	0.982666		-0.0844825	0.323067	0.999928		-0.0323202	0.76246	0.99961		0.00277939	0.971758	0.994825		0.144297	0.480815	0.708173		0.0853771	0.375202	0.662757		0.0623444	0.749607	0.947635		-0.12622	0.52504	0.819776		-0.0916982	0.609606	0.999287		18.8976	18.0103	15.8052	17.1545	22.4861	18.4598	23.1389	17.9305	18.8544	19.5577	29.2562	27.1066
ENSMMUG00000015570	KIAA0556	0.070675	0.402213	0.843193		-0.136743	0.140174	0.999928		0.155058	0.202867	0.99961		0.00305202	0.963238	0.993638		0.028036	0.807977	0.913503		0.197725	0.118234	0.409814		-0.0132493	0.909406	0.984245		0.154131	0.491592	0.803086		0.00638303	0.958461	0.999287		14.0392	13.38	12.067	13.4898	10.3535	11.4659	8.63491	14.1014	12.1565	12.3422	12.2265	12.5183
ENSMMUG00000003586	ZNF366	-0.0625596	0.771875	0.955306		0.0301887	0.862161	0.999928		-0.345304	0.296624	0.99961		-0.345358	0.0666088	0.704757		0.222479	0.33063	0.583968		-0.0964493	0.7255	0.880324		0.195641	0.331804	0.767422		-0.372085	0.512387	0.812554		-0.235439	0.39771	0.999287		5.294	3.92778	4.9842	2.65374	2.30403	8.21593	3.77777	1.82209	3.50719	3.14659	2.08973	5.42133
ENSMMUG00000003589	ANK3	0.113495	0.161178	0.710962		-0.0394929	0.63772	0.999928		0.184153	0.0573511	0.99961		0.00196464	0.976748	0.994825		-0.0854087	0.509315	0.73012		0.0990526	0.464289	0.728119		-0.162667	0.312719	0.755092		0.166329	0.490903	0.802622		0.00139105	0.993572	0.999287		321.326	288.325	335.417	354.274	203.775	253.316	143.96	249.468	253.625	196.743	205.355	201.673
ENSMMUG00000003588	EXOSC8	0.00221566	0.977474	0.995276		0.113679	0.242986	0.999928		-0.144374	0.249801	0.99961		0.0293139	0.571688	0.924776		0.135337	0.251983	0.504475		-0.230446	0.0848633	0.363124		0.100033	0.408533	0.813819		0.0428784	0.845265	0.955436		-0.127006	0.312645	0.999287		9.28126	10.1228	9.83723	10.5202	13.4742	10.0879	15.4821	10.4572	9.49315	11.1758	12.7567	12.8141
ENSMMUG00000003582	MXRA8	0.285608	0.258009	0.772208		-0.317395	0.246832	0.999928		0.340401	0.156777	0.99961		0.0786402	0.696255	0.947215		0.304481	0.158566	0.392415		0.161713	0.479593	0.738753		-0.177151	0.703381	0.934773		-0.379298	0.651012	0.8824		-0.311734	0.395003	0.999287		6.76828	6.89757	9.34537	8.27714	9.77023	23.8158	14.3016	5.67754	8.5702	15.9228	8.48368	6.65345
ENSMMUG00000003585	ALG5	0.0919339	0.235271	0.759863		0.0546517	0.438876	0.999928		-0.00544727	0.956982	0.99961		0.0527848	0.415396	0.884727		0.0439631	0.717919	0.868522		-0.146965	0.131251	0.42559		-0.0222441	0.808237	0.963396		-0.178432	0.495071	0.804325		-0.107707	0.380724	0.999287		13.101	12.7733	12.3621	13.5846	18.8988	11.1019	17.3373	11.4343	11.6027	12.071	14.3162	14.9333
ENSMMUG00000003584	MESP2	-0.229801	0.437493	0.856338		-0.174326	0.612118	0.999928		-0.845781	0.0608155	0.99961		-0.245378	0.566114	0.923858		-0.179883	0.619851	0.805703		-0.128616	0.695597	0.863835		0.0143141	0.961259	0.992692		-0.75149	0.220491	0.607787		0.0171413	0.968046	0.999287		4.28881	4.50258	4.91862	2.36941	2.01238	0.883992	7.15078	5.51909	4.08733	4.39438	2.4952	7.44201
ENSMMUG00000003581	TMIGD3	-0.00156646	0.990001	0.998191		-0.208507	0.155726	0.999928		0.122622	0.491536	0.99961		0.0760731	0.670808	0.943663		-0.720621	0.00150268	0.0400753		-0.605407	0.0297232	0.262549		-0.577844	0.0236229	0.380933		-0.767912	0.0388689	0.334033		-0.0451616	0.832275	0.999287		9.54931	6.35471	6.91885	5.6234	4.14141	5.77195	4.72222	2.29742	2.58425	2.79396	3.7428	10.9905
ENSMMUG00000039505		-0.212563	0.186914	0.731173		-0.16157	0.415104	0.999928		-0.17247	0.39191	0.99961		-0.154819	0.24867	0.820184		-0.172734	0.393616	0.641661		0.0585717	0.764264	0.901181		0.0951195	0.646094	0.917101		-0.0318541	0.911546	0.974858		0.17615	0.382434	0.999287		4.08778	3.60845	5.80397	4.23335	3.87893	5.58995	3.10317	3.72341	4.43014	3.4721	3.83637	8.62484
ENSMMUG00000015577	RIOK1	-0.081582	0.325431	0.809153		-0.0410966	0.679043	0.999928		-0.1705	0.176482	0.99961		-0.0910225	0.173079	0.791381		0.192453	0.0630663	0.240069		0.0486079	0.694506	0.863835		0.123683	0.261107	0.710614		0.146141	0.437993	0.770824		-0.0594987	0.56332	0.999287		12.8664	15.7431	13.477	11.4048	16.4198	16.2499	15.9881	19.8318	17.5623	15.2447	14.1291	14.9333
ENSMMUG00000015572	GSG1L	0.23716	0.0831308	0.639411		-0.0961253	0.483948	0.999928		0.152946	0.35298	0.99961		-0.113095	0.230197	0.814376		-0.560513	0.000629982	0.0284505		-0.616018	0.00432933	0.167426		-0.806332	0.00193992	0.191235		-0.625152	0.0413412	0.340187		-0.218124	0.194113	0.999287		16.4181	13.8909	14.7559	12.6053	4.95803	6.29194	9.30951	7.55245	6.46061	6.29318	7.04894	13.504
ENSMMUG00000039501	RBAK	0.0756144	0.378074	0.833536		-0.00858745	0.92843	0.999928		-0.032504	0.775536	0.99961		0.02268	0.797505	0.969073		0.353628	0.00371002	0.0597598		0.0335588	0.806279	0.922488		0.146731	0.163241	0.616971		0.290977	0.154547	0.540149		-0.169992	0.180519	0.999287		22.0472	19.128	15.9363	19.3344	26.8609	31.1997	23.1389	22.4725	22.2562	34.7481	24.3282	24.1003
ENSMMUG00000040500	DNAJC3	-0.00666075	0.902608	0.982323		-0.044042	0.518815	0.999928		9.05907e-05	0.999284	0.99961		-0.0328029	0.504392	0.90632		-0.0321467	0.654566	0.828651		-0.131877	0.0899573	0.368873		-0.0289896	0.765811	0.951724		-0.0425574	0.786655	0.934013		-0.0326104	0.682051	0.999287		40.8107	40.0442	41.218	36.5205	38.9643	43.7576	29.244	37.5774	38.289	42.0721	36.2116	34.7951
ENSMMUG00000003594	USP13	-0.00333731	0.972096	0.994843		-0.00883078	0.94644	0.999928		0.297523	0.039535	0.99961		0.019189	0.812962	0.970361		-0.133183	0.399351	0.645718		0.148271	0.38283	0.669409		-0.165976	0.158237	0.609395		0.249659	0.241223	0.626691		0.102739	0.529638	0.999287		12.8664	10.5699	9.64049	12.6685	10.0327	12.5059	6.40872	11.804	12.1301	10.8232	9.10748	6.89987
ENSMMUG00000003595	PEX5L	0.135301	0.0823269	0.639411		-0.0745812	0.374648	0.999928		0.130086	0.32596	0.99961		0.0144919	0.836324	0.973979		0.0547039	0.793885	0.905381		0.143099	0.330497	0.626925		-0.121908	0.411405	0.814935		0.166665	0.632609	0.876538		-0.0662732	0.76143	0.999287		102.462	107.679	118.244	114.585	61.8004	121.523	55.3848	86.0609	98.2541	76.2506	82.4352	38.1464
ENSMMUG00000003590	SUPT20H	-0.0280155	0.644155	0.924781		-0.0625764	0.392339	0.999928		-0.0556044	0.625836	0.99961		0.0566569	0.308357	0.850879		0.307666	0.0122842	0.105878		0.116623	0.314645	0.615267		0.167057	0.19173	0.644688		0.308055	0.0774829	0.425133		-0.0954265	0.437537	0.999287		34.1095	37.6173	33.0531	30.5812	55.0341	49.1656	53.2936	45.4203	45.3561	60.1107	44.8824	31.9366
ENSMMUG00000003592	B4GALT4	0.0510601	0.59717	0.912167		-0.128269	0.324686	0.999928		-0.0958719	0.597178	0.99961		-0.0747848	0.357756	0.868084		0.0368116	0.804321	0.910855		-0.0859174	0.574528	0.800692		-0.0358878	0.838899	0.97114		-0.266238	0.168298	0.555738		-0.132407	0.378522	0.999287		15.1114	18.4574	14.7886	12.7	15.3991	15.1059	13.4246	13.5205	13.2377	11.5013	13.63	22.5232
ENSMMUG00000003591	PLEKHA2	0.121512	0.193411	0.734467		-0.068573	0.292126	0.999928		-0.0180211	0.846611	0.99961		0.0774066	0.398719	0.881313		0.154206	0.230655	0.481228		0.294839	0.127981	0.421632		0.103233	0.551654	0.883459		0.308249	0.169901	0.557238		0.0319849	0.848382	0.999287		22.9183	20.2776	23.7077	20.8192	18.6364	30.4717	16.3591	22.6573	21.3332	20.697	20.7102	10.7934
ENSMMUG00000015569	ABCC10	-0.0248243	0.815562	0.966171		0.0257793	0.72739	0.999928		0.191863	0.270127	0.99961		-0.040204	0.505609	0.906853		0.416772	0.00692442	0.0805602		0.358768	0.0890933	0.367417		0.0515913	0.71771	0.93813		0.661171	0.00180778	0.141874		-0.130082	0.424147	0.999287		29.3181	25.7382	24.8226	29.823	48.4429	45.9156	44.0178	41.5384	55.2185	55.4994	47.8767	30.4087
ENSMMUG00000015566	HLCS	0.0150698	0.84597	0.972232		-0.00463327	0.960175	0.999928		-0.126527	0.254694	0.99961		0.0107544	0.857492	0.978775		0.0277629	0.796132	0.906637		0.00111271	0.992258	0.997542		0.0765134	0.414231	0.81566		0.118667	0.529269	0.822472		0.0316318	0.765674	0.999287		16.9542	16.0624	18.7891	14.406	14.7866	18.9018	12.9861	17.4287	16.7185	17.7674	14.7529	11.5819
ENSMMUG00000039515	KIF13B	0.0782061	0.52733	0.891684		-0.0636936	0.448815	0.999928		-0.115823	0.218512	0.99961		0.0894562	0.495185	0.904638		0.397139	0.185645	0.42745		0.0242409	0.852946	0.944781		0.179064	0.724357	0.940585		0.413656	0.14589	0.527152		-0.21738	0.493125	0.999287		27.3077	29.0911	27.3803	29.1596	38.0893	32.7077	17.742	23.5816	28.7431	28.2651	21.7706	22.7203
ENSMMUG00000015563		0.168143	0.00900074	0.527224		-0.0439334	0.466799	0.999928		-0.184506	0.139532	0.99961		0.00800349	0.886719	0.983676		0.154237	0.415687	0.659657		-0.351901	0.0109309	0.204024		0.0461609	0.70118	0.934457		-0.455223	0.0947397	0.453678		-0.241866	0.340886	0.999287		549.169	589.678	499.272	530.622	703.894	355.937	1842.1	441.633	318.258	442.069	631.317	956.914
ENSMMUG00000003524	CD8A	0.113042	0.677278	0.931055		-0.598361	0.0462345	0.999928		-0.416399	0.345778	0.99961		-0.167152	0.447114	0.894232		-0.469372	0.153975	0.386726		-0.519755	0.157807	0.460647		-0.466517	0.172638	0.626929		-0.83582	0.00887103	0.201348		-0.116343	0.731073	0.999287		13.034	8.6539	6.26304	5.74977	5.33717	6.57794	6.10515	3.80263	2.90068	4.01462	2.33925	16.5597
ENSMMUG00000003521	P2RX4	-0.159516	0.0363585	0.572112		0.0458758	0.616374	0.999928		-0.0609828	0.570068	0.99961		-0.0606608	0.432639	0.891333		-0.158486	0.0719028	0.257661		-0.178743	0.0790066	0.352643		-0.148016	0.102644	0.544173		-0.04125	0.822175	0.947634		0.0578252	0.548786	0.999287		14.7763	14.6254	17.5431	13.869	14.5241	17.1858	20.7103	15.1049	17.6414	17.7945	11.8522	19.6154
ENSMMUG00000003520	UFSP2	-0.0511199	0.695018	0.936104		0.0151551	0.925207	0.999928		0.298157	0.164411	0.99961		-0.116594	0.394532	0.880548		0.248329	0.0228622	0.141478		-0.0329775	0.851898	0.944299		0.210373	0.149666	0.599184		0.107963	0.647947	0.880694		-0.100796	0.508487	0.999287		15.882	14.9767	14.0672	15.5749	24.5568	16.9778	17.371	21.1785	15.6637	21.9448	18.3085	19.5168
ENSMMUG00000003523	RMND5A	0.0924488	0.122184	0.679409		-0.0494121	0.49216	0.999928		0.0618289	0.542583	0.99961		0.00865644	0.862039	0.979759		0.0109428	0.930954	0.972247		0.079207	0.331911	0.62879		-0.0652715	0.546019	0.880181		0.0608315	0.752514	0.922129		-0.0172474	0.894885	0.999287		71.268	80.0885	83.3542	73.7993	59.6422	66.7674	48.2341	71.7218	77.0791	71.3137	61.3507	42.8778
ENSMMUG00000015514	AATK	0.0433498	0.553767	0.902012		-0.0298551	0.665042	0.999928		0.0331211	0.657075	0.99961		0.0504407	0.230361	0.814376		-0.0575494	0.621182	0.806304		0.0276203	0.718875	0.876196		0.0212782	0.892753	0.981365		-0.0447969	0.772992	0.930284		0.0269226	0.817323	0.999287		232.065	231.58	241.209	232.234	197.33	217.254	182.345	230.006	224.144	196.716	204.357	286.345
ENSMMUG00000015515	REV1	-0.0650491	0.297542	0.794132		0.0460939	0.505073	0.999928		0.064795	0.477057	0.99961		-0.0880933	0.0983246	0.729448		0.171414	0.0521025	0.216659		0.035604	0.742861	0.891716		-0.0427789	0.712365	0.935964		0.155455	0.365103	0.722805		-0.121823	0.209849	0.999287		23.555	24.1734	23.7405	25.4949	31.9355	29.1717	31.6388	28.4405	32.725	34.5854	31.1276	24.8888
ENSMMUG00000015516	MTERF1	-0.0664323	0.52502	0.89047		0.0547845	0.660053	0.999928		-0.000178662	0.999156	0.99961		0.0326993	0.656912	0.94055		0.292064	0.012102	0.10496		0.228415	0.0623725	0.327454		0.387308	0.0129955	0.333524		0.399633	0.0918287	0.449736		0.0619705	0.571228	0.999287		9.38178	9.77156	9.64049	11.2152	15.8949	11.3359	13.6944	13.8109	11.8664	13.6443	14.7841	10.1527
ENSMMUG00000015512	BAIAP2	0.000304853	0.994667	0.998865		-0.00616269	0.924751	0.999928		-0.0387087	0.640492	0.99961		0.15117	0.0486498	0.702888		-0.0462416	0.502094	0.72509		0.169544	0.13144	0.42559		0.149626	0.151619	0.601547		0.255332	0.200043	0.591641		0.163049	0.122389	0.999287		152.32	149.064	177.529	149.21	161.048	164.163	180.76	235.367	248.72	195.468	205.324	151.009
ENSMMUG00000015513		0.0811111	0.309433	0.802435		-0.154085	0.0659318	0.999928		0.189045	0.0818076	0.99961		0.10121	0.219632	0.811782		-0.268725	0.0133416	0.110969		0.0628162	0.562831	0.793982		-0.24962	0.0749261	0.505797		-0.0876888	0.656864	0.886111		0.116544	0.361914	0.999287		82.0571	74.0531	80.6325	76.7373	54.7716	47.8656	80.8511	68.6058	64.026	73.2125	69.5537	62.296
ENSMMUG00000003535	SQLE	-0.0102733	0.888026	0.979189		0.0907283	0.272946	0.999928		0.0205717	0.854095	0.99961		-0.0773482	0.370113	0.873194		-0.0292135	0.76398	0.891646		-0.0731513	0.590862	0.811154		-0.0660702	0.526227	0.874083		0.076187	0.644376	0.87954		-0.00168846	0.987946	0.999287		47.512	46.1754	46.2022	46.1245	44.6806	47.0076	36.7321	56.8546	47.0702	46.0325	38.3325	49.482
ENSMMUG00000003538	WASHC5	-0.0154371	0.761526	0.952227		-0.0419093	0.468886	0.999928		0.061173	0.429662	0.99961		0.0546534	0.210772	0.811782		0.0372489	0.636024	0.816022		0.132183	0.0809278	0.356062		0.122408	0.185563	0.639544		0.112359	0.488417	0.801405		0.0677586	0.367941	0.999287		48.7182	54.031	48.3008	49.5049	50.8927	49.7376	42.9722	55.9568	58.8311	48.5552	52.5864	41.005
ENSMMUG00000003534	RNF157	0.00907649	0.896381	0.981234		-0.0836208	0.165792	0.999928		0.0796213	0.320924	0.99961		-0.0916561	0.0709066	0.708125		-0.30843	0.00740492	0.0832864		-0.046862	0.763981	0.90115		-0.178879	0.179613	0.635018		-0.278197	0.241078	0.626603		0.107709	0.454737	0.999287		251.968	242.98	250.292	237.289	122.755	170.584	123.655	165.362	151.548	153.749	158.165	192.999
ENSMMUG00000003530	PPP2R3C	-0.114292	0.143639	0.696156		-0.0261841	0.791272	0.999928		-0.170733	0.10586	0.99961		-0.0542857	0.360515	0.868148		0.0914067	0.398056	0.644813		-0.103682	0.26996	0.576238		0.198636	0.0676587	0.489203		-0.104764	0.63526	0.877387		0.00515278	0.967308	0.999287		17.7584	20.4372	16.0347	15.2274	23.8569	15.2099	26.6805	22.2348	16.3757	15.5702	18.0902	19.5661
ENSMMUG00000015507	RNF212	0.246901	0.531161	0.894311		0.316024	0.592029	0.999928		0.635649	0.338542	0.99961		0.388945	0.3474	0.864561		-0.465487	0.192377	0.434579		-0.533131	0.101298	0.385511		-0.739902	0.0692581	0.492549		-0.659725	0.0952839	0.45534		0.00293968	0.995134	0.999287		3.01557	2.77819	3.73815	1.13732	1.54574	1.37799	4.35118	1.95413	2.37329	1.6818	0.77975	1.23212
ENSMMUG00000015508	SLC8A1	0.134151	0.227755	0.7566		0.0637198	0.676337	0.999928		0.480587	0.0236901	0.99961		0.161311	0.149434	0.769027		-0.284532	0.177175	0.41801		0.0907704	0.654696	0.84396		-0.297383	0.138599	0.586167		0.177304	0.480849	0.796799		0.162452	0.50649	0.999287		19.1656	17.4355	19.1826	19.8083	12.0743	16.8998	6.03769	15.2105	15.2154	14.1325	12.2577	11.8776
ENSMMUG00000015503	ZFYVE27	-0.139912	0.0565785	0.60651		0.0606932	0.485828	0.999928		-0.00818602	0.945025	0.99961		0.021825	0.709343	0.950875		0.0492574	0.625795	0.809488		0.117703	0.304857	0.608476		0.0442011	0.70223	0.934689		0.2523	0.144998	0.525845		0.0792838	0.485456	0.999287		52.9065	54.7974	59.4825	54.4965	75.2162	79.1173	64.0198	72.3556	79.2414	85.0122	72.4232	49.2848
ENSMMUG00000003506	SLC40A1	0.220258	0.0381554	0.576404		0.0584616	0.632404	0.999928		-0.189811	0.267542	0.99961		-0.0548489	0.491	0.904638		-0.0204618	0.85754	0.93781		-0.427504	0.0668325	0.334413		-0.141382	0.421683	0.821103		-0.497787	0.0520097	0.369693		-0.234482	0.174002	0.999287		21.5446	22.3213	20.9861	19.0501	16.1573	18.7718	16.2579	11.3023	10.8116	11.3928	10.6358	19.6646
ENSMMUG00000003509	PSMA3	-0.0571268	0.369107	0.830836		0.0532737	0.371533	0.999928		-0.0469697	0.579494	0.99961		-0.0726545	0.0574554	0.702888		0.192488	0.113701	0.330248		-0.0510169	0.539859	0.779303		0.0873546	0.330769	0.767319		0.0368835	0.866799	0.962513		-0.107276	0.438529	0.999287		56.9943	62.0462	54.072	62.0154	94.6109	55.0415	112.625	72.4084	60.7298	59.4326	80.2831	63.8731
ENSMMUG00000003508	ACTR10	-0.0148646	0.838588	0.970319		0.0355592	0.51316	0.999928		0.0175425	0.835696	0.99961		0.0256454	0.565848	0.923858		0.058578	0.527869	0.744936		-0.0360147	0.707941	0.87142		0.0288555	0.677337	0.927734		0.0694813	0.735874	0.91773		-0.0138492	0.902203	0.999287		128.698	148.809	134.344	142.828	193.596	117.103	211.387	178.75	147.645	129.661	160.909	129.865
ENSMMUG00000003502	TCEAL4	-0.0456938	0.406024	0.843945		0.0222294	0.676743	0.999928		-0.054744	0.410672	0.99961		-0.0737364	0.026594	0.686213		-0.0150223	0.825291	0.921731		-0.0283916	0.68515	0.860112		0.00314237	0.955424	0.992072		-0.036566	0.818589	0.945683		-0.0170261	0.78334	0.999287		190.785	192.845	196.187	181.118	197.855	181.79	185.617	217.78	213.701	177.593	188.013	219.662
ENSMMUG00000003505	FUNDC1	-0.0182044	0.788033	0.958557		-0.0252863	0.761018	0.999928		-0.095685	0.392131	0.99961		-0.0338577	0.593976	0.929452		0.154716	0.246438	0.498863		-0.0371746	0.673116	0.852024		0.0840249	0.417154	0.817486		0.000945315	0.996529	0.999099		-0.074462	0.571455	0.999287		16.1166	19.5751	16.1331	18.1023	26.6275	16.1199	27.0516	19.8582	16.2175	17.1706	19.4314	23.1146
ENSMMUG00000003501		-0.00940983	0.895594	0.981234		0.0594747	0.491307	0.999928		-0.25814	0.00554159	0.99961		0.0702105	0.202288	0.811782		-0.0345088	0.717444	0.868522		-0.0273854	0.667555	0.849825		0.218191	0.0116761	0.324498		-0.000366796	0.998227	0.999375		0.0928169	0.319974	0.999287		79.5776	79.3859	91.7158	71.651	89.9153	87.7752	73.2281	95.277	91.1606	78.6105	84.5249	98.4711
ENSMMUG00000003500	TCEAL1	0.00953766	0.900305	0.981559		0.000332249	0.996184	0.999928		-0.0502433	0.612318	0.99961		-0.0519007	0.299407	0.84583		0.194101	0.0959455	0.298369		-0.0137204	0.866558	0.950178		0.0751329	0.400445	0.808352		0.0764734	0.702787	0.904586		-0.111895	0.419102	0.999287		76.562	82.6751	69.2213	81.6973	115.726	69.6534	151.684	91.6856	71.3568	70.4728	95.1295	73.8287
ENSMMUG00000003518	SNX25	0.019949	0.738168	0.947324		-0.0260159	0.667769	0.999928		-0.0697949	0.411158	0.99961		0.0639386	0.347424	0.864561		-0.0350095	0.718353	0.868613		-0.0174235	0.824988	0.931293		0.203301	0.0470896	0.445453		0.134248	0.421594	0.761197		0.101212	0.264743	0.999287		27.8103	29.155	30.1675	27.8959	27.0067	29.8997	23.8135	30.6587	31.1428	27.5598	29.5993	19.7632
ENSMMUG00000003514	ARID4A	0.0169834	0.762601	0.952468		-0.0122989	0.869096	0.999928		0.123701	0.327584	0.99961		-0.026834	0.674567	0.943944		0.213282	0.0523376	0.216795		0.262146	0.0400224	0.285216		0.0469568	0.680029	0.92841		0.296746	0.0828235	0.434869		-0.0550489	0.612712	0.999287		31.0604	30.7197	30.5938	28.117	35.727	35.3857	27.7936	35.5176	43.062	36.8911	32.6247	21.8332
ENSMMUG00000062097		0.00288129	0.991777	0.998422		-0.126944	0.686463	0.999928		-0.389865	0.257772	0.99961		0.0420345	0.869215	0.98129		0.538346	0.0433767	0.19651		0.191198	0.597476	0.81457		0.359407	0.225938	0.678766		0.575316	0.0842643	0.437998		-0.180763	0.603271	0.999287		1.77584	2.33112	1.96745	1.70598	2.88732	5.01796	2.29365	3.59137	3.24349	8.05636	3.4309	4.78063
ENSMMUG00000049089		0.0784942	0.318177	0.80781		-0.055372	0.583012	0.999928		0.0254524	0.819664	0.99961		0.0472592	0.414766	0.884727		0.203619	0.0355438	0.178466		0.0739125	0.50788	0.757912		0.0433881	0.716131	0.937977		0.00992687	0.9632	0.991959		-0.117885	0.263511	0.999287		13.0005	10.538	9.11584	9.98312	14.4366	13.5459	14.4365	12.1473	11.7082	14.9734	12.6008	14.8347
ENSMMUG00000062054	DLK2	-0.0533293	0.497841	0.881602		0.0478507	0.632374	0.999928		-0.0263184	0.83441	0.99961		0.119272	0.105925	0.734862		0.179914	0.117319	0.335046		0.227022	0.135052	0.4297		0.252192	0.0205565	0.369805		0.26082	0.289875	0.669332		0.0886286	0.491798	0.999287		6.63426	7.4085	7.01723	8.78262	13.6783	9.69791	12.7163	11.3287	12.2884	12.9933	11.5403	7.73772
ENSMMUG00000062055	GLO1	-0.137669	0.077964	0.632399		0.0819724	0.240177	0.999928		-0.045204	0.564384	0.99961		-0.184768	0.00580751	0.68046		0.0278267	0.795151	0.906019		-0.197417	0.0114039	0.205656		-0.0342247	0.617131	0.904052		-0.124861	0.510059	0.811418		-0.0879573	0.423956	0.999287		183.548	206.576	199.106	196.25	265.984	182.102	218.841	202.12	178.919	165.82	194.782	233.659
ENSMMUG00000062080	ZSCAN30	0.0562862	0.437404	0.856284		0.065588	0.425367	0.999928		0.0137094	0.901508	0.99961		0.0406309	0.505112	0.906853		-0.138485	0.161723	0.396531		-0.221154	0.0520837	0.306631		-0.190818	0.10512	0.546202		-0.193328	0.351037	0.715068		-0.0528563	0.560479	0.999287		9.75035	10.985	11.3784	10.4886	9.59524	11.5439	6.88094	9.63861	9.17671	10.6333	9.0451	10.1527
ENSMMUG00000062086		-0.0509498	0.478327	0.874801		0.0103693	0.908116	0.999928		-0.0481056	0.661893	0.99961		0.0447705	0.393989	0.880548		-0.29399	0.00551483	0.0717062		-0.134224	0.138996	0.434657		-0.0962727	0.432061	0.828702		-0.147049	0.341957	0.709092		0.151476	0.133556	0.999287		98.1736	88.5827	105.685	88.3632	85.0156	86.6832	115.222	88.0414	91.4506	79.9126	85.2735	114.735
ENSMMUG00000062089	RNF144B	-0.0609994	0.720614	0.941838		-0.0657245	0.682426	0.999928		-0.157849	0.49084	0.99961		0.067922	0.651521	0.939398		-0.148526	0.365184	0.616017		0.0571507	0.825521	0.931439		0.0506702	0.739958	0.944771		0.0508141	0.830684	0.950175		0.138966	0.520879	0.999287		12.3303	9.70769	13.7393	11.9418	10.2369	7.79993	11.7718	7.55245	8.22739	6.37456	10.3551	6.8013
ENSMMUG00000013092	ACAP2	0.150387	0.108364	0.662607		0.0224069	0.86965	0.999928		-0.0574262	0.541358	0.99961		-0.0932023	0.270997	0.833896		0.174974	0.0391567	0.186361		-0.202058	0.0428406	0.290662		-0.118895	0.268863	0.720278		-0.0882112	0.609118	0.866121		-0.270005	0.0164443	0.999287		85.3742	77.5019	64.6962	59.7724	61.9754	75.8413	72.486	61.2646	60.4133	85.0936	59.4793	67.0273
ENSMMUG00000013091	XXYLT1	-0.112896	0.18616	0.731173		-0.0287839	0.757025	0.999928		0.0285951	0.741289	0.99961		-0.0857391	0.320076	0.854746		-0.156219	0.190923	0.433719		-0.109482	0.277392	0.583708		-0.29202	0.081139	0.514778		-0.183342	0.339814	0.707444		-0.0308952	0.792979	0.999287		13.0675	15.296	14.8214	15.9856	12.7159	16.6139	13.7956	14.8672	15.6901	14.6751	12.7255	11.9762
ENSMMUG00000013090	PSMB2	-0.126459	0.081013	0.639211		0.0996335	0.0986197	0.999928		0.00973645	0.891978	0.99961		-0.00121556	0.975098	0.994825		0.0305863	0.725669	0.871948		0.0264645	0.772103	0.904943		0.0493828	0.579076	0.893086		0.121099	0.501317	0.808106		0.0561424	0.569129	0.999287		43.0557	45.8561	45.6776	49.031	63.6086	47.6836	69.0118	57.8845	57.3017	50.4268	55.6118	48.5948
ENSMMUG00000013095	EXT2	0.00297778	0.96447	0.9933		-0.0429166	0.538214	0.999928		0.0517794	0.577257	0.99961		0.0722033	0.107059	0.734862		0.00426274	0.958398	0.983024		0.115759	0.140905	0.437411		0.012214	0.86194	0.975479		0.0571121	0.707633	0.905801		0.0492366	0.485737	0.999287		46.3393	48.5704	47.5466	42.8074	49.8428	52.1815	47.2559	55.2174	55.2448	49.6944	46.3172	42.8778
ENSMMUG00000013094	LIPT2	0.0315824	0.764078	0.952899		0.0866897	0.569206	0.999928		-0.00993729	0.960622	0.99961		0.0266514	0.835836	0.973979		-0.109115	0.446453	0.681459		-0.170401	0.273085	0.579454		-0.217023	0.282621	0.73246		-0.356267	0.250563	0.635364		-0.0179331	0.901046	0.999287		2.68051	3.41685	3.63978	3.28558	2.53734	3.30197	3.87896	3.24808	3.19075	3.14659	3.36852	2.11925
ENSMMUG00000013093		-0.10501	0.117548	0.678384		0.0324789	0.628597	0.999928		-0.0302266	0.734844	0.99961		-0.0294472	0.557408	0.923384		0.123027	0.163702	0.398983		0.131151	0.168318	0.473007		0.134644	0.110795	0.557234		0.190663	0.293094	0.670905		0.0418754	0.643435	0.999287		30.8594	34.7433	32.6596	30.8971	41.8808	32.6037	40.5436	43.7831	40.0294	35.4263	35.7437	24.4453
ENSMMUG00000064684		-0.115168	0.617138	0.917939		-0.345699	0.15512	0.999928		0.2612	0.430674	0.99961		0.119764	0.423084	0.888586		0.595292	0.0195155	0.132647		0.33946	0.353873	0.646551		0.191649	0.612709	0.902885		0.494363	0.262397	0.644703		-0.193241	0.531464	0.999287		1.20623	0.957996	0.459071	0.758212	2.18737	2.02798	1.85516	1.4788	1.31849	2.6312	1.71545	1.47854
ENSMMUG00000062024	NFKBIL1	0.0277723	0.615296	0.917321		0.0152351	0.85085	0.999928		-0.120206	0.185827	0.99961		0.0996853	0.128369	0.749109		-0.224076	0.0617775	0.237323		-0.14944	0.0758545	0.349601		0.0108066	0.910803	0.984427		-0.267688	0.121691	0.495483		0.0810969	0.429989	0.999287		20.5394	21.044	24.2652	21.072	17.6739	18.5118	19.2262	18.9075	20.7003	19.0694	23.3925	30.9509
ENSMMUG00000062026		0.069081	0.687988	0.933819		-0.226415	0.138693	0.999928		0.098786	0.698613	0.99961		0.161726	0.127017	0.749109		-0.0951423	0.601134	0.793502		0.0562319	0.826944	0.932103		-0.198424	0.209718	0.660095		-0.242935	0.293607	0.67124		0.0484248	0.83403	0.999287		15.1784	15.775	16.3626	13.3319	18.3447	11.5959	33.7976	13.9166	11.4709	11.5827	9.13867	13.6519
ENSMMUG00000013098	AKR1B10	-0.437045	0.266314	0.778041		0.121618	0.763386	0.999928		-0.138319	0.721952	0.99961		0.623528	0.11849	0.743892		-0.459403	0.0410761	0.190792		0.120371	0.761221	0.899891		0.479051	0.0367619	0.421711		0.872017	0.26073	0.644423		0.829658	0.0648441	0.999287		32.4006	15.0725	44.2348	61.9206	40.2475	48.3856	31.4027	12.2529	27.4246	81.2689	71.6123	35.4851
ENSMMUG00000050043	ADRA1B	0.0903574	0.281038	0.785826		-0.121816	0.178124	0.999928		-0.0647991	0.414478	0.99961		0.182578	0.0467514	0.702888		-0.0842483	0.376103	0.625487		0.118937	0.186071	0.49227		0.296819	0.0301707	0.403919		-0.00773503	0.967579	0.992578		0.163932	0.16811	0.999287		23.689	22.8003	27.4787	25.5265	22.3695	19.6038	19.7321	28.8894	28.1103	23.6537	27.4472	21.3896
ENSMMUG00000013080	TMEM184A	-0.18208	0.728102	0.942473		-0.118399	0.711024	0.999928		0.242791	0.786052	0.99961		-0.722863	0.27402	0.835497		0.169571	0.567359	0.772207		0.520626	0.545312	0.782676		-0.069627	0.944975	0.990008		-0.218601	0.890463	0.970447		-0.2616	0.722334	0.999287		0.301557	1.11766	1.41	0.88458	0.0291649	1.76798	0.202381	1.45239	2.7952	0.0813774	0.77975	2.11925
ENSMMUG00000064671		0.0577312	0.854626	0.973764		-0.157225	0.552205	0.999928		-0.322778	0.355205	0.99961		0.453389	0.0146522	0.681598		0.583679	0.0606801	0.235059		0.532162	0.0788531	0.35256		0.779136	0.00746186	0.275048		0.660137	0.134812	0.513369		0.18026	0.581512	0.999287		0.703633	0.89413	0.590234	0.916172	1.89572	2.54798	3.00198	1.53161	1.26575	3.28222	2.37044	1.72497
ENSMMUG00000013084	HTR5A	-0.053576	0.561904	0.904524		-0.000512022	0.9962	0.999928		-0.0955487	0.464243	0.99961		-0.0948664	0.235456	0.817407		0.205961	0.0786095	0.269374		0.0652699	0.528995	0.772384		0.0422239	0.806727	0.962881		0.156016	0.442019	0.774274		-0.0787518	0.545287	0.999287		9.14724	8.90936	8.09932	9.38287	10.1785	12.6099	12.2778	11.0382	9.46678	12.5592	12.9439	7.44201
ENSMMUG00000013083	PSMG3	-0.145299	0.0934972	0.650156		-0.0997925	0.160543	0.999928		-0.0476556	0.648811	0.99961		-0.0329588	0.665379	0.9417		-0.0198172	0.866198	0.94232		0.089734	0.445044	0.717471		0.18957	0.0612051	0.474407		0.0282766	0.885043	0.967976		0.146627	0.221739	0.999287		36.0528	38.9904	34.5943	33.9932	36.9811	28.7817	52.8888	45.4203	37.9462	33.3376	35.8685	44.7013
ENSMMUG00000013082	CENPN	-0.427723	0.00269715	0.478229		-0.00410719	0.979567	0.999928		0.101984	0.632883	0.99961		-0.227621	0.143681	0.763468		0.0116708	0.936922	0.975175		-0.00424078	0.98109	0.993991		0.103085	0.611862	0.902779		-0.00433519	0.987638	0.997071		0.0608537	0.732964	0.999287		4.65738	5.17318	5.86955	5.27589	6.18295	3.74397	7.79166	5.73035	6.09144	7.10696	5.58301	8.82198
ENSMMUG00000064673		-0.125383	0.380505	0.833536		-0.0748862	0.719858	0.999928		0.278512	0.246607	0.99961		-0.0762978	0.531739	0.914738		0.0196415	0.857991	0.938075		0.185092	0.456746	0.723819		0.0428704	0.685988	0.93019		0.0804077	0.73533	0.91773		0.107627	0.534778	0.999287		29.7201	42.567	40.9557	38.9531	59.9338	31.2777	41.6567	48.6948	47.4394	34.6668	36.9913	25.9238
ENSMMUG00000064678		-0.214356	0.429916	0.851827		-0.527017	0.0684703	0.999928		-0.119008	0.81714	0.99961		-0.369484	0.0765839	0.718944		0.599932	0.00399929	0.0622471		0.477352	0.293022	0.59812		1.21149	0.00152349	0.182136		0.093014	0.751838	0.922123		0.116693	0.737531	0.999287		2.94856	1.85213	0.950933	1.39005	1.48741	1.32599	2.83333	1.76928	1.76678	2.30569	3.58685	2.06996
ENSMMUG00000049050	Metazoa_SRP	0.00495068	0.990686	0.99824		0.403879	0.554645	0.999928		1.31312	0.151222	0.99961		-0.121669	0.676154	0.944395		0.370948	0.204571	0.449176		1.21036	0.00657455	0.183		-0.961338	0.161345	0.613729		0.12598	0.799605	0.93856		-0.23097	0.600164	0.999287		1.44077	1.11766	1.50838	1.64279	1.92488	0.597995	2.73214	1.53161	1.89863	1.19353	1.15403	2.95709
ENSMMUG00000049051	ATP6V1G1	-0.00979566	0.903654	0.982323		0.0359888	0.644145	0.999928		0.00391886	0.970442	0.99961		-0.00756612	0.858529	0.978775		0.304208	0.0266	0.152691		-0.0263812	0.725369	0.880305		0.181182	0.0661903	0.485988		0.129624	0.563244	0.840163		-0.113469	0.492709	0.999287		146.389	158.868	130.901	165.353	255.251	138.605	382.061	178.829	144.19	156.163	219.827	146.869
ENSMMUG00000050031		0.486694	0.00847391	0.525997		-0.126903	0.5131	0.999928		0.326273	0.174385	0.99961		0.147396	0.318784	0.853678		-0.302874	0.249018	0.501435		0.157089	0.650204	0.841869		-0.459092	0.190761	0.64397		-0.438427	0.282548	0.663197		-0.0121038	0.968219	0.999287		3.31713	4.24712	4.03327	5.33907	1.77906	2.00198	1.45039	2.35024	1.97774	2.17006	1.93378	2.46424
ENSMMUG00000013089	RNF111	-0.0169562	0.771795	0.955306		-0.038661	0.474609	0.999928		0.0822922	0.422594	0.99961		0.067168	0.255492	0.823812		0.25254	0.11307	0.329492		0.394206	0.0015283	0.130418		0.178572	0.0266908	0.396304		0.529144	0.015727	0.240101		0.0612594	0.649789	0.999287		28.782	31.8693	32.1022	30.2337	37.7393	33.3837	30.7281	43.9679	42.2709	38.0575	33.9347	16.0176
ENSMMUG00000013088		0.128331	0.16816	0.716311		-0.065086	0.495853	0.999928		0.101675	0.590969	0.99961		0.0536337	0.508923	0.909502		-0.102569	0.441418	0.678255		-0.267302	0.16632	0.471275		0.00401823	0.978216	0.995833		-0.466775	0.0547064	0.376898		-0.0823453	0.594554	0.999287		16.4181	14.6254	13.0507	14.8483	14.2325	9.77591	16.494	10.246	8.96575	12.9119	15.1583	20.4532
ENSMMUG00000013087	C20H16orf46	0.261038	0.105809	0.659048		-0.135567	0.461189	0.999928		-0.060807	0.800377	0.99961		0.305118	0.0614292	0.702888		0.149315	0.46489	0.696028		0.200309	0.39385	0.678668		0.380935	0.121001	0.567674		0.42132	0.319726	0.69324		0.122772	0.578462	0.999287		1.64181	2.26726	1.96745	2.17986	1.89572	1.45599	1.75397	2.45586	1.31849	1.51904	2.4952	0.837842
ENSMMUG00000013086	ATMIN	-0.00650565	0.90834	0.983134		0.0418983	0.461712	0.999928		0.0455508	0.570705	0.99961		-0.0393625	0.533352	0.914932		0.038789	0.715127	0.866566		0.140359	0.08649	0.364928		-0.0779759	0.308615	0.752783		0.172258	0.330504	0.701047		0.0115194	0.909551	0.999287		44.0274	45.1216	46.858	46.2193	40.7142	55.6135	43.9841	48.5363	53.1089	38.2474	41.5451	31.0001
ENSMMUG00000050038		0.390136	0.0694489	0.622973		0.0465821	0.788492	0.999928		0.058679	0.820035	0.99961		0.273535	0.0674734	0.704757		0.168209	0.284873	0.538671		0.116088	0.499732	0.752221		0.0919465	0.773467	0.953849		-0.0288565	0.922066	0.976595		-0.147357	0.520359	0.999287		4.35583	4.21518	3.96768	4.07539	2.97482	4.78396	7.48809	3.53856	4.85205	5.56079	6.61228	5.27348
ENSMMUG00000013070	SYNGR4	0.0677229	0.667827	0.929111		-0.0474328	0.760334	0.999928		-0.0620601	0.781414	0.99961		-0.173546	0.343798	0.864561		0.0327646	0.885107	0.952501		0.082512	0.616771	0.825179		-0.122166	0.642984	0.915913		-0.358025	0.236726	0.621881		-0.109053	0.662641	0.999287		5.02595	5.23704	5.57443	5.74977	6.41627	3.35397	6.34126	4.38359	4.53561	5.72354	5.39587	7.04773
ENSMMUG00000013072	KDELR1	-0.0430038	0.461419	0.870209		0.0928579	0.157335	0.999928		-0.00349114	0.968927	0.99961		-0.049144	0.293901	0.844506		-0.0922307	0.18536	0.427147		-0.162036	0.0693327	0.339055		-0.134062	0.0760978	0.508731		-0.194291	0.280006	0.660444		-0.0262355	0.731439	0.999287		65.84	64.6009	70.4674	66.7858	73.408	65.3374	76.9047	64.7503	66.452	67.7602	62.0993	77.0815
ENSMMUG00000013071	UCHL1	-0.0928246	0.241891	0.76443		0.00822187	0.893226	0.999928		-0.00989122	0.927146	0.99961		0.0487713	0.318628	0.853678		0.103436	0.285871	0.539207		0.183443	0.122929	0.415919		0.115842	0.242462	0.691119		0.274233	0.202806	0.593812		0.0768083	0.509965	0.999287		793.095	854.948	837.936	853.62	1319.89	898.136	1297.63	1305.44	1057.98	853.404	959.935	708.716
ENSMMUG00000001088	PTCHD1	0.159992	0.202495	0.739666		-0.118643	0.35052	0.999928		0.290538	0.142813	0.99961		0.0514822	0.70049	0.948671		0.495897	0.0306997	0.164762		0.676368	0.0144267	0.221071		0.223037	0.233248	0.682898		1.01347	0.00879107	0.201025		0.00376957	0.987711	0.999287		5.19349	5.26898	5.3449	5.18111	6.35794	6.83794	6.44245	8.60873	8.75479	6.8357	5.08397	2.75995
ENSMMUG00000001083	GLYATL1B	-0.0861913	0.701601	0.937725		-0.164833	0.555593	0.999928		0.393681	0.265279	0.99961		-0.00797014	0.971097	0.994825		0.454767	0.0382976	0.183903		0.141313	0.591112	0.811154		0.163743	0.65604	0.921405		0.310403	0.377453	0.731161		-0.144761	0.641352	0.999287		1.77584	5.42864	3.08233	2.93807	10.3827	5.22595	3.17063	6.33772	4.90479	2.92959	4.24184	4.38635
ENSMMUG00000001084	KIAA0586	0.00274741	0.975268	0.994981		-0.144739	0.154367	0.999928		-3.09101e-05	0.999815	0.999815		0.0882675	0.343711	0.864561		0.238948	0.0203571	0.134277		0.235035	0.148312	0.448396		0.25042	0.0996032	0.541017		0.377423	0.106493	0.472439		0.00230322	0.984489	0.999287		8.74516	8.23877	6.82048	8.18237	13.445	10.0359	9.20832	11.9888	10.6534	10.2807	11.9146	9.36411
ENSMMUG00000050063	KLHL25	-0.0524695	0.471339	0.872027		-0.040001	0.694761	0.999928		-0.00826448	0.952585	0.99961		0.0625433	0.466173	0.897311		0.0881827	0.439358	0.676389		0.299591	0.0499054	0.302347		0.202482	0.312568	0.755043		0.116726	0.541667	0.82718		0.0905616	0.544966	0.999287		17.8254	16.3498	17.1168	18.1023	17.3239	23.1398	23.4424	20.4919	25.3942	27.5056	29.4122	22.326
ENSMMUG00000050064		0.182389	0.2621	0.775253		-0.0579107	0.747355	0.999928		-0.160281	0.421138	0.99961		0.273842	0.179932	0.796146		-0.245684	0.102556	0.310467		-0.224886	0.307144	0.610334		-0.0754171	0.757086	0.950145		-0.215233	0.544846	0.829501		-0.0324986	0.900586	0.999287		7.57244	4.72611	4.88583	6.57117	5.80381	3.89997	9.10713	2.48227	2.39966	3.98749	7.29846	9.36411
ENSMMUG00000050067		-0.0546341	0.359516	0.826279		0.0348288	0.644544	0.999928		-0.12913	0.208294	0.99961		0.0302923	0.639762	0.938721		-0.164703	0.160137	0.394534		-0.135285	0.151394	0.452582		0.0379409	0.640002	0.914816		-0.13943	0.418833	0.760258		0.11521	0.299534	0.999287		22.6503	24.844	23.0847	24.9894	25.8984	21.0078	31.0992	22.6573	21.1486	18.2828	24.2034	31.6901
ENSMMUG00000013076	FAM32A	-0.0559372	0.288976	0.790282		-0.0666196	0.267135	0.999928		-0.0617117	0.391818	0.99961		-0.00765573	0.840387	0.97487		-0.190742	0.0894646	0.288266		-0.146459	0.130564	0.424943		-0.0492242	0.427835	0.826007		-0.248606	0.119336	0.492125		0.0698096	0.485465	0.999287		110.001	114.576	109.095	101.095	103.506	88.5552	134.988	97.0727	81.6411	86.0159	102.054	167.864
ENSMMUG00000050065		0.125759	0.10391	0.659048		0.149203	0.114858	0.999928		-0.227604	0.123773	0.99961		-0.146412	0.0519686	0.702888		-0.366433	0.08794	0.285496		-0.678168	0.00134535	0.126578		-0.307215	0.01577	0.346081		-0.926728	9.83913e-05	0.0857999		-0.180598	0.372136	0.999287		86.6809	70.5404	85.4856	72.5672	44.4764	41.2876	81.9979	36.4419	37.6034	47.6058	67.0897	177.622
ENSMMUG00000050069	TAFA4	-0.110031	0.630887	0.921545		0.160671	0.55155	0.999928		0.299367	0.161599	0.99961		0.438816	0.178882	0.796146		0.0643711	0.796217	0.906637		-0.0810658	0.754339	0.896339		0.201708	0.491016	0.858924		0.141021	0.833261	0.950854		0.0938007	0.819636	0.999287		4.12128	2.07566	3.67257	5.27589	5.94963	5.30395	4.95833	1.53161	1.97774	10.0094	6.08205	4.82991
ENSMMUG00000013079	NEIL1	0.0367462	0.865651	0.974977		-0.136791	0.483983	0.999928		0.153642	0.731411	0.99961		0.144058	0.189162	0.802569		0.517849	0.0207901	0.135374		0.437275	0.221469	0.528446		0.209252	0.496535	0.860568		0.890428	0.00850904	0.199996		-0.0663725	0.81676	0.999287		4.55686	4.37485	2.62326	4.73882	11.8701	8.26793	9.95038	7.79011	9.41404	10.3349	10.8541	3.99207
ENSMMUG00000013063	TGDS	0.010736	0.916004	0.983684		0.2355	0.128199	0.999928		-0.147259	0.45668	0.99961		-0.00461757	0.96801	0.994135		0.336168	0.0230788	0.14202		-0.344042	0.0821626	0.357265		0.152856	0.380952	0.797767		-0.0482423	0.891363	0.970555		-0.254063	0.226653	0.999287		6.09816	6.00344	4.49234	6.8555	10.3535	8.26793	8.63491	4.83251	5.35308	10.3349	9.57533	7.1463
ENSMMUG00000064694	AHNAK2	-0.125438	0.301173	0.796921		0.0311457	0.745614	0.999928		0.0881572	0.552007	0.99961		0.0798964	0.39313	0.880194		0.282024	0.0383386	0.184029		0.377672	0.00759927	0.188389		0.337951	0.0472601	0.445453		0.739314	0.00483637	0.168274		0.162087	0.248496	0.999287		33.6404	29.4105	36.2338	37.0576	45.4972	72.7733	39.5317	56.3265	48.3359	51.973	45.3815	35.7808
ENSMMUG00000013062	PHETA2	-0.0795262	0.576365	0.907817		-0.0515449	0.755182	0.999928		0.410487	0.0542398	0.99961		-0.0991086	0.488329	0.903729		-0.31894	0.0514929	0.214962		-0.481075	0.036533	0.276349		-0.514224	0.0179577	0.357352		-0.652884	0.0999215	0.463023		-0.148202	0.387347	0.999287		1.74233	2.01179	1.44279	1.95871	1.39991	2.20998	1.88889	1.58443	1.55582	1.76318	1.84021	2.71066
ENSMMUG00000013061	SMDT1	-0.0338048	0.619699	0.918255		-0.0108626	0.879489	0.999928		-0.146707	0.19453	0.99961		-0.0473581	0.366922	0.871761		-0.00124674	0.994148	0.997285		-0.242053	0.0143887	0.220733		0.103392	0.280432	0.730332		-0.305303	0.196674	0.588433		-0.0283938	0.888489	0.999287		147.394	161.997	132.737	153.254	189.776	100.827	356.898	132.168	98.5969	115.285	177.502	233.61
ENSMMUG00000064692		-0.059278	0.969044	0.99384		-0.287285	0.88513	0.999928		0.0360729	0.986492	0.99961		-0.674752	0.591049	0.928748		0.16123	0.894264	0.956735		-0.492606	0.575088	0.800722		0.091427	0.841066	0.971694		-1.97711	0.088803	0.443703		-0.348164	0.808596	0.999287		58.9042	14.2741	55.2525	1.2005	1.89572	0.935992	130.367	9.71783	37.999	36.8368	1.77783	3.40065
ENSMMUG00000013060	NDUFA6	-0.0395002	0.554399	0.902012		-0.0529638	0.441893	0.999928		-0.0659392	0.468515	0.99961		0.00614946	0.90966	0.987721		-0.0204603	0.885656	0.952558		-0.124332	0.172079	0.476611		0.102867	0.267334	0.7187		-0.201738	0.328094	0.699812		0.0164304	0.912691	0.999287		54.2803	62.3975	51.8422	59.2669	76.1787	46.5656	95.7935	58.5182	44.3277	49.2333	66.5595	79.5457
ENSMMUG00000001096	TCAIM	-0.0892683	0.158776	0.708238		0.0763536	0.245449	0.999928		0.0561347	0.511342	0.99961		-0.110562	0.0257236	0.682092		0.0801373	0.287132	0.540437		0.0128139	0.88016	0.95542		-0.0639284	0.3813	0.797812		0.0638141	0.68565	0.896811		-0.0494637	0.546467	0.999287		44.7645	51.5721	47.9401	55.3494	56.1424	47.8396	59.871	52.3126	52.7661	45.1373	53.023	44.5535
ENSMMUG00000001097	GSTZ1	-0.0250481	0.920741	0.984718		0.28203	0.309133	0.999928		0.18288	0.604836	0.99961		0.0951212	0.663049	0.9417		-0.0558565	0.814623	0.916524		0.00960684	0.970018	0.990328		-0.0689607	0.779159	0.955399		-0.130417	0.701525	0.904159		0.010573	0.97209	0.999287		11.0906	13.2203	8.06653	15.9856	16.624	7.17594	14.8413	13.6789	8.70205	8.46325	15.0336	12.1733
ENSMMUG00000062037	SNN	0.017303	0.716852	0.941459		0.0203805	0.716747	0.999928		-0.160215	0.0751737	0.99961		-0.0566301	0.341289	0.864561		-0.126261	0.208612	0.45438		-0.0895274	0.425159	0.702001		0.0334446	0.80279	0.961917		-0.199285	0.26429	0.646847		0.0559455	0.595657	0.999287		991.185	946.085	1083.47	851.724	813.321	1012.64	842.106	783.738	829.015	783.61	831.183	1152.62
ENSMMUG00000062039	C7H15orf62	0.151386	0.254367	0.770204		-0.00550547	0.974576	0.999928		-0.0195333	0.922067	0.99961		0.3128	0.0196123	0.681598		0.196256	0.19756	0.441501		0.027235	0.841538	0.939422		0.160457	0.556333	0.884636		0.214223	0.430946	0.767281		-0.0690547	0.749149	0.999287		6.46673	4.94965	5.60722	5.81296	8.137	8.73592	14.0317	7.71089	5.80137	7.35109	7.95345	6.89987
ENSMMUG00000001099	SAMD15	0.238757	0.156346	0.706859		-0.178778	0.369957	0.999928		0.297172	0.221924	0.99961		0.119421	0.316924	0.852491		-0.176999	0.28557	0.539074		0.0476293	0.817594	0.927248		-0.228942	0.399042	0.807679		-0.111078	0.747789	0.921022		0.0333954	0.867127	0.999287		2.88155	1.62859	2.45931	2.0219	1.54574	2.18398	1.24801	1.69006	1.76678	1.73605	1.49712	1.6264
ENSMMUG00000001092	TMEM63C	0.0322012	0.671112	0.929313		-0.0197709	0.804068	0.999928		0.0722192	0.418983	0.99961		0.0842904	0.255136	0.823812		0.0803415	0.508886	0.729882		0.229776	0.0305769	0.265409		-0.0282886	0.782004	0.956228		0.390035	0.0364114	0.325699		0.0342292	0.777167	0.999287		28.1118	24.7482	29.7412	29.0016	35.1145	37.8557	24.8591	36.6795	35.1774	35.5619	33.3733	21.636
ENSMMUG00000001095	POMT2	-0.00460743	0.948198	0.989943		0.0501711	0.575326	0.999928		0.0865505	0.436088	0.99961		0.0870049	0.17434	0.793222		0.0657909	0.429032	0.669629		-0.00886811	0.936006	0.976522		-0.00549775	0.964916	0.992897		0.252776	0.219592	0.606572		0.00528229	0.954785	0.999287		11.1576	11.5598	11.8375	12.0998	16.449	15.2879	13.3234	12.5434	13.475	12.3694	13.9731	13.0112
ENSMMUG00000050053	GID8	-0.016846	0.707276	0.938934		0.0197329	0.712938	0.999928		-0.0690855	0.33373	0.99961		0.000431186	0.99036	0.996948		-0.0638919	0.286511	0.539635		0.0213718	0.730533	0.883802		0.0449259	0.466881	0.847906		0.0232865	0.881799	0.966678		0.0633712	0.275273	0.999287		77.3327	71.9455	75.5172	68.2075	63.8127	75.7633	63.8174	78.4292	81.4301	75.1656	69.6161	76.6872
ENSMMUG00000001090	DACT1	0.108808	0.241545	0.764131		-0.0338741	0.782391	0.999928		0.0175233	0.901469	0.99961		-0.00565066	0.948309	0.991082		0.337019	0.00892787	0.0913066		0.278622	0.0833446	0.359286		0.084532	0.645325	0.916741		0.134697	0.565072	0.840903		-0.127526	0.356532	0.999287		6.2992	6.8337	4.95141	5.14952	6.18295	7.74793	8.97221	8.55592	6.69794	8.81588	6.42514	4.33706
ENSMMUG00000001091	NSD3	0.102915	0.0868654	0.645519		-0.0281855	0.686254	0.999928		0.0966161	0.320106	0.99961		0.0977719	0.0797822	0.721		0.0847949	0.46289	0.69466		0.136568	0.0703776	0.340784		-0.0156811	0.845925	0.972419		0.19757	0.209108	0.596472		-0.0184612	0.852362	0.999287		91.4053	90.3071	100.537	91.3013	91.5485	95.6791	85.3709	101.007	110.041	105.411	94.7241	59.2403
ENSMMUG00000013067	EMP3	-0.067632	0.651132	0.926328		-0.194429	0.385977	0.999928		0.0978784	0.686789	0.99961		0.205443	0.133669	0.752816		-0.437561	0.0236667	0.143679		-0.408728	0.268521	0.57487		-0.399335	0.0487634	0.447848		-0.4623	0.374039	0.728852		0.0717032	0.781312	0.999287		7.03633	5.42864	8.09932	8.97217	7.67036	10.2179	6.10515	2.9576	4.95753	7.83935	8.01583	11.7298
ENSMMUG00000013069	UBE2E2	-0.0765815	0.202183	0.739666		0.0257025	0.682922	0.999928		-0.0364557	0.658998	0.99961		-0.0626004	0.183637	0.799758		0.0126206	0.877207	0.948345		-0.054699	0.502177	0.753292		-0.0582449	0.506174	0.864313		0.0695815	0.682066	0.895968		-0.00921386	0.92289	0.999287		54.0458	57.1285	57.2199	52.7905	67.8667	56.7575	78.5574	71.9595	60.3342	49.1248	53.9587	49.5805
ENSMMUG00000013068	TMEM143	-0.0916032	0.358873	0.826021		-0.0757148	0.574991	0.999928		-0.0933187	0.576329	0.99961		-0.0377117	0.672738	0.943663		0.0811912	0.427009	0.667804		0.0328859	0.729516	0.88322		0.0583485	0.677154	0.927734		0.163965	0.349546	0.714433		0.0127012	0.923809	0.999287		22.5833	21.3314	21.4452	27.5484	26.2192	27.5598	31.2678	23.8192	20.4894	27.4784	30.3479	22.671
ENSMMUG00000052659		0.0277012	0.960063	0.992546		-0.120126	0.74786	0.999928		0.67346	0.362956	0.99961		-0.0119367	0.972882	0.994825		0.142707	0.769497	0.893443		0.37978	0.433231	0.707079		-0.344796	0.559484	0.885812		-0.675266	0.0822345	0.434795		-0.0852927	0.86978	0.999287		0.871165	1.91599	1.96745	0.852988	1.60407	1.29999	1.28174	1.13551	1.47671	2.76683	0.96689	6.85059
ENSMMUG00000039682		0.114632	0.487057	0.876982		-0.0121003	0.948686	0.999928		-0.115213	0.557688	0.99961		0.165259	0.312338	0.851189		-0.2532	0.0917055	0.291599		-0.0618349	0.650086	0.841869		-0.216602	0.312226	0.755023		-0.080539	0.775497	0.930284		0.0657001	0.737898	0.999287		3.38414	3.67232	4.32838	4.89678	3.47062	3.50997	4.35118	3.88185	3.37534	2.00731	4.02351	2.9078
ENSMMUG00000049004	PSMD4	-0.0671916	0.185786	0.731173		-0.0240892	0.667401	0.999928		-0.0857686	0.215116	0.99961		0.0016178	0.969516	0.994594		-0.146568	0.175944	0.416836		-0.00483699	0.943407	0.980058		0.0562075	0.434499	0.830501		-0.0530687	0.742141	0.920492		0.128827	0.157261	0.999287		173.797	168.959	157.56	151.958	179.102	143.649	153.607	176.426	157.323	143.604	157.697	226.71
ENSMMUG00000064647	ATXN7L3B	-0.0708167	0.0948958	0.651224		0.0521088	0.247078	0.999928		-0.0240755	0.712316	0.99961		-0.0112954	0.698308	0.947725		0.069875	0.329295	0.58258		0.118727	0.107461	0.393866		0.0683858	0.282011	0.731561		0.184784	0.257271	0.641583		0.0420251	0.497025	0.999287		276.897	292.764	304.397	288.721	327.93	337.061	301.142	376.856	370.022	329.47	315.393	248.938
ENSMMUG00000052667		0.0735224	0.94078	0.988769		-0.747763	0.614075	0.999928		-0.0323424	0.961979	0.99961		-0.949017	0.346267	0.864561		0.736394	0.210413	0.456447		1.31211	0.0338212	0.271451		-0.0459299	0.906486	0.984069		0.653131	0.413335	0.756716		-0.345589	0.762808	0.999287		0.0335064	3.51265	1.41	2.27463	0.583298	2.31398	0.13492	3.72341	3.71815	0	2.65115	0.246424
ENSMMUG00000052666	PDCD5	-0.0314326	0.600602	0.912308		-0.0218012	0.744259	0.999928		-0.044167	0.627083	0.99961		0.000770431	0.988523	0.996675		-0.0105668	0.926946	0.97102		-0.123242	0.116821	0.409071		0.125273	0.122655	0.570049		-0.103364	0.555348	0.836099		0.0102855	0.929256	0.999287		37.6276	41.7367	34.4631	39.6797	47.5679	35.6977	56.363	36.2042	31.9075	33.636	47.596	50.6155
ENSMMUG00000039693		-0.021607	0.744083	0.947648		-0.0603749	0.477752	0.999928		-0.00155787	0.989993	0.99961		0.0779442	0.265918	0.831599		-0.244484	0.0542176	0.221078		-0.220619	0.117557	0.409593		-0.0173693	0.900876	0.983418		-0.302304	0.159423	0.545224		0.0655424	0.598816	0.999287		11.3587	13.8271	12.2965	11.5311	11.9576	8.70992	10.996	12.4378	8.91301	10.7418	11.8834	19.6646
ENSMMUG00000040683	ANKRD63	0.208355	0.212771	0.749865		-0.234035	0.227089	0.999928		-0.19673	0.397591	0.99961		0.280632	0.10137	0.729448		-0.357992	0.0313588	0.166787		-0.336418	0.0784501	0.35256		-0.0675209	0.819145	0.966299		-0.261627	0.369075	0.725484		0.0246926	0.918779	0.999287		3.31713	3.38492	3.83652	4.64405	2.7415	3.97796	4.78968	3.64419	2.76883	3.4721	4.55374	4.28778
ENSMMUG00000049010		-0.0618862	0.34302	0.817214		0.0542337	0.333357	0.999928		-0.0319876	0.689312	0.99961		-0.0363793	0.431629	0.890776		0.0610215	0.541644	0.75523		-0.0238994	0.766434	0.902228		0.0366538	0.580162	0.893766		0.178733	0.336112	0.705092		-0.00858822	0.931559	0.999287		74.7192	75.5859	70.8937	74.6523	102.398	68.0154	94.1408	86.5362	78.6349	63.8812	82.7159	62.7396
ENSMMUG00000050019	HEYL	0.396617	0.189149	0.731275		0.270494	0.433142	0.999928		0.243803	0.556484	0.99961		-0.0493786	0.866359	0.980828		-0.196693	0.507189	0.728657		-0.549848	0.22207	0.528908		-0.367946	0.184508	0.639128		-0.446048	0.105359	0.470874		-0.274364	0.446274	0.999287		21.6451	18.3297	23.0519	28.9068	22.3986	13.3119	8.0615	13.3092	6.85616	13.4544	15.751	44.652
ENSMMUG00000062004		0.0314839	0.71669	0.941459		0.154811	0.0367263	0.999928		-0.0333934	0.692167	0.99961		-0.00200213	0.976501	0.994825		-0.135599	0.24518	0.497455		-0.0509615	0.557545	0.790239		-0.193423	0.0604786	0.47412		-0.0504114	0.80024	0.938734		0.00504309	0.965102	0.999287		16.9542	16.6053	20.2975	18.7973	13.7075	19.6298	17	18.9339	22.9945	22.8399	19.4938	27.8459
ENSMMUG00000062006	METAP2	-0.0612322	0.374357	0.831655		0.0593115	0.410839	0.999928		-0.112541	0.205316	0.99961		-0.110096	0.0308975	0.697759		-0.0403378	0.614785	0.802261		-0.218523	0.00878311	0.196727		0.0163316	0.833245	0.970256		-0.106292	0.476487	0.794318		-0.0442837	0.569552	0.999287		91.8409	85.3574	83.7149	85.0461	82.3324	84.1092	72.0138	76.2374	77.3164	75.7081	84.5873	93.6411
ENSMMUG00000050028		-0.0992275	0.458858	0.86873		0.353314	0.0309133	0.999928		-0.0605451	0.778706	0.99961		-0.221933	0.0355472	0.697759		-0.21374	0.092236	0.292394		-0.191864	0.345561	0.639904		-0.22582	0.147447	0.597429		-0.371481	0.146233	0.527619		-0.0217717	0.895385	0.999287		4.12128	6.64211	9.93561	7.10823	5.62882	3.63997	2.83333	5.30784	7.51541	6.34743	5.45825	7.98414
ENSMMUG00000052688	PTGDS	0.0351393	0.667989	0.929111		-0.200657	0.209045	0.999928		0.0463635	0.874129	0.99961		0.115727	0.226981	0.812286		-0.223487	0.242336	0.494368		-0.197673	0.429736	0.704236		-0.169182	0.401606	0.809207		-0.817595	0.189936	0.580952		-0.00912776	0.973277	0.999287		968.2	1028.89	837.739	907.864	758.783	1706.99	1382.46	600.974	686.381	1215.05	964.301	2047.39
ENSMMUG00000050007		0.325658	0.574295	0.907741		1.22257	0.0493003	0.999928		-0.78516	0.387764	0.99961		0.354805	0.527776	0.912116		0.148963	0.756376	0.887429		0.240219	0.628204	0.830749		0.164233	0.81111	0.964154		0.252169	0.772491	0.930284		-0.0813192	0.901278	0.999287		2.44596	0.510931	2.19698	0.821396	2.59567	1.61199	2.39484	0.264072	2.32055	1.35629	0.9357	3.30208
ENSMMUG00000049035	PROC	-0.394272	0.190127	0.732042		-0.0630177	0.837102	0.999928		-0.0914467	0.821718	0.99961		-0.0370549	0.888983	0.984062		0.0591747	0.854845	0.936709		-0.00582485	0.990456	0.997425		0.17995	0.687789	0.93049		-0.0151262	0.971124	0.993542		0.101715	0.786871	0.999287		0.703633	0.830263	0.590234	0.726619	1.45824	0.805993	1.11309	0.871436	0.764726	1.51904	1.30998	2.2671
ENSMMUG00000052674	PPM1E	-0.0241232	0.59688	0.912167		-0.00238827	0.963476	0.999928		0.0523054	0.549344	0.99961		-0.0363815	0.491329	0.904638		-0.0455826	0.741716	0.88051		-0.00152582	0.98547	0.995592		-0.0439552	0.610856	0.902553		0.111207	0.554038	0.835152		0.0350322	0.78951	0.999287		61.2831	71.0514	72.6316	67.6072	58.6214	62.9194	47.121	86.8531	78.5031	67.8959	59.7601	38.1464
ENSMMUG00000050016		-1.2624	0.113789	0.675562		-0.798882	0.319062	0.999928		0.0824477	0.890691	0.99961		-0.501427	0.427624	0.890081		0.139717	0.868808	0.943469		-0.00765503	0.985092	0.995592		0.159072	0.774022	0.953849		0.595987	0.68509	0.896811		0.302576	0.736003	0.999287		14.0392	2.23532	1.0821	0.758212	2.33319	18.2258	23.2063	2.2182	1.08116	23.3824	1.30998	3.30208
ENSMMUG00000001027	ATP5F1B	-0.0930512	0.0387998	0.576852		0.0359172	0.462459	0.999928		-0.00767093	0.917139	0.99961		0.0233905	0.632428	0.938425		-0.20352	0.00515385	0.0702789		0.0551711	0.353906	0.646551		0.0671659	0.520443	0.871546		0.0297954	0.85154	0.957602		0.207357	0.012232	0.999287		476.293	481.074	488.55	523.103	457.13	448.054	343.575	521.198	502.029	379.87	462.049	471.261
ENSMMUG00000001028	SNRK	-0.0856521	0.198194	0.737183		0.155723	0.0242123	0.999928		-0.0734854	0.315205	0.99961		-0.0900343	0.0817621	0.721		0.00393639	0.966857	0.98649		-0.0134357	0.860401	0.94774		0.0408986	0.656174	0.92146		0.190519	0.267436	0.649499		0.0566212	0.570609	0.999287		68.755	66.4211	77.2551	67.2597	64.3086	84.4992	54.6091	82.5488	86.4667	75.3826	71.8618	59.0925
ENSMMUG00000001029	ANO10	-0.0949824	0.197498	0.737078		-0.0459118	0.558845	0.999928		-0.127367	0.129536	0.99961		0.071046	0.239475	0.817407		-0.175326	0.0711126	0.25622		0.0122921	0.86768	0.950473		-0.00255824	0.972613	0.994631		0.0816782	0.634617	0.877361		0.174694	0.054463	0.999287		21.8797	20.9482	23.1831	21.2931	25.8109	26.1038	17.5397	24.0041	24.5767	21.8091	19.3378	19.2211
ENSMMUG00000003686	ZNF708	0.18571	0.0850488	0.641964		0.00154172	0.990287	0.999928		0.151011	0.336712	0.99961		0.0431439	0.718202	0.951655		0.108125	0.440827	0.677985		-0.0091024	0.961318	0.987808		-0.155717	0.356999	0.785027		-0.0161601	0.94532	0.986804		-0.166617	0.318152	0.999287		8.30958	10.8254	8.85351	11.7839	9.56608	8.13793	11.6369	9.37454	8.91301	8.626	11.4155	6.01275
ENSMMUG00000001024	ELK4	0.286625	0.00866342	0.527224		-0.0588022	0.592953	0.999928		0.171216	0.298945	0.99961		0.0386663	0.712616	0.950894		0.0454404	0.814536	0.916509		-0.0280191	0.874511	0.952987		-0.183437	0.347564	0.78054		-0.0509936	0.874046	0.965		-0.162629	0.42282	0.999287		7.50542	8.23877	7.80421	7.99281	4.75387	6.94194	3.77777	5.36065	5.48493	5.83204	5.02159	4.09064
ENSMMUG00000003685	ST8SIA1	0.100639	0.283966	0.786886		-0.00226477	0.979954	0.999928		-0.0601622	0.588888	0.99961		0.0692838	0.314474	0.852238		0.0841619	0.664515	0.835097		0.246049	0.0850146	0.363435		0.203129	0.229778	0.679581		0.221758	0.418694	0.760247		0.0987963	0.588379	0.999287		13.2685	15.9985	16.3626	15.2906	11.2576	11.5439	10.1865	15.1841	14.0024	12.3965	10.3239	5.32276
ENSMMUG00000003688	ZNF91	0.365471	0.072286	0.626895		0.374132	0.0931004	0.999928		-0.324444	0.14883	0.99961		0.302507	0.179669	0.796146		-0.134215	0.424028	0.66528		-0.142745	0.47374	0.735692		-0.345772	0.163057	0.616971		-0.408348	0.212683	0.600834		-0.119491	0.622717	0.999287		2.51298	3.06559	2.39373	2.14827	2.44985	3.06797	2.86706	2.16539	2.21507	2.08869	1.74664	1.47854
ENSMMUG00000001026	BLMH	-0.025057	0.669629	0.929313		0.0379952	0.561	0.999928		-0.0207598	0.810111	0.99961		-0.0389479	0.477648	0.90287		-0.141203	0.0651427	0.243898		-0.0817311	0.392044	0.677437		-0.0463572	0.52365	0.87347		-0.134004	0.385515	0.736464		0.044412	0.557584	0.999287		42.5196	43.1737	42.3657	41.7648	36.6602	38.2457	33.5952	40.2973	40.8733	36.4571	38.6444	48.102
ENSMMUG00000003682	TMEM179B	-0.028813	0.666231	0.929036		0.0371597	0.688627	0.999928		0.0313251	0.775734	0.99961		0.0418968	0.614263	0.932969		-0.162981	0.212594	0.45868		-0.381726	0.011777	0.208056		-0.101977	0.540181	0.878383		-0.35481	0.158364	0.543434		-0.0446369	0.746209	0.999287		11.1241	11.3363	11.3784	12.0366	12.6867	12.2459	10.8948	8.31825	7.64726	10.1993	10.6046	15.4261
ENSMMUG00000001021	MIA3	-0.0340644	0.650057	0.925796		0.0678082	0.340981	0.999928		0.0674613	0.436193	0.99961		-0.0266228	0.585075	0.927717		0.00287328	0.973623	0.98968		0.0546257	0.571607	0.798904		-0.0137845	0.850319	0.973005		0.221455	0.200524	0.591738		0.0457772	0.629231	0.999287		72.1057	60.9285	68.0737	65.5853	64.4252	85.7732	53.7658	74.5738	89.1828	69.0623	69.2418	67.2738
ENSMMUG00000003684	ATP8B4	-0.309664	0.0942798	0.650156		0.249476	0.360458	0.999928		0.328274	0.372102	0.99961		-0.351122	0.10638	0.734862		-0.0984013	0.655848	0.82919		0.506081	0.0886727	0.367417		-0.256338	0.415601	0.816449		-0.0428852	0.907903	0.974085		0.179827	0.520762	0.999287		1.47428	2.01179	1.93466	2.27463	1.42908	1.37799	0.843253	1.53161	2.03048	1.70892	2.46401	1.08427
ENSMMUG00000003683	CD40	-0.0280936	0.854437	0.973764		-0.268353	0.165231	0.999928		0.230715	0.290155	0.99961		0.196065	0.221448	0.811782		-0.18382	0.249543	0.502302		0.121053	0.599985	0.816384		0.0459121	0.849525	0.973005		-0.390734	0.288683	0.668022		0.211037	0.291968	0.999287		2.37895	2.77819	2.52489	2.55896	3.93726	3.17197	2.22619	2.13898	1.925	2.49557	3.24376	2.75995
ENSMMUG00000040628	KCNJ4	-0.0209149	0.784775	0.958179		0.0634937	0.374601	0.999928		-0.126375	0.142487	0.99961		-0.0391944	0.502728	0.906019		-0.235331	0.0459632	0.202935		-0.136855	0.0933113	0.373779		-0.0996069	0.332245	0.768056		-0.0074402	0.968456	0.99287		0.0866888	0.449598	0.999287		78.7734	63.6109	83.8132	68.7445	57.6298	71.8634	67.2241	82.7336	80.1907	69.4963	67.7759	97.2882
ENSMMUG00000013018	SENP2	-0.0853622	0.0829559	0.639411		0.0517414	0.454686	0.999928		0.0886761	0.236579	0.99961		-0.0550331	0.205662	0.811782		0.273485	0.00208059	0.0455603		0.249249	0.00627918	0.181162		0.143586	0.059375	0.471301		0.3442	0.0377512	0.331342		-0.0239467	0.742912	0.999287		98.7767	104.613	90.4042	102.959	134.829	131.533	123.351	121.763	121.222	128.875	118.616	91.9162
ENSMMUG00000013017	FAM160B2	-0.111695	0.215458	0.750182		-0.0515465	0.620314	0.999928		0.147371	0.25144	0.99961		-0.0720401	0.409048	0.883385		-0.218885	0.0674439	0.248093		-0.153406	0.0816217	0.357075		-0.0962402	0.311008	0.754657		-0.11133	0.514199	0.8132		0.0828788	0.522569	0.999287		24.7612	22.8642	22.0354	33.772	24.7027	23.8158	17.9107	23.8721	18.9863	28.7805	34.8392	43.4692
ENSMMUG00000015679	CCHCR1	-0.113669	0.459303	0.868979		-0.0676182	0.648925	0.999928		0.184426	0.20644	0.99961		-0.200184	0.113678	0.737716		0.143354	0.354535	0.605947		0.178802	0.140411	0.437284		-0.0424561	0.81764	0.965929		0.0377735	0.872351	0.96462		-0.114797	0.497021	0.999287		12.0288	8.59003	5.77118	7.96122	9.33276	8.13793	12.9861	12.2793	8.06917	8.27337	12.0082	7.787
ENSMMUG00000015672	PDHB	-0.0288065	0.639249	0.923392		-0.0443814	0.379542	0.999928		-0.02405	0.736272	0.99961		0.0252838	0.652371	0.939398		-0.0301292	0.740435	0.880127		-0.0142383	0.822033	0.929168		0.068804	0.296708	0.742267		0.0361413	0.818687	0.945683		0.0436103	0.584558	0.999287		102.462	105.986	95.1261	98.5359	116.339	93.7292	102.54	113.472	91.688	87.9961	111.504	88.7127
ENSMMUG00000013015	VOPP1	0.117541	0.0768925	0.63064		-0.0175822	0.804943	0.999928		-0.00216311	0.98024	0.99961		0.0803778	0.226656	0.812286		-0.211215	0.0303017	0.163555		-0.135275	0.112609	0.40301		-0.146461	0.165715	0.620211		-0.206635	0.206253	0.596148		0.0370838	0.693754	0.999287		99.7149	99.2803	94.7981	93.7339	74.6912	90.8692	102.067	91.8969	82.6431	86.3414	88.6732	102.512
ENSMMUG00000013014	IL1RN	0.21971	0.526638	0.891684		-0.296466	0.437543	0.999928		-0.439481	0.398334	0.99961		-0.0887168	0.735514	0.955067		0.0878707	0.809266	0.913916		0.143771	0.760319	0.899438		0.206675	0.708582	0.935913		-0.516001	0.433463	0.768409		-0.104713	0.831697	0.999287		2.44596	1.37313	1.37721	0.789804	1.39991	0.363997	2.59722	2.69353	1.42397	1.62755	1.8714	0.344994
ENSMMUG00000001038	F10	0.060105	0.727156	0.942473		0.0869652	0.5461	0.999928		-0.144775	0.396765	0.99961		-0.150987	0.309557	0.85102		0.481094	0.0397865	0.187883		0.00276861	0.987526	0.996231		0.134559	0.530955	0.875643		0.284364	0.553589	0.834928		-0.349553	0.182463	0.999287		1.87636	2.96979	3.04954	2.24304	1.92488	7.07194	3.74404	3.40652	4.40377	5.39803	4.74088	3.94279
ENSMMUG00000052609		0.0807408	0.223805	0.753042		-0.132944	0.077526	0.999928		-0.205794	0.148594	0.99961		-0.0305519	0.58634	0.927931		0.103247	0.581386	0.78092		-0.294853	0.0387422	0.28115		0.102635	0.291547	0.740249		-0.424455	0.0755707	0.421306		-0.173271	0.472919	0.999287		188.473	197.251	152.707	160.488	211.329	115.907	540.087	149.702	101.999	130.502	187.857	324.541
ENSMMUG00000001034	ZMYND12	-0.0401115	0.639415	0.923392		-0.0136951	0.896766	0.999928		0.127756	0.356572	0.99961		-0.0405255	0.638597	0.93864		0.00722044	0.941035	0.976305		-0.0735131	0.619205	0.826101		-0.131822	0.399534	0.807681		-0.10033	0.673589	0.892716		-0.0525842	0.6641	0.999287		6.90231	7.28077	5.6728	6.19206	7.6412	5.79795	9.95038	6.6546	6.22329	5.75067	6.58109	7.24487
ENSMMUG00000003697	INPP4B	0.0314713	0.665832	0.929036		-0.102692	0.227065	0.999928		-0.0237273	0.842689	0.99961		-0.0425444	0.535858	0.915894		0.0778948	0.477291	0.705722		0.131412	0.280179	0.586583		0.17534	0.155336	0.606425		0.088775	0.657974	0.886762		0.0189412	0.86839	0.999287		13.7711	11.5279	13.7065	11.1836	10.2369	10.5039	11.9405	12.5962	12.7366	9.92804	9.45057	9.46268
ENSMMUG00000001035	PRMT5	-0.0807862	0.0553533	0.60651		-0.0116542	0.824999	0.999928		-0.0447735	0.521454	0.99961		0.0216362	0.603349	0.930944		-0.100351	0.110151	0.324521		0.0519727	0.446956	0.718461		0.111016	0.129757	0.578201		0.0777244	0.612217	0.867806		0.141974	0.0215274	0.999287		55.4865	54.957	58.5643	59.488	59.9047	52.9615	50.1567	61.1061	63.9996	55.9063	64.9688	64.9574
ENSMMUG00000001036	F7	-0.167366	0.292495	0.791378		-0.0560421	0.78854	0.999928		0.294045	0.209929	0.99961		-0.272488	0.0929774	0.729287		-0.0808816	0.561909	0.768743		-0.308665	0.141269	0.437411		-0.109888	0.638577	0.91426		-0.251079	0.50966	0.811418		-0.0734369	0.719809	0.999287		1.30675	2.20339	2.16419	2.27463	1.10827	2.10598	1.61905	3.11604	1.6613	3.30935	2.33925	2.6121
ENSMMUG00000003693	DIS3L	-0.0787449	0.25226	0.768536		0.0439681	0.602776	0.999928		-0.116502	0.184763	0.99961		-0.136783	0.0535199	0.702888		0.249853	0.00758995	0.08447		0.00135118	0.98659	0.996143		0.0228657	0.795017	0.959845		0.0875777	0.609976	0.866361		-0.16416	0.0969463	0.999287		17.8924	23.4709	21.7075	21.3563	26.1901	27.6898	25.5337	28.3349	23.6801	30.4351	24.3282	22.8682
ENSMMUG00000001031	ABHD5	0.0354032	0.657006	0.927523		-0.0536564	0.561297	0.999928		0.0699553	0.517752	0.99961		-0.0470472	0.405239	0.882939		-0.190704	0.0584103	0.230189		-0.221122	0.0831806	0.359026		-0.220026	0.119172	0.564957		-0.397668	0.0572839	0.383513		-0.0432339	0.694604	0.999287		24.7277	24.3012	21.1828	21.5458	17.0615	16.1719	15.9206	15.4746	14.1606	16.4382	16.3748	24.7903
ENSMMUG00000003695	TIPIN	-0.128481	0.277957	0.783299		0.0960978	0.575977	0.999928		-0.286268	0.176839	0.99961		-0.259372	0.123972	0.749109		-0.37287	0.0105716	0.0986588		-0.646053	0.007081	0.185286		-0.557307	0.0355335	0.421447		-0.664742	0.0743336	0.419219		-0.185017	0.266412	0.999287		2.78103	3.03365	3.70536	3.28558	3.00398	2.67798	1.82143	2.16539	2.50514	2.46845	2.55758	3.79493
ENSMMUG00000013009	MEIS3	0.0228697	0.861961	0.974977		-0.124453	0.343027	0.999928		0.22738	0.0876997	0.99961		-0.244141	0.12785	0.749109		-0.713562	0.00152466	0.0403512		-0.767426	0.00443369	0.168206		-0.749436	0.000444903	0.127473		-0.931765	0.0593715	0.388687		-0.0871215	0.689088	0.999287		57.9325	62.5252	57.5478	55.3179	23.1569	13.3379	44.1865	32.1111	27.6356	28.8618	25.0768	84.3263
ENSMMUG00000013008	CSTF2	0.0109281	0.870347	0.975638		0.0051503	0.94602	0.999928		0.0828943	0.521364	0.99961		-0.00479458	0.92176	0.989208		0.423167	0.000152874	0.0146137		0.318177	0.0242029	0.247295		0.253071	0.0392856	0.424147		0.442365	0.0281073	0.296871		-0.0844369	0.392893	0.999287		16.0831	16.6691	15.6084	15.954	25.4318	22.4118	25.8035	21.4954	22.0716	25.7152	24.5465	14.4405
ENSMMUG00000015668	CAPZA1	-0.107394	0.160945	0.710962		0.0313576	0.708091	0.999928		0.0633953	0.522093	0.99961		-0.0360515	0.438006	0.892362		0.52083	2.48036e-05	0.00799946		0.373267	0.0188652	0.234123		0.420141	0.000405692	0.124223		0.645746	0.00199297	0.141874		-0.040588	0.70089	0.999287		53.9452	53.999	43.8741	51.9375	98.5481	76.2313	85.4721	83.0241	80.0325	87.562	78.0998	48.3484
ENSMMUG00000040638		-0.00430508	0.965876	0.993541		0.150123	0.233664	0.999928		-0.00977579	0.945837	0.99961		0.0992464	0.344346	0.864561		0.1412	0.25512	0.507288		-0.0806712	0.580057	0.804942		0.224277	0.117089	0.563449		0.259819	0.379099	0.731724		0.0295566	0.817663	0.999287		3.65219	3.64038	4.95141	4.73882	6.41627	5.48595	5.39682	5.20221	4.32466	4.96402	5.20873	4.23849
ENSMMUG00000015664	ZBTB18	-0.0731579	0.216707	0.751185		0.0103266	0.893012	0.999928		-0.0693307	0.416897	0.99961		-0.0721394	0.0943223	0.729448		-0.0229837	0.733204	0.876379		-0.0353833	0.571348	0.798904		-0.0215325	0.887495	0.980555		0.0762081	0.652355	0.88322		0.0234529	0.808852	0.999287		190.249	177.006	185.235	167.533	149.616	193.152	259.115	198.027	176.098	178.081	190.914	187.282
ENSMMUG00000013001	ZSWIM5	0.136325	0.0820574	0.639411		-0.116676	0.193698	0.999928		0.170408	0.185341	0.99961		0.0894684	0.0630545	0.704757		0.342304	0.0159938	0.120598		0.348384	0.00514532	0.172356		0.102321	0.306206	0.751259		0.326805	0.120396	0.493107		-0.10295	0.36046	0.999287		9.58282	10.0909	9.73886	10.2674	11.6368	14.2739	10.8948	11.6456	12.5257	14.2953	11.6963	6.70273
ENSMMUG00000039654	COL1A2	0.274414	0.605482	0.913413		-0.322176	0.691017	0.999928		-0.126986	0.922004	0.99961		-0.3766	0.264778	0.830945		-0.227721	0.628494	0.810937		-1.14219	0.333173	0.629909		-1.53485	0.25019	0.699884		-2.74259	0.224884	0.611389		-1.03518	0.312968	0.999287		3.65219	4.56645	4.2628	1.32687	0.408308	26.1298	24.7242	0.343293	1.05479	8.5175	0.46785	8.08271
ENSMMUG00000015665	ERCC4	0.102432	0.240595	0.762864		-0.0311189	0.774392	0.999928		0.138974	0.368265	0.99961		0.0239217	0.805569	0.969929		0.151385	0.383783	0.63308		0.120123	0.406693	0.688638		-0.0581139	0.6588	0.922084		0.251841	0.268011	0.649668		-0.0887133	0.584104	0.999287		8.47711	8.1749	7.77141	8.78262	9.01195	9.02192	5.43055	8.08059	7.99007	9.68391	8.95153	4.18921
ENSMMUG00000015660	IZUMO4	0.133591	0.594821	0.912167		-0.126061	0.728503	0.999928		0.0264942	0.958942	0.99961		0.12755	0.391052	0.879744		0.202037	0.431804	0.671517		0.147209	0.612551	0.823465		0.128906	0.774331	0.953849		-0.279726	0.455845	0.783416		-0.127224	0.703896	0.999287		1.64181	2.33112	0.918142	1.73757	3.38313	2.05398	3.87896	2.19179	1.3976	2.68545	4.6785	2.31639
ENSMMUG00000015661	PTPRU	0.0603308	0.570508	0.907213		0.0178728	0.872656	0.999928		0.0461916	0.711753	0.99961		0.167595	0.0818723	0.721		0.0620871	0.713132	0.865242		0.0839441	0.376669	0.664671		0.00814902	0.967157	0.993327		0.45693	0.0170237	0.247299		0.0304634	0.85898	0.999287		16.8537	17.9784	22.1666	19.9978	26.54	24.8818	16.0893	27.2258	25.4733	23.0027	14.6905	14.5883
ENSMMUG00000013004	MASP1	-0.0481469	0.676531	0.930726		-0.162595	0.199988	0.999928		0.239871	0.178157	0.99961		-0.196839	0.212637	0.811782		-0.108095	0.385879	0.635102		-0.232578	0.275565	0.582469		-0.341767	0.0192579	0.367246		-0.543216	0.0461227	0.351893		-0.148875	0.382929	0.999287		12.4644	15.0725	7.50909	11.5627	12.2784	7.43593	7.79166	13.0979	6.80342	10.9046	8.01583	13.504
ENSMMUG00000013003	CEP78	-0.113518	0.202099	0.739666		0.036534	0.720713	0.999928		-0.0771407	0.583731	0.99961		0.0206307	0.74321	0.957277		0.217674	0.0684499	0.250664		0.118761	0.34404	0.638708		0.289879	0.0223201	0.373908		0.393339	0.106139	0.472439		0.0180335	0.872208	0.999287		8.34308	6.99337	7.70583	8.02441	11.1993	10.0099	13.3234	8.1334	9.94143	10.4434	11.0413	7.73772
ENSMMUG00000015663	AP3D1	0.014584	0.793154	0.960999		0.0646791	0.253114	0.999928		-0.0106412	0.888434	0.99961		0.0513803	0.278535	0.836481		-0.263757	0.00337553	0.0572545		0.00491002	0.939987	0.97857		-0.0879689	0.187733	0.642059		-0.0390851	0.817327	0.944946		0.158773	0.0685846	0.999287		156.441	142.326	171.397	152.021	116.514	123.967	115.458	157.202	176.414	135.71	143.225	165.942
ENSMMUG00000052636	SUPV3L1	-0.0893703	0.134218	0.689383		0.0506157	0.425519	0.999928		-0.053273	0.533958	0.99961		-0.0181568	0.69216	0.947144		0.0792248	0.258056	0.510822		0.060715	0.583392	0.807075		0.102625	0.231537	0.681124		0.150814	0.405823	0.75107		0.0305654	0.670333	0.999287		17.8254	16.6691	16.5921	16.8702	21.6112	21.2678	20.9801	20.7824	22.9681	22.0533	20.2423	18.7775
ENSMMUG00000003668	GAPVD1	-0.0157288	0.725616	0.942468		-0.0157991	0.784518	0.999928		0.0424152	0.592197	0.99961		0.0298042	0.437671	0.892362		0.0961001	0.312731	0.566996		0.127527	0.0799302	0.35418		0.0500231	0.573059	0.890706		0.257655	0.109755	0.479526		0.0181059	0.834191	0.999287		68.9561	63.3874	65.6471	62.7104	67.5167	73.1373	56.6329	72.6725	78.9777	73.538	60.7893	51.9955
ENSMMUG00000001006	DDX50	-0.0737282	0.192368	0.734317		0.0512019	0.434414	0.999928		-0.0826121	0.320986	0.99961		-0.0836332	0.0434478	0.702888		0.22025	0.00276571	0.0515522		0.106922	0.322727	0.62159		0.226253	0.027549	0.396615		0.233684	0.184408	0.574928		-0.0395944	0.587816	0.999287		30.9934	30.8475	31.1512	28.6857	43.9515	35.8277	32.0436	39.4787	42.7192	36.3214	37.5528	32.1337
ENSMMUG00000001008	SYNE2	0.0237763	0.81428	0.965496		-0.163761	0.135254	0.999928		-0.14529	0.186771	0.99961		-0.0489528	0.603583	0.930944		0.0274074	0.813507	0.915798		0.00244957	0.981749	0.994151		-0.0980813	0.488355	0.857983		-0.0609109	0.730512	0.916584		-0.0765181	0.558091	0.999287		23.488	17.212	18.6907	16.112	16.1865	20.2278	18.4166	16.7685	17.826	16.0585	14.9088	19.1225
ENSMMUG00000003669	MSRB3	0.194834	0.0276562	0.558382		-0.168049	0.0261425	0.999928		-0.0117998	0.931049	0.99961		-0.0771383	0.286687	0.839649		-0.184095	0.160288	0.394618		-0.314374	0.142338	0.438768		-0.194745	0.187827	0.642059		-0.685491	0.00470296	0.166379		-0.154004	0.353212	0.999287		37.9292	31.5819	29.315	31.9713	16.9156	24.5438	25.1289	16.7949	14.5034	18.2557	20.7102	42.5328
ENSMMUG00000003664	ATF7IP	0.0571135	0.29275	0.791378		-0.00462126	0.952221	0.999928		0.117729	0.270477	0.99961		0.047383	0.400417	0.881644		-0.0238732	0.820138	0.918864		0.0344995	0.692694	0.863427		-0.0938857	0.360562	0.78754		0.120316	0.469222	0.791127		-0.00163098	0.987284	0.999287		32.9032	29.0592	31.6103	34.3091	27.5608	31.7717	23.9147	29.1535	30.4572	34.9109	34.2154	21.8825
ENSMMUG00000064620		-0.000879989	0.99865	0.999764		-0.691705	0.288225	0.999928		-0.224606	0.716541	0.99961		0.192076	0.713743	0.951394		0.0208849	0.959997	0.983561		0.199816	0.729639	0.88322		-0.166765	0.801366	0.961308		0.235331	0.542677	0.827926		0.0297558	0.959929	0.999287		2.51298	1.37313	1.67233	0.44229	2.30403	1.58599	5.76785	1.58443	2.16233	1.43767	0.40547	1.77425
ENSMMUG00000040654	ANKRD34A	-0.00600212	0.904084	0.982323		0.0122674	0.845948	0.999928		-0.114505	0.136302	0.99961		0.0203459	0.682199	0.944846		-0.177329	0.0409827	0.190529		-0.0910327	0.174655	0.479721		0.0870384	0.298446	0.743607		-0.148766	0.383782	0.735021		0.119575	0.152912	0.999287		52.8395	53.552	60.335	49.5049	39.7226	47.9956	52.5852	54.1083	53.6363	47.4973	52.0561	66.8795
ENSMMUG00000001003	RCC1L	0.034902	0.554782	0.902078		0.0158799	0.828571	0.999928		0.0193042	0.830487	0.99961		0.0574565	0.291674	0.844123		-0.0575039	0.538491	0.752886		0.0124945	0.89892	0.962564		0.0171138	0.851831	0.973168		-0.0682394	0.687987	0.89722		0.051566	0.570811	0.999287		22.7173	22.449	22.3961	21.3563	23.3319	23.0618	21.7222	24.8227	26.7127	26.4748	24.5153	30.2609
ENSMMUG00000040655	SUPT4H1	0.0678704	0.270875	0.779582		-0.0279082	0.697194	0.999928		-0.128776	0.156581	0.99961		0.059072	0.124834	0.749109		-0.0258399	0.79995	0.908292		-0.11551	0.0935795	0.373994		-0.00547908	0.936313	0.989016		-0.253557	0.171346	0.558982		-0.0208425	0.867406	0.999287		95.2586	109.818	93.5193	99.9892	110.827	76.4133	177.151	99.7926	84.7791	87.2908	107.855	114.932
ENSMMUG00000003665	PLBD1	0.0241845	0.888698	0.979418		-0.215902	0.399668	0.999928		-0.421606	0.237371	0.99961		0.149908	0.289335	0.841423		-0.60132	0.0202648	0.133939		-0.782558	0.0829996	0.358567		-0.421127	0.133083	0.582931		-1.05174	0.211089	0.599107		-0.0261926	0.941875	0.999287		5.56206	4.91771	8.55839	2.55896	1.98321	10.9979	5.05952	1.71646	1.68767	3.90611	1.43474	6.65345
ENSMMUG00000015658	IGF2R	-0.00335433	0.967507	0.993721		0.0331974	0.694298	0.999928		0.0924884	0.365835	0.99961		-0.0152737	0.78904	0.968777		0.157843	0.240932	0.492604		0.226802	0.0520928	0.306631		-0.00857601	0.912361	0.98464		0.466047	0.0414943	0.340742		-0.0215474	0.88272	0.999287		32.5682	28.3886	37.5127	32.2872	37.9727	58.8375	23.0714	40.4029	51.3948	44.1337	37.4592	26.6631
ENSMMUG00000015659	MECR	-0.135681	0.0507126	0.600944		0.0376319	0.660985	0.999928		-0.0497316	0.589207	0.99961		-0.0141558	0.845033	0.975035		-0.134996	0.15746	0.391056		-0.0356334	0.660371	0.84699		-0.0727569	0.424355	0.822992		0.00378591	0.983867	0.996316		0.119046	0.197202	0.999287		17.1553	19.0322	21.5763	22.5568	22.7778	19.2918	20.5079	23.7664	22.3089	25.2812	20.7414	21.6853
ENSMMUG00000052642	POGLUT2	-0.0453902	0.67009	0.929313		0.0210748	0.860182	0.999928		-0.139508	0.391083	0.99961		0.0788769	0.336384	0.86198		0.204147	0.181974	0.423397		0.113207	0.348667	0.642481		0.183926	0.187163	0.641416		0.383872	0.138877	0.517076		0.023725	0.868437	0.999287		8.17555	9.42029	9.27979	6.57117	14.9324	9.54191	12.7837	10.8533	10.9962	11.2301	9.57533	6.89987
ENSMMUG00000015653	MSN	0.237462	0.0142962	0.530551		-0.157661	0.0218541	0.999928		-0.0271924	0.855917	0.99961		0.0385368	0.557313	0.923384		-0.323134	0.0551883	0.223163		-0.420704	0.0363603	0.276102		-0.313032	0.224551	0.678299		-0.782736	0.00101897	0.126713		-0.155241	0.428122	0.999287		103.937	88.9659	87.7481	81.2866	40.5683	59.3315	42.1289	47.216	49.338	49.3689	52.4928	111.334
ENSMMUG00000052641	TMEM242	0.0526675	0.538926	0.897753		0.00327351	0.967935	0.999928		-0.0158341	0.879612	0.99961		0.161691	0.22857	0.813039		0.018793	0.873629	0.946622		-0.0686375	0.550591	0.786526		0.0387788	0.66298	0.922707		0.0739728	0.784165	0.932995		0.0303325	0.831904	0.999287		23.622	21.2994	19.5105	18.8289	38.7601	19.7338	31.5714	21.4426	15.7164	26.2306	19.9616	17.8904
ENSMMUG00000015654	TRMO	0.124946	0.24967	0.767722		-0.0319534	0.789266	0.999928		0.0727821	0.538001	0.99961		0.0839152	0.333736	0.861735		0.10969	0.351082	0.603023		0.111876	0.332727	0.629674		0.0677926	0.501115	0.862653		-0.0110573	0.953822	0.989496		-0.0337777	0.785521	0.999287		14.4747	24.0776	20.7894	19.0185	25.111	18.3038	14.8075	22.2084	22.599	17.8216	19.7433	21.981
ENSMMUG00000015655	ARMCX3	-0.0638105	0.264074	0.77628		0.0555548	0.439304	0.999928		-0.0703122	0.389056	0.99961		-0.101959	0.141123	0.762108		0.0774494	0.210926	0.456766		-0.0178044	0.819196	0.927925		0.188587	0.0583989	0.470234		0.11928	0.440771	0.773651		0.0023696	0.978934	0.999287		169.576	173.365	176.513	154.328	167.144	177.786	125.813	194.489	193.317	160.151	173.042	175.405
ENSMMUG00000015656	ARMCX2	-0.0626529	0.250645	0.768327		0.0128049	0.817175	0.999928		-0.0155004	0.845559	0.99961		0.0597304	0.178944	0.796146		0.215261	0.00576848	0.0735945		0.27364	0.00704435	0.185286		0.253961	0.00931442	0.294854		0.318871	0.0647719	0.400293		0.0771953	0.277144	0.999287		41.6149	46.846	44.0708	43.4392	62.5587	52.7535	61.119	63.5356	62.0219	56.1775	56.1732	41.3992
ENSMMUG00000015650	TMEM39B	-0.0328271	0.624378	0.919783		-0.0126372	0.882998	0.999928		-0.0776233	0.407466	0.99961		0.0504219	0.374423	0.874257		-0.0763387	0.436619	0.674125		-0.100019	0.398363	0.68128		-0.0429648	0.705526	0.935186		-0.0425469	0.852107	0.957778		0.0113571	0.925896	0.999287		9.88438	9.96316	11.0833	10.457	12.8034	12.6099	14.1666	14.075	14.3452	13.59	13.0062	13.7505
ENSMMUG00000052643	RTP1	-0.115522	0.381798	0.833536		0.0471366	0.796045	0.999928		0.122092	0.634138	0.99961		-0.00063499	0.995538	0.998747		0.221519	0.0617949	0.237323		0.501833	0.0168905	0.227642		0.293253	0.269317	0.720436		0.503562	0.0357482	0.322132		0.122344	0.462577	0.999287		6.93582	6.22697	8.06653	8.15078	9.15777	10.5819	8.60118	10.4044	10.2051	7.97498	13.5677	6.20989
ENSMMUG00000052626	PAQR8	0.188164	0.0562091	0.60651		0.00290089	0.972837	0.999928		-0.105373	0.549754	0.99961		-0.0280134	0.816035	0.970831		-0.281457	0.11259	0.328646		-0.416414	0.120225	0.411451		0.0105348	0.947735	0.990008		-0.677383	0.00347738	0.150701		-0.0170468	0.936347	0.999287		473.579	441.445	485.697	414.9	258.809	238.964	192.801	208.379	182.057	270.336	306.036	594.671
ENSMMUG00000039671	TTC9C	-0.110823	0.117508	0.678384		0.018447	0.803716	0.999928		0.0433241	0.685162	0.99961		-0.0638669	0.271371	0.834299		0.0559997	0.556627	0.765273		0.146923	0.236408	0.542755		0.0864084	0.407002	0.812521		0.187535	0.330632	0.701047		0.0620108	0.506586	0.999287		15.9155	15.5195	16.8873	16.5543	17.6739	17.4458	17.5397	21.8651	21.5705	17.2791	16.8114	13.3069
ENSMMUG00000003678	ZBTB24	0.105689	0.144671	0.696156		0.079886	0.421253	0.999928		0.0168165	0.905869	0.99961		0.00547876	0.950613	0.991082		-0.0201678	0.890219	0.954941		-0.0578442	0.69641	0.864233		-0.181329	0.168699	0.623705		0.0381974	0.862962	0.961394		-0.0549699	0.696002	0.999287		12.5984	11.3363	12.2965	11.5311	10.0619	11.3879	9.57935	8.8464	11.6818	10.3621	9.20105	6.11132
ENSMMUG00000001018	MRS2	-0.0284146	0.693393	0.935649		0.177664	0.0972465	0.999928		-0.00956177	0.933701	0.99961		-0.0365788	0.623714	0.935484		0.00230125	0.976574	0.990248		-0.0939636	0.383531	0.66979		-0.0739672	0.475661	0.851944		0.0568402	0.761849	0.92662		-0.00901189	0.925574	0.999287		15.7145	15.0725	14.3296	16.6491	15.5449	16.0159	16.2916	14.5503	13.5014	15.5973	15.4079	12.4198
ENSMMUG00000001012	PLCB4	0.0100518	0.904625	0.982384		-0.0765615	0.391956	0.999928		-0.0193793	0.869438	0.99961		-0.0655916	0.355334	0.867695		-0.307049	0.00593594	0.0744974		-0.169619	0.261977	0.569004		-0.226309	0.115685	0.562794		-0.169813	0.463855	0.787651		0.0585699	0.677964	0.999287		39.8056	35.6694	41.3492	29.0332	18.928	27.2478	19.9345	29.3119	27.8993	22.9213	21.0844	28.4373
ENSMMUG00000003676	NWD2	0.20536	0.0219978	0.545404		0.0181338	0.856127	0.999928		0.259182	0.109831	0.99961		0.019488	0.85238	0.977194		-0.0726711	0.639381	0.817983		0.0132747	0.91703	0.969238		-0.328496	0.0795825	0.513812		-0.0887262	0.660445	0.888347		-0.127211	0.438454	0.999287		39.0684	42.2796	40.8901	40.1852	30.069	27.5858	33.2242	38.396	39.3175	43.347	34.4961	17.6932
ENSMMUG00000040660	HDGF	0.015253	0.749901	0.949119		0.00444877	0.930483	0.999928		-0.0939388	0.319712	0.99961		0.0162027	0.800934	0.969592		-0.23988	0.0167439	0.123148		-0.12491	0.233765	0.540956		-0.07517	0.368306	0.792132		-0.239904	0.141997	0.520558		0.066606	0.496111	0.999287		183.28	164.201	183.596	159.856	120.072	140.789	145.444	137.977	155.951	121.768	138.234	230.259
ENSMMUG00000064613	SPCS3	0.0464623	0.567907	0.906398		0.0316397	0.741732	0.999928		-0.011042	0.91778	0.99961		-0.0472058	0.384156	0.877863		0.0763118	0.44133	0.678255		-0.0885287	0.295101	0.600306		-0.00411152	0.966472	0.993173		-0.0849619	0.603236	0.862797		-0.0904455	0.392658	0.999287		122.968	142.646	119.293	128.075	134.567	110.161	126.893	122.159	120.431	113.115	113.844	80.63
ENSMMUG00000003671	LHX2	0.000141688	0.998638	0.999764		0.0232259	0.760401	0.999928		-0.11757	0.460665	0.99961		0.0958732	0.181052	0.797192		-0.170351	0.127218	0.349967		-0.0758266	0.591329	0.811154		0.0765426	0.311078	0.754657		-0.182431	0.279698	0.660439		0.120211	0.35731	0.999287		90.5677	75.9691	91.5191	96.8615	71.4831	84.1092	105.811	64.9088	78.3712	83.4389	106.826	120.009
ENSMMUG00000064614	FAM107A	0.216821	0.10085	0.655996		-0.049148	0.656896	0.999928		-0.072847	0.782827	0.99961		0.224303	0.0482289	0.702888		-0.294942	0.0961774	0.29876		-0.195644	0.44277	0.71574		-0.024336	0.78082	0.956067		-0.690449	0.00390093	0.158182		0.0776446	0.714821	0.999287		1578.28	1615.25	1579.76	1923.05	1242.63	1038.25	1468.85	821.923	952.98	1376.01	2130.4	2055.52
ENSMMUG00000015647	LRRC6	0.103397	0.476025	0.87371		-0.150276	0.369051	0.999928		-0.251966	0.223988	0.99961		0.153564	0.310916	0.851189		-0.00865813	0.961645	0.984166		-0.0854612	0.623165	0.827908		-0.0923464	0.613544	0.902969		0.217606	0.533371	0.824361		0.0163694	0.932055	0.999287		1.74233	2.39499	2.06582	1.89553	2.01238	2.07998	2.76587	2.27101	1.89863	1.46479	1.71545	1.6264
ENSMMUG00000015648	FDXR	-0.146643	0.164328	0.713718		-0.0634056	0.638598	0.999928		0.268027	0.0795234	0.99961		-0.0923794	0.419594	0.887228		-0.148487	0.182875	0.424777		-0.0823284	0.477436	0.736815		-0.270972	0.101749	0.543192		-0.14664	0.522627	0.81832		-0.0296282	0.823181	0.999287		9.01321	8.43036	7.08281	10.3622	9.91606	6.96794	7.79166	8.55592	7.91096	8.97864	10.8541	13.3069
ENSMMUG00000064609	LIN28B	-0.102424	0.51398	0.887003		-0.101425	0.659001	0.999928		0.288013	0.341447	0.99961		0.0359357	0.823792	0.971408		0.619976	0.00765564	0.0845431		0.726207	0.0108544	0.203953		0.411222	0.105107	0.546202		0.801818	0.0559704	0.379704		0.0770462	0.733016	0.999287		1.30675	1.21346	0.885351	0.789804	2.2457	1.74198	3.23809	1.66365	1.87226	3.20084	1.8714	1.13355
ENSMMUG00000052635		0.196123	0.517607	0.888265		0.379794	0.218897	0.999928		-0.190711	0.586992	0.99961		0.470953	0.0118376	0.681598		-0.289234	0.260396	0.51295		-0.321167	0.288872	0.594002		-0.142914	0.686453	0.930325		0.284976	0.432628	0.768167		0.113843	0.696323	0.999287		2.47947	1.40506	1.67233	1.39005	2.12904	1.92398	1.58532	1.66365	1.42397	1.51904	1.52831	3.8935
ENSMMUG00000052633	C5H4orf33	-0.141157	0.229286	0.757098		0.0701843	0.460471	0.999928		0.0665839	0.667432	0.99961		-0.0647395	0.52158	0.91022		0.212555	0.128662	0.351722		0.0167282	0.902392	0.963831		0.165657	0.25503	0.705314		0.321654	0.164199	0.550691		-0.0187285	0.899745	0.999287		9.81736	9.54803	8.1649	11.152	14.0866	10.9459	15.1111	11.2494	9.91506	12.939	13.2558	7.1463
ENSMMUG00000015640	AFF4	0.143495	0.0825702	0.639411		-0.090588	0.449155	0.999928		0.336028	0.0242976	0.99961		0.0486121	0.593009	0.929452		0.00660956	0.972816	0.989167		0.2077	0.164251	0.469586		-0.278289	0.025151	0.389279		0.235817	0.342396	0.709262		-0.0331995	0.868063	0.999287		43.8598	42.9502	42.7592	44.9872	31.3522	41.0796	22.8353	37.9207	38.7109	40.2275	33.2174	18.9254
ENSMMUG00000013051	P3H4	-0.00900469	0.922509	0.984799		0.212877	0.0484945	0.999928		-0.0848726	0.504225	0.99961		0.131023	0.212735	0.811782		-0.216873	0.0291513	0.15966		-0.0531816	0.632165	0.833986		-0.0390799	0.675292	0.926567		-0.0827708	0.694748	0.900621		0.142394	0.260014	0.999287		10.9566	11.7514	13.3131	15.9224	13.095	14.9759	9.03967	12.7547	13.4223	12.8576	16.3748	12.5676
ENSMMUG00000001063	ICE1	0.0539349	0.556968	0.903168		0.137262	0.220423	0.999928		0.19765	0.0367539	0.99961		-0.0750332	0.558206	0.923408		0.237276	0.0431242	0.195965		0.150745	0.256738	0.562757		-0.00857725	0.957228	0.992362		0.232165	0.138658	0.516913		-0.150111	0.292664	0.999287		76.1599	74.0531	84.8297	94.3973	81.8075	84.9672	68.8094	81.5717	112.204	100.447	103.582	65.7459
ENSMMUG00000001060	RYR2	0.0768928	0.312308	0.802919		-0.016579	0.789405	0.999928		0.0381589	0.679086	0.99961		-0.0167208	0.798028	0.969073		0.382475	0.0411827	0.190792		0.388212	0.00218585	0.139713		0.0880323	0.310271	0.754434		0.639801	0.0027483	0.144369		-0.107208	0.491262	0.999287		111.777	101.42	122.9	105.739	123.513	136.395	116.74	151.366	171.14	143.143	111.286	62.7396
ENSMMUG00000001061	BICD2	0.090878	0.203202	0.739666		0.0209692	0.712989	0.999928		0.0404918	0.648067	0.99961		-0.0713235	0.139936	0.760554		-0.194946	0.0872114	0.284041		-0.105421	0.348294	0.642295		-0.139053	0.100826	0.542508		-0.230739	0.203455	0.593812		-0.00905722	0.93767	0.999287		120.422	115.534	125.982	126.811	74.3413	89.1532	68.236	87.9886	94.114	93.7467	99.5897	129.373
ENSMMUG00000001062	EIF4B	-0.125172	0.0341336	0.570843		0.0425258	0.498689	0.999928		-0.025602	0.74591	0.99961		-0.0666261	0.117339	0.741948		-0.110533	0.122252	0.343414		0.0170017	0.789575	0.913929		-0.0812692	0.204949	0.656578		-0.0257244	0.865791	0.962006		0.0687566	0.328729	0.999287		115.329	110.585	115.424	101.506	101.669	119.001	89.5535	114.528	123.068	119.679	95.0048	122.621
ENSMMUG00000013056	NT5C3B	0.00808359	0.920825	0.984732		0.194409	0.0202197	0.999928		-0.0574642	0.481035	0.99961		0.00379567	0.966705	0.994135		-0.19312	0.120983	0.341165		-0.140952	0.158178	0.461423		-0.00152739	0.986409	0.998197		-0.177757	0.243618	0.628713		0.0844369	0.486376	0.999287		130.44	132.491	154.871	162.005	123.134	124.149	155.192	121.288	125.969	98.6565	149.369	192.654
ENSMMUG00000013055	ME3	-0.104747	0.259319	0.773882		-0.0494437	0.659329	0.999928		0.134178	0.38778	0.99961		-0.00153496	0.982212	0.995886		-0.172647	0.0774651	0.267258		0.0510093	0.688926	0.861409		-0.0667422	0.669451	0.924144		-0.00164064	0.992154	0.997705		0.152796	0.229278	0.999287		56.4582	49.3049	50.5634	48.1148	47.2471	50.6735	68.7757	59.9178	55.0339	38.9798	44.6017	50.9112
ENSMMUG00000013054	FKBP10	-0.207017	0.147326	0.698261		0.22045	0.0582947	0.999928		-0.0928501	0.704064	0.99961		0.16842	0.102132	0.729448		-0.501602	0.00190098	0.0436398		-0.210484	0.406419	0.688627		-0.23952	0.125942	0.574229		-0.156802	0.567998	0.842549		0.275978	0.139013	0.999287		19.5342	13.9867	18.494	20.756	19.103	22.2818	13.4583	12.1209	17.6678	20.7241	24.0163	21.636
ENSMMUG00000013053	SPACA6	0.0435812	0.750976	0.949246		-0.00935161	0.949475	0.999928		-0.0957211	0.543461	0.99961		0.0206948	0.858502	0.978775		0.0638931	0.78371	0.900679		-0.0542391	0.714964	0.874475		0.0329564	0.831457	0.969858		-0.0538024	0.824196	0.948172		-0.10176	0.610417	0.999287		5.19349	4.47065	5.64001	6.41321	5.42467	4.62796	6.13888	4.64766	5.27397	5.66929	6.11324	12.9619
ENSMMUG00000013059	GPR180	0.0649767	0.461582	0.870209		-0.138631	0.208605	0.999928		0.161096	0.293177	0.99961		-0.026746	0.707016	0.950225		0.328585	0.027098	0.154457		0.353125	0.0322448	0.270402		0.178498	0.169749	0.624877		0.262549	0.27729	0.658836		-0.068534	0.599084	0.999287		7.77347	8.9413	6.16467	7.86645	10.5577	8.03393	8.7361	10.1139	9.88869	8.70738	8.54606	4.5342
ENSMMUG00000013057	ALDH1B1	-0.0101174	0.902461	0.982323		0.0891401	0.391514	0.999928		-0.200058	0.0839878	0.99961		0.248462	0.0273541	0.690748		-0.283056	0.0152729	0.118668		-0.14015	0.28488	0.591247		-0.0101795	0.937623	0.989024		-0.257784	0.299772	0.677604		0.169915	0.187753	0.999287		11.7607	8.8455	10.1324	8.94058	10.3827	10.3219	8.93848	9.84987	8.93938	12.4507	10.3551	11.4834
ENSMMUG00000013040	PLEKHA1	-0.0356018	0.497218	0.881338		0.0574195	0.404942	0.999928		0.000619576	0.995417	0.99961		-0.0781674	0.298301	0.8451		0.306317	0.0114617	0.101643		0.0637569	0.604876	0.819021		0.0298943	0.67364	0.925688		0.302138	0.0594752	0.388687		-0.162537	0.176067	0.999287		104.908	118.344	110.997	104.823	153.932	154.335	123.79	148.884	139.259	138.721	117.399	77.2293
ENSMMUG00000001074	ULK4	0.177479	0.192844	0.734467		-0.229228	0.094947	0.999928		-0.195074	0.12042	0.99961		-0.0212399	0.847312	0.975829		0.026691	0.840322	0.929451		-0.0268034	0.818298	0.927744		-0.108911	0.361558	0.787634		-0.100082	0.667049	0.889498		-0.114823	0.447488	0.999287		6.80179	5.07738	5.04978	4.17016	5.07469	3.79597	4.75595	5.33424	5.72226	4.82839	4.02351	3.79493
ENSMMUG00000001075	TRAK1	0.0701719	0.28392	0.786886		-0.0375327	0.470158	0.999928		-0.000793963	0.991168	0.99961		-0.0491906	0.265747	0.831599		-0.212999	0.0343899	0.17533		-0.0781119	0.540353	0.779523		-0.105162	0.33947	0.775412		-0.237027	0.20615	0.596148		0.0542309	0.630241	0.999287		144.513	144.434	164.347	152.685	89.9445	111.565	97.3114	108.797	107.484	113.25	122.546	139.673
ENSMMUG00000001077	CCK	0.0326898	0.726664	0.942473		-0.0893146	0.265451	0.999928		-0.0495996	0.66992	0.99961		0.094309	0.0589645	0.702888		0.115881	0.394824	0.642312		0.130321	0.236752	0.54305		0.212055	0.0992967	0.541017		0.0445461	0.891796	0.970756		0.0272508	0.879448	0.999287		171.586	147.34	145.821	179.128	246.852	108.315	366.444	200.668	166.315	158.089	198.15	125.381
ENSMMUG00000013049	FPR1	0.0900204	0.682334	0.933197		0.360691	0.230142	0.999928		-0.373543	0.419516	0.99961		-0.0224008	0.902819	0.986263		-0.441597	0.0815635	0.273879		-0.759637	0.0438186	0.290894		-0.415702	0.403598	0.80985		-0.450105	0.342157	0.709167		-0.127069	0.696696	0.999287		2.37895	1.82019	3.41024	1.70598	1.45824	2.49598	0.742063	0.7394	1.29212	1.19353	0.65499	4.92848
ENSMMUG00000013048	JUP	0.0777073	0.44067	0.859224		0.0258133	0.839135	0.999928		0.0883747	0.473108	0.99961		0.101017	0.205401	0.811782		0.217787	0.425228	0.666558		-0.0275666	0.864413	0.949702		0.0426094	0.90968	0.984245		0.0270369	0.917605	0.97569		-0.14568	0.604826	0.999287		6.2992	7.08917	6.16467	7.39256	5.83298	10.3739	5.12698	7.68448	5.775	5.39803	4.52255	6.40703
ENSMMUG00000013047	SKP1	-0.0728553	0.288106	0.78977		0.0504414	0.42754	0.999928		-0.0506659	0.517497	0.99961		-0.0797615	0.051882	0.702888		0.117306	0.221046	0.470524		-0.0537432	0.504889	0.755563		0.0431242	0.572205	0.890706		0.0530214	0.777886	0.930926		-0.0579809	0.572779	0.999287		674.282	716.677	657.029	668.679	908.603	633.406	990.856	847.537	713.832	638.026	746.564	622.467
ENSMMUG00000039612	NME5	0.066082	0.55063	0.901638		-0.0752007	0.555634	0.999928		-0.0895209	0.583521	0.99961		-0.0185404	0.874989	0.982085		0.338341	0.0506523	0.213509		-0.043006	0.752506	0.895939		0.208296	0.190828	0.64397		-0.130632	0.716532	0.91029		-0.206585	0.288424	0.999287		3.31713	4.31098	3.01675	3.15922	6.64959	2.91197	8.46626	3.48574	3.11164	3.87899	4.39779	4.43563
ENSMMUG00000001049	SLC15A2	0.198388	0.0311332	0.558382		-0.149171	0.0869504	0.999928		-0.0753742	0.392336	0.99961		-0.237966	0.00164791	0.607951		-0.0454014	0.70954	0.862392		-0.408159	0.00762581	0.188389		-0.268068	0.0412234	0.427527		-0.805725	0.000292369	0.108062		-0.35125	0.012751	0.999287		141.598	129.968	117.948	110.32	83.9657	80.4173	98.4582	84.7405	67.9287	87.3179	90.6382	149.037
ENSMMUG00000001045	IQCB1	0.0965131	0.257937	0.772208		-0.0557896	0.586153	0.999928		0.00443038	0.970408	0.99961		0.0427327	0.487537	0.903729		0.477745	0.000197329	0.0167887		0.326637	0.0208206	0.23997		0.3544	0.0201961	0.368272		0.304497	0.199963	0.591583		-0.12871	0.226888	0.999287		6.90231	9.19676	6.3942	6.66594	11.1118	8.65792	11.502	11.2494	9.88869	9.43977	9.51295	6.70273
ENSMMUG00000001047	ZBTB42	-0.00219059	0.989734	0.998191		0.079803	0.600023	0.999928		-0.41083	0.103019	0.99961		0.0883961	0.52451	0.911797		-0.573662	0.00371021	0.0597598		-0.70806	0.0202899	0.238928		-0.0239893	0.89899	0.982904		-0.695882	0.088975	0.443825		0.15171	0.45757	0.999287		1.80934	1.62859	2.42652	1.67438	1.45824	1.84598	1.21428	0.818622	1.10753	1.03078	1.5595	2.85852
ENSMMUG00000001041	PCID2	-0.0327019	0.704488	0.937725		-0.051386	0.592629	0.999928		-0.187441	0.124379	0.99961		0.00671799	0.928461	0.989245		0.329815	0.0226167	0.140523		0.17	0.144832	0.442572		0.248911	0.0439076	0.433822		0.382064	0.0914193	0.449416		-0.073919	0.573184	0.999287		18.663	18.1061	16.4938	16.6175	31.8189	22.8538	28.873	20.1222	22.4144	23.4367	23.0806	17.2004
ENSMMUG00000001043	PRUNE2	-0.0844533	0.136304	0.692866		0.0300403	0.637415	0.999928		0.170849	0.153425	0.99961		-0.0339195	0.596666	0.930354		0.129785	0.409315	0.654112		0.301656	0.0176779	0.229386		0.0393379	0.754419	0.949241		0.410948	0.0311385	0.304796		0.0856111	0.595136	0.999287		95.4261	102.09	119.424	116.733	114.676	105.819	87.361	132.881	136.253	102.997	89.7337	54.6569
ENSMMUG00000001044	AKT1	0.0594269	0.210028	0.745692		-0.0057398	0.895082	0.999928		-0.0649211	0.494576	0.99961		0.0444046	0.312246	0.851189		-0.26794	0.0177442	0.127283		-0.178839	0.111393	0.401388		-0.105786	0.122863	0.570049		-0.306275	0.0586447	0.385809		0.0719563	0.452798	0.999287		130.675	118.536	129.491	121.693	93.6484	102.985	115.357	92.2402	92.6373	92.1463	116.682	167.716
ENSMMUG00000013039	SLC19A2	0.0324622	0.630589	0.921381		0.130405	0.164909	0.999928		-0.0675246	0.504129	0.99961		-0.116792	0.188218	0.802569		0.604573	0.00013067	0.0139024		0.122826	0.445382	0.71762		0.267412	0.0271371	0.396615		0.530126	0.018154	0.253191		-0.257733	0.0807108	0.999287		18.6295	19.607	17.0184	19.4924	33.0438	35.4377	31.74	25.1132	29.1387	37.0267	30.0048	15.7711
ENSMMUG00000040609	TAGLN2	0.236785	0.10279	0.657816		-0.135305	0.379835	0.999928		0.0285706	0.913472	0.99961		-0.0156242	0.867153	0.980921		-0.704048	0.000904536	0.0331125		-0.848564	0.00668596	0.183245		-0.721327	0.00102923	0.162197		-0.974577	0.00247083	0.143106		-0.141145	0.512544	0.999287		47.0094	27.8138	33.4794	25.6212	12.4826	23.6858	17.6746	12.2529	12.6575	14.6751	10.3551	43.6663
ENSMMUG00000013033	TACC2	0.0311912	0.637366	0.923283		0.143508	0.0516708	0.999928		0.0816277	0.319331	0.99961		0.0238182	0.649868	0.939291		-0.147646	0.0623798	0.238446		-0.0360682	0.618211	0.82583		-0.12535	0.185141	0.639484		-0.0270539	0.867519	0.962845		0.0741168	0.390186	0.999287		64.5332	59.268	74.0088	69.408	51.4177	65.7274	66.6507	62.5057	75.3914	78.1494	71.5811	75.0608
ENSMMUG00000013032	PHYHIP	-0.0889359	0.144153	0.696156		0.0250223	0.692652	0.999928		-0.0867767	0.255186	0.99961		0.0663144	0.12905	0.749109		-0.0831443	0.300731	0.554593		0.134168	0.11301	0.403229		0.133788	0.225338	0.678766		0.234375	0.258237	0.642527		0.189581	0.0572316	0.999287		540.391	482.702	589.906	508.128	574.577	654.804	589.94	773.492	772.663	670.17	670.71	620.841
ENSMMUG00000013031	BMP1	0.0972601	0.47888	0.874945		-0.165174	0.089438	0.999928		0.0904952	0.61794	0.99961		0.101265	0.234902	0.817407		0.464208	0.0306442	0.164646		0.180411	0.323585	0.621918		0.124053	0.574891	0.891867		0.481897	0.0475085	0.354791		-0.232554	0.281369	0.999287		15.5469	13.859	13.5426	14.6272	26.5984	25.9998	28.2996	18.1153	22.3089	29.5129	29.7241	16.264
ENSMMUG00000013037	PCDH8	0.0144942	0.882487	0.978123		-0.00679902	0.953347	0.999928		-0.197396	0.131985	0.99961		-0.0165388	0.882759	0.983021		0.280949	0.0607928	0.23527		0.136402	0.382297	0.669069		0.186141	0.679675	0.92841		0.413291	0.23647	0.621881		-0.0960387	0.702917	0.999287		81.2864	48.5385	70.8281	57.94	67.8375	130.051	117.145	82.8656	99.0715	127.573	133.712	60.4725
ENSMMUG00000052601		-0.0638213	0.489334	0.878372		-0.00849868	0.926301	0.999928		0.0755482	0.577234	0.99961		-0.0993898	0.297365	0.844506		-0.0274244	0.852424	0.935387		-0.155898	0.339412	0.634878		-0.131654	0.101006	0.542508		-0.213187	0.395924	0.74457		-0.0690301	0.669181	0.999287		29.9212	29.8256	24.1012	30.6444	40.1017	20.4878	48.0991	26.7504	21.2541	29.0517	29.1627	44.0606
ENSMMUG00000015695	KATNB1	-0.0850464	0.0573797	0.60651		0.0550078	0.305867	0.999928		0.00754584	0.915773	0.99961		0.00173447	0.975053	0.994825		-0.223029	0.0190878	0.131416		-0.0281508	0.695558	0.863835		-0.0876374	0.394702	0.804829		0.00676592	0.964186	0.991959		0.138834	0.112112	0.999287		77.4667	75.6178	89.1909	81.6341	75.4495	68.8474	77.4443	79.7496	85.9394	77.1729	89.2658	99.8018
ENSMMUG00000013035	TSHZ2	0.457643	0.00174672	0.445651		0.0604213	0.680903	0.999928		-0.0136093	0.9348	0.99961		0.19525	0.338136	0.863135		-0.18823	0.323845	0.577335		0.121471	0.615658	0.82497		-0.437345	0.122172	0.569315		-0.223447	0.497288	0.805277		-0.0152068	0.953231	0.999287		8.81217	9.54803	12.0342	12.1946	7.0579	4.02996	3.71031	8.37107	7.7	8.78876	5.64539	6.40703
ENSMMUG00000015696	KIFC3	0.0282307	0.648561	0.92576		0.0550634	0.385921	0.999928		0.0193126	0.818826	0.99961		0.0158456	0.788238	0.968742		-0.154618	0.125719	0.348331		-0.12191	0.162385	0.467599		-0.0335624	0.687606	0.930481		-0.0956888	0.54552	0.829717		0.0337905	0.725193	0.999287		63.4275	51.9234	57.7446	60.5306	41.9683	50.8035	56.4642	48.0082	47.7558	43.8082	59.7912	77.7222
ENSMMUG00000001058	TTC28	0.22937	0.0589879	0.609811		-0.157412	0.169657	0.999928		0.106615	0.385993	0.99961		0.105336	0.157716	0.776706		-0.0387438	0.750093	0.884483		0.0141011	0.931286	0.974635		-0.0840074	0.523531	0.87347		0.0212784	0.917254	0.97569		-0.0732231	0.615636	0.999287		16.3176	12.2943	16.7233	16.0172	9.59524	13.6499	11.2996	11.6191	11.2072	13.6443	15.1272	10.4977
ENSMMUG00000001053	INO80D	0.0915323	0.279786	0.785599		0.0276606	0.800474	0.999928		0.219967	0.205434	0.99961		0.0391693	0.645598	0.938721		0.181828	0.129071	0.352424		0.147304	0.236733	0.54305		-0.111587	0.480561	0.852864		0.196225	0.418772	0.760247		-0.104904	0.378617	0.999287		6.23218	7.2169	6.62374	7.26619	7.6412	7.20194	8.46626	6.94508	7.35719	8.27337	6.98656	5.12562
ENSMMUG00000001054	EEF1B2	0.0456325	0.390111	0.837801		0.0240658	0.698257	0.999928		-0.114099	0.213399	0.99961		-0.0534944	0.210924	0.811782		0.0489379	0.752742	0.886165		-0.26511	0.0115147	0.20658		0.0657423	0.379974	0.797767		-0.337861	0.104578	0.468592		-0.115192	0.516842	0.999287		203.116	230.909	206.254	212.836	240.319	148.901	440.684	195.36	148.383	164.654	225.629	333.116
ENSMMUG00000013028	LGI3	-0.063008	0.401174	0.84308		-0.00349996	0.965894	0.999928		-0.0406256	0.604145	0.99961		-0.0181564	0.845781	0.975035		0.13998	0.190965	0.433722		0.113188	0.209243	0.513953		0.219901	0.0980082	0.539898		0.201075	0.271288	0.65339		0.00600255	0.960304	0.999287		122.6	132.906	147.952	133.161	143.345	190.76	114.176	177.034	185.143	162.375	181.588	128.141
ENSMMUG00000001051	MAP2K6	-0.11681	0.193076	0.734467		-0.00969147	0.926276	0.999928		-0.00256178	0.978303	0.99961		-0.0677467	0.487244	0.903729		-0.11518	0.338024	0.591651		-0.0297025	0.752687	0.895939		-0.0665354	0.717909	0.93813		0.128528	0.483935	0.798953		0.0967234	0.474553	0.999287		12.0623	15.2002	16.4938	17.5021	16.3615	15.1319	12.3115	17.0062	14.5562	11.7997	16.8738	10.0541
ENSMMUG00000015686	ABHD16A	-0.0722668	0.294628	0.79297		0.00116523	0.988427	0.999928		-0.0800337	0.43976	0.99961		-0.000520837	0.993409	0.997943		0.090079	0.312045	0.566188		0.146323	0.159823	0.463569		0.137202	0.173151	0.627287		0.117344	0.458602	0.785096		0.056496	0.517312	0.999287		58.4016	62.9723	66.5653	58.2875	75.4204	62.9714	75.2519	73.7288	84.3308	71.6392	73.1406	54.1147
ENSMMUG00000013022	HR	-0.047473	0.652382	0.926725		0.0546611	0.352562	0.999928		-0.103214	0.279879	0.99961		-0.0677792	0.618635	0.933356		-0.250555	0.105617	0.316009		-0.0884004	0.541853	0.780722		0.249113	0.240201	0.69031		-0.0355314	0.839598	0.952983		0.225816	0.292576	0.999287		69.3582	56.1386	76.4353	63.8161	46.5471	43.2896	22.3631	46.635	49.2853	49.8572	63.4717	82.4535
ENSMMUG00000013020	GSN	0.0703176	0.567023	0.906055		0.0565428	0.505202	0.999928		-0.136602	0.602785	0.99961		0.0595526	0.379915	0.875874		-0.387003	0.0958465	0.298369		-0.473872	0.0592503	0.320594		-0.489184	0.21	0.660095		-0.628553	0.0859223	0.439948		-0.12458	0.66304	0.999287		113.922	90.8499	117.588	92.1859	61.8587	120.067	35.619	54.3723	75.9715	68.4112	49.3426	146.622
ENSMMUG00000015689	ADGRG1	0.0779055	0.491033	0.879067		0.0994521	0.381046	0.999928		-0.194646	0.428416	0.99961		0.0310332	0.659025	0.941321		-0.555535	0.000368857	0.023682		-0.438846	0.0441874	0.292186		-0.346758	0.00410482	0.239448		-0.593862	0.0143472	0.231896		0.0737454	0.650537	0.999287		217.255	142.741	186.711	187.784	101.815	146.951	94.4106	95.7259	125.731	137.256	139.388	260.914
ENSMMUG00000015685	ZNF804B	-0.0545147	0.516449	0.887829		0.0241398	0.840609	0.999928		0.242663	0.0266598	0.99961		-0.0477196	0.664321	0.9417		0.0836802	0.548852	0.760084		0.126188	0.454052	0.722027		0.045176	0.779946	0.955756		0.135557	0.598305	0.859546		0.0725598	0.696324	0.999287		16.0831	17.4036	14.1984	17.3441	12.9492	25.1678	13.4246	18.7227	18.6435	18.771	18.4645	8.47699
ENSMMUG00000013024	STOM	0.277923	0.107887	0.662164		-0.150701	0.458047	0.999928		0.2198	0.400622	0.99961		0.289194	0.0333326	0.697759		-0.108107	0.553974	0.763517		-0.197538	0.262629	0.569954		-0.205336	0.516983	0.869919		-0.220851	0.488904	0.801405		-0.0717419	0.761405	0.999287		70.8324	35.4139	33.8073	49.8208	36.9519	53.8975	40.1388	22.4197	29.2442	41.1227	38.3325	60.6696
ENSMMUG00000003608	LDB3	0.286708	0.00583754	0.525997		0.0459011	0.748016	0.999928		0.203755	0.152134	0.99961		0.160983	0.100654	0.729448		0.171888	0.319095	0.572557		-0.014259	0.922351	0.971039		-0.0622308	0.862552	0.975486		0.0748823	0.739419	0.919534		-0.209944	0.345639	0.999287		12.3303	9.16483	9.70607	10.9309	7.5537	8.89192	8.93848	7.97496	10.1788	6.37456	7.29846	8.47699
ENSMMUG00000003604	RACK1	0.0643719	0.207592	0.744275		-0.0685066	0.266696	0.999928		-0.152422	0.174473	0.99961		0.0259018	0.555606	0.923193		-0.108692	0.473415	0.702463		-0.248866	0.0407297	0.285603		-0.00909738	0.911567	0.984514		-0.410412	0.0464587	0.35219		-0.0299065	0.84762	0.999287		312.212	334.181	296.855	305.717	337.204	228.122	464.565	245.032	208.48	237.052	291.72	516.603
ENSMMUG00000003603	TRIM41	0.052079	0.375069	0.831966		0.00238389	0.965	0.999928		-0.00365467	0.963023	0.99961		0.0281651	0.580422	0.92761		0.0181623	0.850451	0.934331		0.0566779	0.42637	0.702524		0.057595	0.57668	0.892049		-0.0322855	0.831213	0.950336		-0.0139046	0.875476	0.999287		58.7031	57.1604	57.6462	55.4758	51.5635	55.8735	54.9464	59.4689	58.8048	57.2354	68.9611	81.2707
ENSMMUG00000003619	HNRNPA2B1	-0.00812155	0.872842	0.976287		0.00599176	0.907617	0.999928		-0.0454674	0.529333	0.99961		-0.0182331	0.602123	0.930944		0.120323	0.0845484	0.279152		0.00374006	0.961697	0.987808		0.072982	0.466518	0.847906		0.124906	0.436282	0.769863		-0.0609925	0.398847	0.999287		430.021	421.869	422.542	391.522	463.109	511.649	416.263	493.655	501.818	528.844	489.309	509.112
ENSMMUG00000003618	CHID1	-0.0696137	0.18248	0.731173		0.0167077	0.769988	0.999928		-0.0544445	0.474498	0.99961		0.0120932	0.812251	0.970307		-0.110315	0.166966	0.403481		-0.0487689	0.574986	0.800722		-0.0369765	0.627951	0.908151		-0.042693	0.803478	0.94011		0.0714322	0.408489	0.999287		47.311	44.6107	44.5299	44.4502	52.7593	45.1356	63.244	51.3619	49.2325	41.7466	47.2217	56.9732
ENSMMUG00000003615	NFE2L3	-0.0792769	0.41305	0.846275		0.00335572	0.980087	0.999928		0.153283	0.336434	0.99961		-0.00914381	0.914249	0.988538		0.297959	0.0134666	0.111405		0.279653	0.141255	0.437411		0.095563	0.617263	0.904052		0.608012	0.0260639	0.287659		-0.0334876	0.817602	0.999287		5.72959	5.23704	5.3449	4.70723	7.87452	9.17792	7.01586	7.05071	8.43835	5.83204	5.9261	4.18921
ENSMMUG00000003614	GABRA2	0.0544649	0.486332	0.876814		0.0612167	0.602389	0.999928		-0.00219383	0.981828	0.99961		-0.119096	0.0252028	0.68181		-0.0949182	0.389566	0.638216		-0.217631	0.0529565	0.309085		-0.18498	0.295822	0.742248		-0.294314	0.0824234	0.434795		-0.107252	0.428289	0.999287		107.622	96.0231	86.5677	106.529	68.7416	73.5273	98.2896	69.1075	63.4986	89.4337	97.9054	61.4582
ENSMMUG00000003611	LDLR	0.0991506	0.430671	0.852037		-0.260531	0.0590663	0.999928		0.317143	0.0585014	0.99961		0.0361991	0.809463	0.969929		-0.179128	0.303116	0.55677		-0.114646	0.410641	0.691364		-0.168528	0.414313	0.81566		-0.26488	0.274313	0.655536		0.00362114	0.983565	0.999287		6.8353	8.1749	6.0335	6.76072	5.3955	6.96794	4.99206	7.34119	5.2476	5.77779	5.27111	7.19558
ENSMMUG00000003610	SORCS3	0.0125354	0.890018	0.98012		-0.0614241	0.622498	0.999928		0.094213	0.619937	0.99961		0.222205	0.0135039	0.681598		-0.168461	0.282043	0.535511		0.081531	0.566942	0.796591		0.100872	0.346558	0.7797		0.186038	0.33231	0.702205		0.241303	0.152714	0.999287		21.9467	21.5549	25.1177	18.7973	21.3195	20.4878	14.1666	28.731	27.6883	23.8707	21.4899	10.3498
ENSMMUG00000003646		-0.0667222	0.299116	0.795234		0.0232707	0.71923	0.999928		0.0386276	0.653977	0.99961		0.0698107	0.158826	0.777726		-0.254826	0.0237213	0.143716		-0.12532	0.127761	0.421455		-0.0202707	0.770785	0.953278		-0.158051	0.355444	0.716203		0.156258	0.113017	0.999287		69.0566	62.6849	65.7455	70.5769	67.7208	51.5835	77.3094	62.3473	55.6668	55.5536	69.3042	81.7635
ENSMMUG00000003641	MARK3	-0.0981621	0.032508	0.561421		0.0450976	0.375397	0.999928		0.00196965	0.977731	0.99961		-0.00283329	0.943527	0.991031		-0.152864	0.0195601	0.132682		0.0222094	0.769918	0.90393		-0.0753986	0.361373	0.787634		0.0631736	0.676047	0.893859		0.115041	0.0851443	0.999287		77.9693	78.4279	87.1907	80.2757	75.8287	77.6873	70.2936	87.4077	97.3575	72.6971	73.4525	84.0799
ENSMMUG00000003644	RRP9	-0.119831	0.0996427	0.654283		0.0459426	0.559338	0.999928		-0.00903192	0.923565	0.99961		-0.165886	0.0216973	0.681598		0.15099	0.231929	0.481727		-0.00202238	0.987813	0.996231		-0.0919605	0.500327	0.862506		0.281996	0.192849	0.583658		-0.10507	0.409453	0.999287		10.2529	9.83543	9.54212	9.63561	15.9532	12.2719	12.6825	13.7317	14.5562	14.2953	13.2869	14.2926
ENSMMUG00000015631	SMYD2	-0.0805045	0.38181	0.833536		0.0123912	0.86611	0.999928		0.173627	0.205731	0.99961		0.0621398	0.439455	0.892685		0.0385027	0.684079	0.847188		0.267705	0.0714256	0.342425		0.224971	0.213821	0.665905		0.190997	0.284252	0.664196		0.195165	0.118105	0.999287		69.3582	68.7522	67.9425	80.1809	93.9692	66.7674	80.7836	74.2833	70.9613	64.1254	66.2788	68.3088
ENSMMUG00000015632	PTPN14	0.404278	0.0198048	0.537071		-0.176855	0.244805	0.999928		0.267168	0.208405	0.99961		0.128525	0.234458	0.817407		0.0650994	0.733759	0.876895		0.211542	0.407181	0.688885		-0.0270229	0.891471	0.981365		0.0293688	0.918505	0.97587		-0.0634226	0.79817	0.999287		9.61632	6.99337	10.0668	7.74008	4.34557	5.90195	3.94642	5.1758	6.0387	6.51019	6.39395	5.02705
ENSMMUG00000015634	CENPF	0.286587	0.0961794	0.653551		0.00502512	0.978582	0.999928		0.144126	0.408433	0.99961		0.249109	0.144871	0.765179		0.0509512	0.767051	0.89276		0.222623	0.277817	0.584018		0.0359484	0.879646	0.978573		0.48585	0.116038	0.487394		-0.0490494	0.830542	0.999287		3.75271	2.10759	3.11512	2.87489	3.12064	3.45797	1.75397	3.24808	3.40171	2.79396	2.58877	3.94279
ENSMMUG00000003657	ATPAF2	-0.15549	0.0129435	0.530551		0.0146815	0.838303	0.999928		0.0592937	0.534105	0.99961		0.00770525	0.872912	0.981533		-0.121037	0.192255	0.434516		-0.00264681	0.974286	0.991413		0.0691829	0.405362	0.8114		-0.0694902	0.693748	0.900343		0.1455	0.0855364	0.999287		21.9132	20.5011	19.6417	20.3453	22.8069	20.8778	25.8035	22.4725	20.3575	20.4257	23.3301	31.2466
ENSMMUG00000003659	EDNRA	0.243128	0.285196	0.787085		1.80146e-05	0.999928	0.999928		-0.582219	0.126956	0.99961		-0.110848	0.484842	0.903729		-0.287497	0.141679	0.371058		-0.790224	0.054952	0.312629		-0.347587	0.349665	0.78119		-0.56528	0.196795	0.588433		-0.277605	0.3521	0.999287		2.81453	1.82019	3.77094	1.95871	1.39991	2.36598	0.876983	0.7394	1.71404	1.54617	0.90451	3.49922
ENSMMUG00000003658	ATG2B	0.0546054	0.307701	0.801013		0.000413065	0.995771	0.999928		0.189839	0.0526525	0.99961		0.0853822	0.138185	0.75795		0.0953977	0.534968	0.749829		0.235155	0.00826253	0.194517		-0.0142494	0.851349	0.973091		0.451463	0.0228348	0.272994		0.0397131	0.773674	0.999287		41.4474	40.14	45.9399	44.924	42.3474	50.1016	34.5396	49.3286	51.7113	43.13	41.701	21.0939
ENSMMUG00000003650	TMEM42	-0.0472836	0.54646	0.900521		0.050792	0.462846	0.999928		0.0621042	0.579703	0.99961		0.0228653	0.735287	0.95502		0.028416	0.807471	0.913278		0.0223059	0.795376	0.916212		-0.0133371	0.894907	0.981493		-0.022611	0.929693	0.97971		0.0186824	0.893321	0.999287		34.7796	39.3417	34.5615	42.6178	57.0465	27.7418	59.736	39.0298	30.9055	44.2964	45.0384	53.8683
ENSMMUG00000015628	CAPN10	0.0779681	0.244945	0.766208		0.0486084	0.536084	0.999928		-0.00212841	0.978581	0.99961		0.10243	0.127889	0.749109		-0.242505	0.0753893	0.264058		-0.0997429	0.398541	0.681332		-0.0466735	0.532282	0.876442		-0.18532	0.255862	0.640567		0.0854143	0.519871	0.999287		61.4507	44.8981	56.3018	62.2997	44.4181	36.6857	57.6448	37.9735	40.5305	44.9474	68.3373	89.0084
ENSMMUG00000015625	RNPEPL1	0.0349517	0.648936	0.92576		0.0470046	0.608712	0.999928		0.103814	0.350626	0.99961		0.109664	0.086226	0.721		0.0434536	0.700575	0.856765		-0.00668977	0.942866	0.979898		-0.0559746	0.706324	0.935603		-0.0254211	0.898874	0.972273		-0.0486126	0.683327	0.999287		22.8848	19.0003	20.4287	18.8289	25.111	23.8678	25.9047	17.904	20.4103	26.2306	22.2073	27.5995
ENSMMUG00000003629	PI4K2B	0.0033925	0.966224	0.99372		-0.0564434	0.565671	0.999928		0.123541	0.356694	0.99961		-0.129647	0.0794975	0.721		0.143324	0.172058	0.410916		-0.160589	0.189705	0.495215		-0.110724	0.349529	0.781187		-0.176174	0.38745	0.738579		-0.239545	0.0221121	0.999287		10.0184	11.7834	10.9193	10.2043	11.1993	12.0899	12.7837	10.8005	10.9435	10.5519	10.6046	9.95553
ENSMMUG00000003624	MAP3K10	0.107526	0.166768	0.716311		-0.0680832	0.248775	0.999928		-0.127992	0.284423	0.99961		0.0232561	0.727675	0.95365		-0.38052	0.0322369	0.169277		-0.319451	0.0903661	0.369457		-0.0571022	0.5235	0.87347		-0.601649	0.00268806	0.143279		0.0871313	0.627147	0.999287		495.391	422.668	432.642	439.668	258.08	254.564	462.238	248.755	211.012	247.414	388.939	763.767
ENSMMUG00000003625	DCAF4	-0.0366061	0.672122	0.929867		0.223685	0.0260222	0.999928		0.108319	0.384796	0.99961		-0.00745287	0.94274	0.991031		-0.258353	0.020953	0.135974		-0.206391	0.138892	0.434545		-0.423776	0.0129247	0.333524		-0.163838	0.523093	0.818563		-0.0222358	0.85387	0.999287		6.46673	6.09924	7.73862	7.04505	6.24128	8.31993	7.04959	6.36412	8.64931	6.59157	7.7975	8.03342
ENSMMUG00000003620	AP2A2	-2.85034e-05	0.999536	0.99993		-0.0172156	0.780857	0.999928		-0.0879786	0.228765	0.99961		0.11646	0.0167021	0.681598		-0.082411	0.230362	0.481123		0.120067	0.0968034	0.37955		0.111275	0.240761	0.69042		0.129696	0.494505	0.804325		0.149626	0.0737683	0.999287		206.198	189.971	214.419	195.018	202.608	218.06	206.496	277.354	252.65	230.515	237.356	222.965
ENSMMUG00000003621	AKT2	0.0668601	0.39596	0.84082		-0.0439033	0.523892	0.999928		0.0525246	0.57514	0.99961		0.0828318	0.132371	0.751366		-0.0113154	0.913089	0.964822		0.0465004	0.611058	0.8225		0.0561328	0.60439	0.900729		0.0203354	0.899463	0.972273		0.03814	0.702167	0.999287		42.5196	38.8308	40.3654	42.3967	40.16	45.1356	38.7222	36.3098	37.1815	50.3997	51.0892	49.5312
ENSMMUG00000015617	PLSCR3	0.0271628	0.766315	0.953611		-0.0375005	0.702013	0.999928		0.146022	0.213297	0.99961		0.126546	0.0514904	0.702888		0.375461	0.00186262	0.0435926		0.292101	0.0311607	0.266751		0.233915	0.210195	0.660095		0.406152	0.0909925	0.44875		-0.0394052	0.753891	0.999287		5.72959	6.61017	5.6728	6.8239	11.4035	10.3479	8.0615	9.74424	8.43835	11.7455	9.0451	8.87127
ENSMMUG00000015618	TMEM256	-0.149565	0.223448	0.753042		-0.0431391	0.781986	0.999928		-0.0471071	0.720167	0.99961		-0.0814565	0.428175	0.890081		-0.026014	0.885036	0.952501		-0.227358	0.182579	0.48806		-0.0479677	0.773676	0.953849		-0.339971	0.261087	0.644423		-0.0718863	0.720783	0.999287		7.10335	12.8052	9.67328	10.5834	18.2864	8.39792	11.502	10.9326	8.09554	10.9588	11.4779	22.7203
ENSMMUG00000015619	ABCB7	0.0178451	0.854353	0.973764		-0.0815874	0.389915	0.999928		-0.0387163	0.693977	0.99961		-0.00581378	0.926774	0.989245		0.0895874	0.365668	0.616495		0.0292359	0.766941	0.902228		0.208859	0.0732006	0.501307		0.0113971	0.9488	0.987835		0.00222762	0.983682	0.999287		46.1718	48.1233	43.0871	42.8074	45.643	37.8817	41.623	43.2285	37.4716	35.9417	44.1027	37.5057
ENSMMUG00000015613		0.00589359	0.961198	0.992546		-0.23099	0.0581599	0.999928		0.32536	0.0630033	0.99961		0.159591	0.0654848	0.704757		-0.0446174	0.687203	0.848707		0.0598516	0.681928	0.858086		0.0212141	0.887281	0.980555		0.0901281	0.7035	0.904603		0.0661205	0.644681	0.999287		4.65738	4.88578	3.77094	4.89678	6.21212	5.27795	6.64483	6.02083	4.3774	6.78145	7.57917	5.71704
ENSMMUG00000015614	TRPV2	-0.0330935	0.629834	0.921353		-0.0083582	0.905238	0.999928		0.00948473	0.942386	0.99961		0.132173	0.0861147	0.721		0.16349	0.0366736	0.180958		0.350499	0.0198125	0.237269		0.242977	0.0821642	0.51559		0.39871	0.0601242	0.38955		0.133407	0.197319	0.999287		20.7404	20.0221	21.8059	19.366	28.2316	21.3198	30.492	32.0583	31.4856	30.1096	25.451	19.8125
ENSMMUG00000015616	TNK1	-0.218798	0.11899	0.678384		0.0682992	0.691724	0.999928		-0.303163	0.201945	0.99961		-0.0359491	0.792175	0.969073		0.131756	0.368665	0.6191		-0.046969	0.819195	0.927925		0.280689	0.311257	0.754657		0.38383	0.212639	0.600832		0.090137	0.647514	0.999287		5.59556	3.57652	5.01699	5.08634	6.73709	8.34593	9.34324	6.52257	7.35719	8.626	8.4213	8.13199
ENSMMUG00000015610		-0.0839311	0.104309	0.659048		-0.00363528	0.947105	0.999928		-0.0754128	0.311977	0.99961		0.00358253	0.926011	0.989245		-0.21045	0.0172379	0.125274		0.0988994	0.123042	0.416059		0.0412697	0.590939	0.89684		0.0687995	0.71815	0.910932		0.207045	0.039331	0.999287		569.709	521.916	599.055	515.963	434.615	529.485	371.369	660.548	671.218	510.643	512.577	625.474
ENSMMUG00000015611	PSMC3	-0.0931926	0.0549052	0.605266		0.0402451	0.473333	0.999928		-0.0730799	0.306341	0.99961		-0.0209532	0.599453	0.930504		-0.224885	0.0286546	0.158762		-0.0692951	0.276778	0.583503		-0.0341732	0.661158	0.922569		-0.137037	0.397334	0.744723		0.141442	0.101335	0.999287		145.82	143.699	143.296	138.468	137.483	115.699	139.339	144.87	135.277	113.25	125.54	194.084
ENSMMUG00000003638	LOXL1	0.0223282	0.868096	0.975272		-0.264581	0.0698928	0.999928		0.250309	0.193215	0.99961		0.246898	0.122561	0.749084		-0.219209	0.2299	0.480739		0.00130117	0.995389	0.998702		-0.164226	0.456599	0.844845		-0.5781	0.148016	0.530273		0.015085	0.946993	0.999287		3.08258	3.03365	2.19698	2.93807	2.1582	4.34196	4.85714	1.8485	2.34692	2.95671	2.90067	3.10494
ENSMMUG00000003634	DDX60L	0.186963	0.499956	0.882692		-0.0336197	0.897223	0.999928		-0.123957	0.794222	0.99961		-0.253562	0.39283	0.879929		-0.367738	0.199051	0.443515		-0.908569	0.0639183	0.329541		-0.719174	0.153627	0.604741		-0.727909	0.147678	0.529883		-0.281357	0.415372	0.999287		2.98207	2.04372	3.37745	2.33782	0.845781	2.07998	1.68651	0.871436	1.08116	1.46479	0.96689	2.2671
ENSMMUG00000003636	BTF3L4	-0.0893388	0.230339	0.758491		0.0501539	0.396842	0.999928		0.0388927	0.65287	0.99961		-0.0464212	0.381188	0.876959		0.207924	0.0776599	0.267708		0.102793	0.253758	0.56019		0.114547	0.146999	0.597429		0.157178	0.410298	0.754408		-0.0351618	0.781486	0.999287		69.3917	74.2128	63.7781	74.6838	111.701	73.5793	124.329	87.5925	81.6938	78.8818	90.1079	50.4677
ENSMMUG00000003631	CKAP5	-0.0446929	0.380908	0.833536		-0.0204396	0.687578	0.999928		0.0106575	0.876352	0.99961		0.00702448	0.845509	0.975035		-0.0644571	0.451267	0.684852		0.127651	0.107932	0.394497		0.0151517	0.785691	0.956861		0.191881	0.277839	0.659199		0.0956491	0.323026	0.999287		150.745	136.93	153.723	141.912	130.454	152.359	101.663	182.421	196.983	146.398	145.564	133.66
ENSMMUG00000003633	SLC4A11	-0.404839	0.215568	0.750232		0.0643932	0.872484	0.999928		-0.0370708	0.934864	0.99961		0.665351	0.237162	0.817407		0.595062	0.139489	0.367595		1.0828	0.0208619	0.23997		1.28692	0.0748172	0.505797		1.63081	0.115376	0.486221		0.605751	0.356502	0.999287		0.335064	0.191599	0.491862	0.758212	2.12904	3.11997	1.0119	0.92425	1.05479	1.19353	1.96497	0.394279
ENSMMUG00000015606	SPI1	0.0198031	0.864408	0.974977		-0.213196	0.152727	0.999928		-0.0887179	0.669419	0.99961		-0.123066	0.373234	0.873408		-0.593245	0.0158	0.120523		-0.756181	0.0143033	0.219964		-0.497381	0.0562892	0.467264		-0.877589	0.0116804	0.219361		-0.128936	0.550877	0.999287		7.87399	6.70597	7.34513	5.78136	2.654	5.22595	3.94642	3.08964	3.16438	2.90246	3.21257	12.5183
ENSMMUG00000015607	SLC39A13	0.00327162	0.969022	0.99384		0.111732	0.138166	0.999928		-0.0454054	0.576003	0.99961		-0.0104871	0.827719	0.971609		-0.0477479	0.679931	0.844894		-0.173875	0.0338825	0.271451		-0.153755	0.133921	0.583663		-0.00329154	0.985691	0.996869		-0.058492	0.58295	0.999287		36.5219	31.0391	36.201	37.184	36.8936	41.2096	40.7797	30.0777	32.6459	38.9798	41.4203	49.8762
ENSMMUG00000015608	TDRD12	-0.106616	0.34498	0.818649		-0.0471165	0.7561	0.999928		-0.196043	0.334445	0.99961		-0.0987961	0.536569	0.916623		-0.111876	0.335756	0.589028		-0.11128	0.497399	0.750865		-0.106681	0.655997	0.921405		-0.00446933	0.985157	0.996641		-0.0344041	0.842618	0.999287		8.04153	7.5043	6.65653	9.35128	10.4119	8.00793	9.78173	7.97496	5.43219	6.59157	9.79366	10.4484
ENSMMUG00000015609	ZNF280C	0.236957	0.130568	0.687178		0.363677	0.0652082	0.999928		-0.187455	0.447852	0.99961		-0.0338678	0.717847	0.951394		0.373724	0.0331238	0.171701		-0.151819	0.45549	0.722821		-0.0800014	0.654719	0.920856		0.0946119	0.787628	0.934133		-0.340945	0.0495198	0.999287		1.77584	1.46893	1.63954	2.14827	1.89572	1.87198	1.72024	1.50521	1.84589	2.30569	1.71545	1.03498
ENSMMUG00000015602	MADD	-0.0115076	0.831932	0.969649		0.00445582	0.939912	0.999928		-0.00197822	0.978475	0.99961		0.0597315	0.10079	0.729448		-0.166355	0.0460037	0.203049		0.0889338	0.180032	0.485391		0.00449342	0.946932	0.990008		0.133742	0.42611	0.764158		0.164724	0.0614699	0.999287		262.857	241.479	283.542	262.562	229.819	250.768	192.498	298.982	314.592	265.1	266.238	266.187
ENSMMUG00000015603	BLVRB	-0.0805279	0.277201	0.782591		-0.00848904	0.909581	0.999928		-0.0969049	0.303304	0.99961		-0.0180445	0.785796	0.967627		-0.13123	0.395893	0.642961		-0.183964	0.0596311	0.321812		-0.0533932	0.667541	0.923403		-0.185404	0.341967	0.709092		0.0380843	0.799553	0.999287		30.5913	30.8475	28.9215	28.3066	35.027	24.8038	46.6487	31.7414	25.2359	25.8238	34.5585	43.8635
ENSMMUG00000015605	SLC4A5	-0.189438	0.453312	0.867303		0.39067	0.187378	0.999928		0.126189	0.708355	0.99961		0.133276	0.569939	0.924685		0.315046	0.299631	0.55352		0.289512	0.3787	0.666819		-0.239387	0.59921	0.899544		0.644491	0.168161	0.555738		-0.0950481	0.809964	0.999287		0.837659	1.27733	0.885351	1.26369	1.80822	2.28798	1.28174	1.08269	2.50514	4.34013	1.62188	0.936411
ENSMMUG00000015600	ANAPC16	0.0110433	0.891232	0.980357		-0.0140051	0.895101	0.999928		-0.137308	0.214572	0.99961		-0.0695841	0.196947	0.808064		0.190116	0.182892	0.424777		-0.222496	0.0272145	0.255308		0.0740293	0.456584	0.844845		-0.274064	0.187661	0.579349		-0.189661	0.246923	0.999287		28.6814	32.6677	24.1668	25.9056	37.2144	24.9078	58.4206	27.5691	23.8647	27.4242	32.0945	40.8571
ENSMMUG00000040393	ZNF655	-0.00126267	0.985447	0.997281		-0.0355332	0.673661	0.999928		0.0431668	0.73299	0.99961		0.00466893	0.93202	0.989821		0.464282	1.53624e-05	0.00548453		0.415477	0.00367818	0.158768		0.417212	0.0013472	0.179644		0.535731	0.00844821	0.199251		-0.0229602	0.801952	0.999287		38.5323	39.6291	34.3647	38.6372	58.3589	48.6196	47.998	50.3584	50.1027	57.4253	52.6487	32.6758
ENSMMUG00000064364	SUOX	-0.123818	0.125793	0.681028		0.10211	0.228756	0.999928		-0.133276	0.343034	0.99961		0.0559256	0.577765	0.927421		-0.417686	0.000485636	0.025941		-0.43569	0.00911003	0.197403		-0.127445	0.394357	0.804729		-0.187374	0.460104	0.785716		0.188327	0.108888	0.999287		5.22699	4.88578	6.72211	4.99156	4.54972	5.48595	4.31745	5.94161	5.37945	5.09965	5.77015	5.86489
ENSMMUG00000040390	CRK	-0.0193058	0.764366	0.953086		0.000729968	0.993144	0.999928		-0.0325819	0.754412	0.99961		-0.0380014	0.335531	0.86198		0.0103832	0.876875	0.948335		-0.0542118	0.47965	0.738759		-0.0137981	0.885331	0.980313		0.0438949	0.778732	0.930926		-0.0258575	0.699118	0.999287		56.6592	58.342	52.9899	57.0238	52.7884	54.5995	54.4741	61.6079	58.0137	56.4216	53.678	52.3898
ENSMMUG00000052385		0.0741456	0.571638	0.907217		0.294752	0.0237165	0.999928		0.0464064	0.782489	0.99961		0.113355	0.365207	0.870221		0.00412307	0.97448	0.990078		0.1726	0.175799	0.480387		0.110489	0.539053	0.878383		0.36332	0.185723	0.576328		0.14981	0.359855	0.999287		15.681	11.0808	15.6412	19.0185	11.9868	22.5938	11.2321	13.362	17.8524	16.5739	19.8057	14.6376
ENSMMUG00000052387	SRR	0.0449606	0.568492	0.906398		-0.0205752	0.818977	0.999928		0.0637159	0.543011	0.99961		-0.136278	0.0852223	0.721		-0.181784	0.0700994	0.254207		-0.254724	0.0293112	0.260743		-0.253201	0.0094072	0.295588		-0.429222	0.040264	0.337972		-0.0955084	0.355256	0.999287		37.6611	34.2643	33.2171	28.7489	20.0946	20.5138	29.4801	27.1201	24.8404	25.1456	23.2989	40.8571
ENSMMUG00000064353	FABP3	-0.167909	0.0930354	0.650156		-0.0686629	0.390957	0.999928		0.0456942	0.732549	0.99961		-0.0632579	0.257962	0.826574		-0.0947526	0.434919	0.673157		-0.0417125	0.709559	0.871737		0.00457846	0.965124	0.992897		-0.0245641	0.915535	0.975614		0.108982	0.432684	0.999287		76.8971	97.3005	81.026	80.7179	127.363	68.5874	118.696	110.831	79.0041	71.9647	87.5815	78.215
ENSMMUG00000052392		0.103482	0.256147	0.77192		-0.0130482	0.904364	0.999928		-0.128361	0.440425	0.99961		0.0874536	0.26862	0.832767		0.312549	0.20019	0.444056		-0.0217327	0.899537	0.962635		0.235307	0.629994	0.908565		0.0533577	0.801437	0.93946		-0.213343	0.445563	0.999287		9.91788	11.464	10.5586	8.56147	10.9368	12.1679	7.85912	9.53298	12.2356	9.54828	8.1094	11.8776
ENSMMUG00000052399	GFER	-0.0715706	0.339959	0.814679		0.0248232	0.765125	0.999928		0.0181111	0.870014	0.99961		0.0515168	0.339937	0.863995		0.0807626	0.441699	0.678423		0.220803	0.049557	0.301614		0.147442	0.122368	0.570035		0.104161	0.574801	0.846775		0.0753527	0.449945	0.999287		16.016	17.3397	16.2314	19.2712	23.5944	18.5898	22.5992	19.9374	22.0188	21.565	22.3944	24.9874
ENSMMUG00000015392	ATG101	-0.0714203	0.236371	0.760379		0.0411982	0.570646	0.999928		-0.138075	0.107242	0.99961		-0.0189254	0.744781	0.957862		-0.129206	0.0781236	0.268391		-0.0121858	0.881787	0.956557		0.00641322	0.930048	0.988847		-0.0291362	0.851352	0.957602		0.0857304	0.280572	0.999287		46.5068	47.5166	51.4487	42.9969	46.0513	45.0056	47.7618	52.4974	54.5856	39.1425	43.6348	54.3119
ENSMMUG00000015390	NELFCD	0.044495	0.347113	0.820872		-0.0329365	0.60491	0.999928		-0.0801354	0.318736	0.99961		0.0769261	0.0859249	0.721		0.0806202	0.277767	0.530953		0.0920292	0.26095	0.567832		0.143673	0.144222	0.594734		0.037137	0.805784	0.941091		-0.00737273	0.917127	0.999287		42.017	41.1938	42.0706	36.5205	43.6307	43.0296	45.1984	43.8887	44.776	39.9563	42.0129	47.2641
ENSMMUG00000015391	CTSZ	-0.098117	0.39898	0.841512		-0.327617	0.0125986	0.999928		-0.0517047	0.822586	0.99961		0.0388893	0.733038	0.954212		-0.604344	0.00295405	0.0534117		-0.370278	0.163353	0.469145		-0.270018	0.320847	0.758957		-0.776765	0.0121419	0.220976		0.161171	0.410002	0.999287		5.96413	6.38664	5.60722	5.11793	3.67477	4.15996	3.67658	2.90479	3.03253	3.4721	2.90067	9.85696
ENSMMUG00000064323		0.129059	0.516145	0.887718		-0.172233	0.476839	0.999928		0.321517	0.293745	0.99961		-0.277419	0.17517	0.793457		0.283342	0.253531	0.505603		0.178836	0.381116	0.668113		-0.191006	0.557499	0.884974		0.0511197	0.890689	0.97051		-0.206797	0.495026	0.999287		2.71401	2.71432	1.31163	3.06444	2.30403	1.66399	3.1369	2.90479	1.10753	1.84455	2.27687	0.788557
ENSMMUG00000015396	WDR13	0.0352514	0.63122	0.921545		0.0864472	0.237519	0.999928		0.0847011	0.348627	0.99961		-0.0966923	0.0874218	0.721		-0.0855865	0.370419	0.619977		-0.212705	0.0200534	0.23832		-0.286911	0.0197882	0.367246		-0.145488	0.385304	0.736309		-0.124577	0.168563	0.999287		152.353	130.607	144.247	154.201	145.445	137.955	142.476	125.909	140.71	145.476	151.427	186.987
ENSMMUG00000052348		0.0954179	0.442745	0.860304		0.228706	0.126595	0.999928		-0.27599	0.153036	0.99961		-0.129093	0.244708	0.819677		0.177592	0.212337	0.458594		-0.130133	0.552592	0.787241		0.0445979	0.824991	0.967646		0.173976	0.443113	0.774817		-0.151476	0.400507	0.999287		6.76828	5.71604	7.18118	5.33907	7.37871	7.74793	4.38492	7.60526	10.3897	9.62966	8.82677	7.98414
ENSMMUG00000015381	KRAS	-0.0251767	0.735728	0.94578		0.0370028	0.693998	0.999928		0.130183	0.207148	0.99961		-0.113745	0.144072	0.763468		0.0738912	0.607512	0.797518		0.0454516	0.701493	0.86736		-0.0743493	0.452738	0.841656		0.102704	0.605706	0.86367		-0.0319766	0.821976	0.999287		17.2223	23.3751	18.1661	22.9043	20.5029	19.2658	15.1448	24.8755	21.8342	21.0225	19.6185	11.4834
ENSMMUG00000040361	ATP6V1C1	-0.0614922	0.240505	0.762864		0.0624087	0.317126	0.999928		-0.0791673	0.283688	0.99961		-0.0348493	0.358902	0.868148		0.0495753	0.54937	0.760339		0.072226	0.385286	0.67125		0.0877811	0.323997	0.761563		0.15143	0.3726	0.728493		0.0452443	0.565094	0.999287		277.031	281.747	293.871	269.955	287.478	298.529	283.468	368.644	348.715	311.485	293.716	240.756
ENSMMUG00000052328	FAM20C	-0.114969	0.0833639	0.6398		0.0676874	0.374429	0.999928		-0.0200866	0.819904	0.99961		0.0136695	0.845791	0.975035		-0.250901	0.00633148	0.0764186		-0.141083	0.117351	0.409593		0.0310666	0.768395	0.952884		-0.0592748	0.693345	0.900225		0.180382	0.0420638	0.999287		33.2718	39.5652	39.4145	39.427	38.556	38.1937	30.7956	38.396	36.074	34.8295	41.6387	47.3627
ENSMMUG00000015380	PSRC1	0.103266	0.189278	0.731374		-0.0219073	0.808975	0.999928		-0.132431	0.199705	0.99961		0.163669	0.0764139	0.718934		0.149685	0.307459	0.561337		-0.0321528	0.766556	0.902228		-0.101984	0.584023	0.894555		0.100051	0.671967	0.892274		-0.140147	0.433279	0.999287		22.8848	21.7465	22.724	17.818	39.1393	30.6797	44.7599	28.1764	29.2442	33.1206	28.4453	24.6917
ENSMMUG00000054990	HSP90AA1	-0.0778366	0.232196	0.75853		-0.0297867	0.639578	0.999928		-0.130806	0.177177	0.99961		0.00926889	0.795445	0.969073		0.0177812	0.84881	0.933524		0.0969257	0.275294	0.582168		0.141315	0.0374514	0.421959		0.170174	0.382839	0.734027		0.0787237	0.398935	0.999287		1305.41	1356.14	1482.93	1119.53	1453.23	1294.4	1218.2	1896.4	1740.99	1310.94	1267.13	1081.7
ENSMMUG00000052330	MRPL50	0.184001	0.0721608	0.626895		0.0196576	0.87411	0.999928		-0.0782189	0.581199	0.99961		0.0378913	0.672444	0.943663		0.380936	0.0134117	0.111173		0.170018	0.325364	0.623058		0.183136	0.315825	0.75554		0.13931	0.587063	0.854059		-0.15499	0.348191	0.999287		4.95894	6.09924	5.47606	5.71818	7.84535	5.61595	10.3214	7.15634	6.22329	6.7272	7.82869	3.54851
ENSMMUG00000052338	PPP1R26	0.134741	0.0697801	0.623927		-0.0324114	0.570787	0.999928		-0.0316333	0.729836	0.99961		0.00191068	0.972546	0.994825		-0.325325	0.0141301	0.114394		-0.220536	0.154975	0.456982		-0.120134	0.108244	0.552087		-0.441156	0.0199932	0.261763		0.0437605	0.731538	0.999287		122.6	102.665	122.933	110.73	59.6713	65.9874	84.0554	73.2534	71.5678	75.3554	93.071	138.54
ENSMMUG00000054993	NDUFB11	-0.0391205	0.516019	0.887718		0.0197926	0.734768	0.999928		-0.00826343	0.927322	0.99961		0.0330886	0.507994	0.908662		-0.108344	0.414369	0.658394		-0.0774862	0.329571	0.626181		0.0480768	0.495427	0.860436		-0.193122	0.33641	0.70548		0.0817915	0.542402	0.999287		61.3166	66.3253	57.4167	68.239	76.7328	47.8396	93.7023	64.7239	50.9466	50.8337	67.4952	87.2834
ENSMMUG00000052336	CHST3	0.109266	0.500819	0.883296		-0.198258	0.274722	0.999928		-0.0784126	0.738381	0.99961		0.176014	0.278605	0.836481		0.180529	0.51937	0.737973		0.017811	0.93448	0.976003		0.301239	0.514042	0.867856		0.0040484	0.990259	0.997318		-0.0357799	0.904489	0.999287		2.47947	2.26726	2.55768	2.30623	2.01238	2.00198	1.65278	1.87491	2.03048	1.98018	1.49712	1.42926
ENSMMUG00000054996	DCPS	0.127018	0.167774	0.716311		-0.0851752	0.296083	0.999928		-0.086271	0.437091	0.99961		-0.00692062	0.933659	0.989972		-0.239344	0.0498111	0.212001		-0.222373	0.154952	0.456982		-0.0271701	0.825307	0.967813		-0.477957	0.0191382	0.25818		0.0258831	0.848581	0.999287		54.1128	54.8293	55.5476	60.7201	29.194	34.8917	40.3749	37.6038	36.4431	43.1571	50.7461	67.7173
ENSMMUG00000015370	PLXDC2	0.267637	0.106267	0.659048		-0.283663	0.104565	0.999928		-0.18518	0.392326	0.99961		0.0377108	0.654159	0.939946		-0.198615	0.309296	0.563125		-0.179404	0.443796	0.716647		-0.0240283	0.938871	0.989309		-0.52768	0.0836978	0.436619		-0.128453	0.606314	0.999287		16.9877	13.3481	14.3296	13.9953	6.41627	9.17792	5.63293	5.94161	7.06712	7.21546	6.14443	10.4484
ENSMMUG00000040370		-0.036559	0.433361	0.853686		0.00334883	0.947086	0.999928		-0.00720793	0.922335	0.99961		-0.00268327	0.944361	0.991031		0.118831	0.125739	0.348331		0.0609428	0.555546	0.788568		0.0361432	0.655807	0.921266		0.175631	0.250857	0.63576		-0.0447334	0.542522	0.999287		96.8334	95.7677	93.0602	91.3645	116.98	108.341	107.397	113.788	129.502	108.422	102.366	88.8112
ENSMMUG00000015371	MAST2	0.0434303	0.434142	0.853686		0.0108751	0.885232	0.999928		-0.043078	0.657472	0.99961		0.0989663	0.0711686	0.708589		-0.215495	0.0275466	0.155716		-0.0784494	0.403864	0.686623		-0.0213758	0.792477	0.959109		-0.108713	0.48508	0.800161		0.116864	0.195236	0.999287		92.9801	82.3238	94.044	90.4483	66.3793	69.1334	85.1685	72.7253	75.4178	80.1838	90.6694	101.182
ENSMMUG00000039386		0.22745	0.0599456	0.610356		-0.198913	0.11829	0.999928		0.0482725	0.718334	0.99961		-0.055278	0.6057	0.930996		-0.0510071	0.734145	0.87704		-0.100804	0.617099	0.825179		-0.143018	0.246725	0.695868		-0.161759	0.481491	0.797292		-0.164684	0.385737	0.999287		43.4242	33.6257	32.4301	23.9784	18.6655	26.8578	14.0992	26.592	26.6072	28.0481	23.7044	36.9636
ENSMMUG00000003385	DHX35	0.0584241	0.465099	0.870854		0.0718536	0.481866	0.999928		-0.0438285	0.732698	0.99961		-0.00347935	0.958329	0.99343		0.00528018	0.965732	0.986213		-0.0968575	0.361839	0.652516		-0.107867	0.360391	0.78754		-0.0232301	0.909653	0.974378		-0.0712641	0.507947	0.999287		11.1241	11.1128	11.6079	9.91994	9.56608	12.8959	10.2877	10.8797	11.5236	10.6333	9.357	8.32913
ENSMMUG00000003387	PELI3	-0.0993955	0.0972893	0.653551		0.108378	0.116447	0.999928		-0.114356	0.123327	0.99961		0.0981166	0.174508	0.793428		-0.0973681	0.29137	0.544875		0.154527	0.0518742	0.306388		0.30674	0.0476289	0.445993		0.276265	0.115301	0.486221		0.293937	0.00505242	0.999287		48.6512	38.3518	53.1866	48.5887	54.1592	50.1796	41.9603	54.3987	59.4113	48.1483	48.594	52.7348
ENSMMUG00000064347	ZSCAN1	0.043127	0.713336	0.940312		0.100718	0.408381	0.999928		0.012546	0.935969	0.99961		-0.0999336	0.44713	0.894232		-0.0831056	0.596493	0.791008		-0.277881	0.12776	0.421455		-0.177998	0.216426	0.669358		-0.463176	0.185897	0.576572		-0.159719	0.306818	0.999287		2.84804	2.39499	2.78722	3.34877	2.91649	2.20998	2.7996	2.16539	2.13596	3.01096	3.24376	4.78063
ENSMMUG00000003386	LRRFIP1	-0.0584969	0.358323	0.826002		0.0223575	0.767879	0.999928		-0.0974369	0.392864	0.99961		0.0317221	0.700606	0.948728		-0.108647	0.305868	0.559839		0.0184074	0.856916	0.945876		0.0478764	0.741172	0.945219		0.169639	0.368586	0.725248		0.14407	0.264973	0.999287		47.9476	48.7939	60.4662	46.1245	41.9683	63.3094	37.1706	52.7879	65.6346	60.6261	50.1223	40.6107
ENSMMUG00000003381	CDK3	0.00233547	0.990305	0.998191		-0.485538	0.0461879	0.999928		0.0524101	0.852619	0.99961		-0.0446162	0.800475	0.969592		0.445539	0.0641021	0.24216		0.24365	0.413974	0.694279		0.188659	0.416442	0.817486		0.173994	0.667295	0.889641		-0.257226	0.362652	0.999287		1.54129	0.862196	0.524652	0.852988	1.63323	1.50799	2.05754	1.00347	1.37123	2.90246	1.40355	1.72497
ENSMMUG00000003383	NXPH3	-0.133908	0.274285	0.779944		0.157338	0.166842	0.999928		-0.0518326	0.721707	0.99961		0.037404	0.782246	0.967076		-0.018171	0.914471	0.965357		0.201322	0.189832	0.495313		0.295601	0.410346	0.8147		0.508398	0.246198	0.631454		0.240932	0.340111	0.999287		19.5007	23.7902	30.2659	25.6212	28.0566	13.7279	12.8512	34.699	42.5873	26.0136	16.3124	19.7139
ENSMMUG00000052363	MYCN	-0.0014922	0.987893	0.99794		0.166854	0.163373	0.999928		0.0612038	0.6666	0.99961		-0.0695154	0.583406	0.92761		0.270712	0.0620545	0.237661		-0.0154349	0.901507	0.963493		0.00796539	0.968686	0.993606		0.286846	0.270402	0.652474		-0.168774	0.293787	0.999287		3.08258	3.48072	3.83652	3.6331	4.46223	5.14795	6.03769	4.30437	3.95548	5.64216	4.11708	3.49922
ENSMMUG00000015374	LRMP	-0.0176905	0.878214	0.976984		-0.173859	0.275929	0.999928		-0.119226	0.56597	0.99961		-0.0230742	0.882357	0.983007		-0.255571	0.133465	0.35849		-0.292293	0.275101	0.582168		-0.204009	0.398862	0.807679		-0.593848	0.0884693	0.443703		-0.0484948	0.792778	0.999287		3.11609	3.00172	3.04954	2.17986	2.12904	2.33998	2.36111	1.66365	1.52945	2.7397	1.34117	4.13992
ENSMMUG00000015375	CELSR2	0.0388839	0.680401	0.932174		-0.0562201	0.564802	0.999928		0.042701	0.702301	0.99961		0.0301775	0.530367	0.91388		-0.0969504	0.436738	0.674125		0.151914	0.0896599	0.368525		-0.109611	0.193456	0.645984		0.288141	0.126692	0.500375		0.0699574	0.617401	0.999287		314.223	230.526	342.5	258.834	218.328	299.153	183.121	297.265	345.445	252.433	232.74	213.896
ENSMMUG00000015377	CASC1	0.096286	0.418159	0.84744		0.0235342	0.870474	0.999928		0.162618	0.420714	0.99961		0.0497764	0.594067	0.929452		0.729042	0.00308712	0.0549579		0.203353	0.237475	0.543094		0.0662414	0.765812	0.951724		0.783823	0.0219709	0.269162		-0.385633	0.170405	0.999287		6.39971	5.30091	4.13164	5.59181	9.77023	13.9619	24.0496	8.39747	6.88253	11.2843	10.7294	5.07634
ENSMMUG00000052368		-0.0592303	0.83066	0.969432		-0.0297858	0.909875	0.999928		0.37005	0.366756	0.99961		0.298803	0.41001	0.883385		-0.0849026	0.839882	0.929419		0.311062	0.368099	0.656502		-0.205318	0.640264	0.915096		0.440784	0.475167	0.793702		0.3324	0.461575	0.999287		1.77584	2.77819	1.73791	3.6331	7.37871	1.87198	1.99008	4.51562	2.29418	3.06521	1.90259	1.67568
ENSMMUG00000015360	MCM4	-0.110585	0.127302	0.682871		0.104421	0.184588	0.999928		-0.088309	0.331916	0.99961		-0.0411823	0.507586	0.908168		0.0197637	0.811584	0.915193		0.11587	0.234217	0.541084		0.0820351	0.30818	0.752525		0.249966	0.191111	0.582106		0.0816279	0.442077	0.999287		35.7178	34.7114	43.6773	32.5399	39.3143	48.1256	30.121	52.603	60.1233	39.7935	38.2701	33.8587
ENSMMUG00000015362	JARID2	-0.00133992	0.98538	0.997281		0.0315657	0.69446	0.999928		0.177367	0.104176	0.99961		-0.0328861	0.494711	0.904638		0.215764	0.106312	0.317213		0.252645	0.0239961	0.246714		0.0587662	0.535474	0.877358		0.428359	0.029523	0.301089		-0.0111884	0.922163	0.999287		19.2997	17.6271	17.5759	19.1764	20.6779	23.1918	16.8313	21.3634	23.9702	23.8436	20.6166	13.8983
ENSMMUG00000039397	TBCEL	0.105108	0.153124	0.705015		0.00914939	0.932721	0.999928		0.0849478	0.535306	0.99961		0.0248256	0.66617	0.941715		0.199127	0.0717869	0.257445		0.0871636	0.314366	0.615071		0.028742	0.855817	0.973889		0.237537	0.252677	0.637531		-0.102954	0.386816	0.999287		20.2378	23.5348	22.8224	20.8192	21.1737	23.3218	18.8551	22.4725	26.449	26.8274	21.4899	17.2497
ENSMMUG00000040380	RAB21	0.0121637	0.857927	0.974505		0.0563911	0.47529	0.999928		0.0101052	0.900397	0.99961		-0.0721129	0.334261	0.861735		0.152787	0.0893253	0.287963		-0.00358098	0.963152	0.987861		0.019589	0.829372	0.968926		-0.0506694	0.733319	0.917509		-0.113704	0.228401	0.999287		87.6526	93.2449	84.2067	82.9926	82.9741	85.9812	82.3689	91.6592	93.4548	92.5261	83.558	85.2134
ENSMMUG00000003399	ISCA1	-0.0787567	0.24491	0.766208		0.0664866	0.374732	0.999928		-0.0974796	0.281717	0.99961		-0.0665934	0.0597792	0.702888		0.069687	0.441895	0.678573		-0.073667	0.287475	0.593171		0.0229135	0.747753	0.946326		-0.0419203	0.786989	0.934013		-0.0314599	0.749648	0.999287		158.552	178.602	162.314	173.22	197.563	165.177	266.535	180.044	169.453	157.764	170.141	178.214
ENSMMUG00000003396	YAP1	0.247742	0.133681	0.68854		-0.146363	0.307153	0.999928		-0.0176095	0.945596	0.99961		0.0195484	0.824494	0.971408		-0.201189	0.0990091	0.30411		-0.342627	0.248579	0.554788		-0.259194	0.0497577	0.449537		-0.4862	0.0612382	0.392034		-0.171073	0.340858	0.999287		17.6579	14.1464	16.3626	16.3647	8.95362	13.4159	8.53372	7.84292	9.04486	12.3422	12.6943	13.0112
ENSMMUG00000003395	GSKIP	0.0498555	0.56145	0.9045		0.0535009	0.660141	0.999928		-0.126823	0.153327	0.99961		-0.133038	0.0386765	0.702888		0.228236	0.0255326	0.149674		-0.158617	0.0584719	0.320509		0.0714697	0.548884	0.882108		-0.04822	0.767872	0.928296		-0.189033	0.166457	0.999287		107.857	104.869	93.1586	89.5322	109.31	85.7992	167.639	94.0887	80.1644	81.5944	96.7514	109.018
ENSMMUG00000064329		-0.00880695	0.956917	0.991922		-0.29181	0.117181	0.999928		-0.0225671	0.92079	0.99961		0.138765	0.296642	0.844506		0.926071	0.000183438	0.0159995		0.523238	0.040498	0.285603		0.61367	0.0462154	0.441402		0.96148	0.0324756	0.308685		-0.188524	0.527419	0.999287		2.34544	2.26726	1.47559	2.21145	7.46621	5.58995	9.51189	3.61778	3.74452	10.7418	6.48752	2.85852
ENSMMUG00000052354	DLX1	-0.0153713	0.784259	0.958036		0.0661452	0.385283	0.999928		0.0376392	0.701634	0.99961		0.0284324	0.64098	0.938721		0.157105	0.0779902	0.268391		0.12929	0.128458	0.422477		0.225832	0.229109	0.679426		0.280309	0.136277	0.514956		0.0535796	0.627205	0.999287		31.3955	27.271	28.8231	30.7076	26.9483	35.7497	44.9622	36.257	34.7291	39.8749	42.5744	29.1273
ENSMMUG00000015363	DTNBP1	0.0498487	0.568315	0.906398		-0.0371996	0.798612	0.999928		-0.290585	0.0676705	0.99961		-0.0510822	0.551691	0.921179		-0.103924	0.487096	0.71342		-0.191478	0.213626	0.518929		0.0407631	0.669056	0.923862		-0.302782	0.0634209	0.397711		-0.0290515	0.867685	0.999287		120.355	78.0767	79.0586	90.5747	70.6082	62.8674	138.901	65.1464	58.9103	73.2396	88.9227	158.007
ENSMMUG00000040310	SLC35F6	0.0459816	0.495084	0.881142		0.0533467	0.547707	0.999928		0.170199	0.0742571	0.99961		0.128592	0.0934937	0.729287		-0.00167527	0.984546	0.993187		0.00455183	0.962021	0.987808		0.0719795	0.507966	0.865218		0.0510543	0.759584	0.92557		0.0399614	0.707916	0.999287		21.5446	20.3414	21.937	21.9565	22.7194	23.4778	17.6071	23.5552	26.0534	27.0173	22.2697	24.9381
ENSMMUG00000040307	LMO3	-0.0413574	0.678097	0.931323		0.0655779	0.504264	0.999928		0.0545251	0.66808	0.99961		-0.180879	0.0583916	0.702888		0.0315081	0.772795	0.894809		-0.111902	0.383183	0.669612		-0.194777	0.146112	0.597065		-0.0809575	0.661702	0.888616		-0.137017	0.318958	0.999287		491.27	552.764	500.617	525.188	494.374	391.037	623.096	574.989	535.967	402.086	456.185	392.159
ENSMMUG00000054963	MATN1	0.144259	0.550878	0.901638		0.409381	0.213034	0.999928		0.0946363	0.8066	0.99961		0.248354	0.250854	0.820798		-0.0489622	0.803103	0.9098		0.0551457	0.772151	0.904943		0.0933299	0.754652	0.949241		0.0682266	0.878178	0.96604		0.149215	0.596087	0.999287		1.94337	1.18153	1.27884	2.90648	3.29563	1.37799	2.96825	1.8485	1.63493	2.4142	2.33925	1.6264
ENSMMUG00000039326	SKA2	0.0805487	0.360967	0.827187		0.0517505	0.656178	0.999928		-0.0995298	0.287931	0.99961		-0.131517	0.0505945	0.702888		0.0846866	0.485044	0.711131		-0.309596	0.000840519	0.107347		-0.0679585	0.436469	0.831677		-0.409131	0.0384391	0.332197		-0.212143	0.169518	0.999287		144.412	161.678	124.671	134.614	149.937	101.841	219.853	123.823	99.4143	96.1338	126.881	182.748
ENSMMUG00000054946	ZNF433	-0.0604304	0.520415	0.889031		0.0777762	0.51254	0.999928		-0.0583226	0.724376	0.99961		-0.0130144	0.877551	0.982432		0.175045	0.133358	0.358422		0.00251429	0.988122	0.996398		0.17166	0.195234	0.647729		0.225685	0.404436	0.749832		-0.0426936	0.693401	0.999287		4.62388	4.11938	5.37769	4.80201	5.71632	5.92795	6.00396	4.64766	5.08938	5.23528	5.39587	3.40065
ENSMMUG00000039331	KCTD11	0.140065	0.13123	0.687178		-0.029596	0.802409	0.999928		-0.066173	0.58468	0.99961		0.0347219	0.741139	0.956905		0.0192442	0.912307	0.964686		-0.166856	0.43446	0.708383		-0.164003	0.591858	0.89684		-0.157776	0.502894	0.808783		-0.184155	0.382418	0.999287		7.9075	5.93957	4.59071	5.46544	4.52056	5.09595	4.55357	5.12299	5.88048	4.28587	3.77399	7.09701
ENSMMUG00000040322	CBX3	-0.0468616	0.523019	0.890073		0.107597	0.208411	0.999928		-0.0310775	0.661932	0.99961		-0.109939	0.0643367	0.704757		0.188877	0.0504233	0.213192		-0.159941	0.12037	0.411451		-0.00195475	0.982075	0.99681		0.0109153	0.945973	0.986966		-0.17301	0.132739	0.999287		112.447	113.586	106.078	109.404	141.741	123.941	168.313	115.69	120.668	118.947	128.097	106.8
ENSMMUG00000054954	ZKSCAN4	0.0289579	0.74386	0.947648		0.0316004	0.770457	0.999928		0.0575195	0.687267	0.99961		0.06826	0.321926	0.856411		0.259826	0.016734	0.123148		0.303168	0.0230232	0.244102		0.206629	0.0956805	0.537204		0.21679	0.378383	0.731346		0.0185018	0.849538	0.999287		5.42803	6.16311	6.19746	5.08634	7.58287	7.82593	5.83531	5.73035	7.85822	6.56444	6.08205	5.47061
ENSMMUG00000039337	SSTR1	0.0796617	0.478569	0.874945		0.0251075	0.867662	0.999928		0.206455	0.308081	0.99961		-0.0526418	0.711088	0.950894		-0.538956	0.0206373	0.134933		-0.437385	0.0200169	0.238279		-0.694004	0.0469302	0.445427		-0.451468	0.0816933	0.434323		-0.0921616	0.686495	0.999287		12.0958	9.00516	10.657	12.4473	5.74548	7.35793	9.68054	4.72688	5.95959	6.07618	9.70009	5.71704
ENSMMUG00000054952		0.0614276	0.702588	0.937725		-0.12479	0.527323	0.999928		-0.111746	0.640752	0.99961		-0.00080452	0.996409	0.9988		0.398453	0.087079	0.283677		0.217173	0.365978	0.654718		0.0856756	0.731004	0.941978		0.523123	0.209458	0.596827		-0.244683	0.297581	0.999287		1.77584	1.02186	1.47559	1.26369	2.44985	1.92398	2.32738	1.69006	1.63493	2.35994	1.80902	1.92211
ENSMMUG00000064302	TERB1	-0.303363	0.187004	0.731173		-0.222949	0.403482	0.999928		0.194536	0.487299	0.99961		-0.57628	0.0516264	0.702888		0.246152	0.414583	0.658583		-0.116606	0.643064	0.838395		-0.120105	0.688389	0.93092		-0.251175	0.545878	0.829979		-0.275274	0.386299	0.999287		3.1831	5.23704	2.19698	3.47514	2.42068	5.22595	4.85714	6.89227	3.45445	3.17372	4.27303	4.68206
ENSMMUG00000064303	ZNF502	0.073819	0.344484	0.817884		-0.0364874	0.705137	0.999928		-0.0133856	0.918919	0.99961		0.0751775	0.272336	0.834825		-0.0587197	0.604801	0.796553		-0.16368	0.215839	0.52125		-0.00596212	0.961421	0.992692		-0.142113	0.541136	0.82718		-0.0156384	0.884899	0.999287		8.77867	9.26063	7.837	9.16172	10.7327	7.92993	9.17459	7.52604	8.14828	7.64947	8.85796	8.67413
ENSMMUG00000052322	PYGO1	0.0601532	0.600954	0.912308		-0.200159	0.186802	0.999928		0.239854	0.207701	0.99961		-0.0192498	0.867395	0.980921		0.0849133	0.615305	0.802431		0.119635	0.57177	0.798904		-0.0929512	0.641316	0.915467		0.0329532	0.913673	0.975259		-0.0108956	0.955407	0.999287		6.76828	8.33456	6.49257	8.24555	5.89131	7.46193	6.54364	5.83598	4.85205	7.05271	5.55182	4.13992
ENSMMUG00000052308		0.0182403	0.911132	0.983134		-0.267516	0.119297	0.999928		0.0496136	0.819108	0.99961		-0.244681	0.0249137	0.68181		-0.274352	0.140889	0.370052		-0.263096	0.178202	0.483026		-0.317041	0.109233	0.555089		-0.507616	0.159641	0.545373		-0.168562	0.45656	0.999287		6.60075	4.63031	7.4763	4.51768	2.36235	6.29194	1.85516	4.11952	4.29829	3.85186	2.83829	6.30846
ENSMMUG00000040340	LAGE3	-0.0566971	0.516225	0.887718		0.0414359	0.695571	0.999928		-0.0150739	0.911621	0.99961		0.093292	0.108525	0.736185		-0.0355614	0.798496	0.907716		-0.0110928	0.916196	0.969093		0.0836212	0.312062	0.75492		-0.0875006	0.771082	0.93009		0.0866687	0.616528	0.999287		19.5007	24.844	21.1828	29.4123	40.8308	17.9138	43.8154	25.166	20.2784	21.4294	32.7807	30.9509
ENSMMUG00000054968	DUSP6	-0.190449	0.41363	0.846275		-0.376927	0.17169	0.999928		0.65005	0.139167	0.99961		-0.106024	0.418994	0.887034		1.31646	1.02454e-06	0.000947225		1.95614	0.000131585	0.0434482		1.53117	4.19798e-05	0.0582176		1.69507	0.00702464	0.187964		0.272075	0.316464	0.999287		33.7744	26.9197	15.7396	23.157	66.8751	35.5937	69.5515	83.4202	88.6818	67.8416	86.2716	21.1432
ENSMMUG00000040343		-0.0871185	0.273825	0.779944		-0.0964357	0.36921	0.999928		-0.00613227	0.954502	0.99961		0.10228	0.0737237	0.7138		-0.0964788	0.38155	0.6315		0.0161477	0.893947	0.960211		0.0901103	0.387566	0.800112		0.199115	0.325763	0.698447		0.174283	0.142267	0.999287		38.4318	23.5667	23.4454	26.6954	32.898	32.2657	38.1825	37.1549	32.8832	33.8801	33.1238	41.7442
ENSMMUG00000039355	SHC3	0.270457	0.00853399	0.525997		-0.0513537	0.461075	0.999928		-0.205248	0.198586	0.99961		-0.0648584	0.357416	0.868084		-0.172776	0.2104	0.456447		-0.319078	0.194192	0.500503		-0.0449107	0.678253	0.92841		-0.568326	0.00918597	0.204152		-0.138039	0.435033	0.999287		1075.89	903.454	1079.96	890.772	519.397	541.471	484.972	482.221	465.955	682.349	710.134	1017.39
ENSMMUG00000054913	C1GALT1	0.128069	0.25265	0.768536		-0.0155121	0.905231	0.999928		0.0895827	0.556311	0.99961		-0.131302	0.0686541	0.704757		0.0678489	0.599785	0.792701		-0.278024	0.0166959	0.227603		-0.349881	0.0403661	0.425343		-0.244455	0.221901	0.609274		-0.309414	0.034916	0.999287		27.4752	33.6576	29.0526	27.3588	25.2568	22.0478	30.5932	25.5357	24.0757	20.6427	20.024	16.4118
ENSMMUG00000005989	GLE1	-0.0814884	0.420312	0.848247		0.191906	0.0990311	0.999928		0.0204751	0.90756	0.99961		-0.0595494	0.591933	0.929137		0.11798	0.319111	0.572557		0.0709538	0.637131	0.835629		0.0101364	0.944049	0.990008		0.306653	0.126882	0.500375		-0.0128103	0.926848	0.999287		23.0189	18.7448	24.3308	22.2409	26.5692	30.6797	26.8829	22.05	35.0192	34.4498	25.4199	23.4596
ENSMMUG00000029954	ATP6AP1L	0.0409323	0.796048	0.960999		-0.188591	0.334632	0.999928		0.308247	0.208224	0.99961		-0.0521375	0.775568	0.965046		0.0945779	0.586692	0.784292		0.0153988	0.942026	0.979476		0.0441633	0.825705	0.96783		0.0772627	0.799431	0.938535		-0.0632263	0.742493	0.999287		3.21661	2.87399	3.14791	2.52737	2.53734	3.09397	3.00198	2.98401	2.26781	1.76318	2.55758	3.30208
ENSMMUG00000005987	ODF2	0.138583	0.0534386	0.601379		0.142086	0.100615	0.999928		0.0306004	0.809624	0.99961		0.0975667	0.171549	0.789384		-0.101586	0.390732	0.638919		-0.0912783	0.45958	0.725386		-0.144148	0.175766	0.630767		-0.148149	0.427707	0.765117		-0.0233188	0.852565	0.999287		32.5012	31.5181	29.7412	39.3954	31.5564	34.6057	22.2956	24.1889	30.3253	35.9688	38.1454	49.7777
ENSMMUG00000003325	PNPO	-0.0925841	0.224829	0.753071		0.131181	0.141645	0.999928		-0.19859	0.0466775	0.99961		-0.0227608	0.715107	0.951394		-0.0343813	0.605586	0.796553		0.038287	0.587256	0.809541		0.109805	0.153338	0.6044		0.0583982	0.705641	0.904994		0.113417	0.208935	0.999287		105.78	104.294	113.423	115.532	118.964	103.635	106.924	119.308	120.51	119.625	117.118	115.524
ENSMMUG00000005985	BCL2L1	-0.000817192	0.986902	0.99787		0.0267993	0.620034	0.999928		0.013104	0.869541	0.99961		0.0306859	0.436105	0.891759		-0.244365	0.00602782	0.074733		-0.124083	0.151908	0.453009		-0.195618	0.0592442	0.471301		-0.232159	0.143951	0.523456		0.0613047	0.43082	0.999287		124.242	122.751	130.442	123.178	101.785	101.763	122.744	114.95	113.179	100.799	100.993	161.309
ENSMMUG00000005982	CCDC84	-0.126865	0.116348	0.677123		0.146098	0.256598	0.999928		-0.116077	0.459157	0.99961		-0.152279	0.0694491	0.704961		0.219036	0.105936	0.316662		-0.0766734	0.592807	0.811673		0.0627631	0.642015	0.915837		0.137915	0.555946	0.83612		-0.150531	0.29025	0.999287		8.14204	8.8455	8.03374	8.49829	12.8034	10.7119	14.2004	8.95202	9.83596	11.3928	11.1348	10.547
ENSMMUG00000005983	GRIN2D	0.205289	0.105389	0.659048		0.00455225	0.968502	0.999928		0.213509	0.15475	0.99961		0.224498	0.0246728	0.681598		-0.176355	0.156545	0.389648		-0.0866582	0.531596	0.77447		-0.071463	0.679236	0.92841		-0.153151	0.485604	0.800205		0.0261543	0.847639	0.999287		7.10335	6.80177	7.67304	7.51893	7.14539	5.87595	6.40872	6.20568	5.48493	7.05271	8.98272	8.47699
ENSMMUG00000005980	GGT5	0.116544	0.639552	0.923392		0.048146	0.836706	0.999928		-0.153417	0.672857	0.99961		0.159827	0.378848	0.875197		-0.180839	0.426075	0.667042		-0.41031	0.271955	0.578553		-0.119322	0.704054	0.934773		-0.932026	0.128634	0.503071		-0.0855627	0.799055	0.999287		1.54129	1.59666	2.1314	1.35846	0.524968	3.27597	1.85516	0.897843	1.31849	1.49192	0.77975	2.16853
ENSMMUG00000003320	PLK4	0.132315	0.201578	0.739666		0.0413769	0.7048	0.999928		0.254429	0.140478	0.99961		-0.0485884	0.711887	0.950894		-0.0716734	0.54152	0.755133		-0.119149	0.494918	0.749323		-0.481979	0.036728	0.421711		-0.365718	0.199199	0.591042		-0.200514	0.180117	0.999287		3.98726	5.04545	4.23001	4.67564	4.34557	3.48397	3.57539	3.697	3.16438	3.25509	3.24376	3.84422
ENSMMUG00000015317	HDDC2	-0.0223439	0.747012	0.948186		-0.0172576	0.831625	0.999928		-0.167727	0.0912531	0.99961		-0.0887882	0.199495	0.810845		-0.0455392	0.757442	0.888004		-0.178834	0.0434156	0.290894		0.0383871	0.700066	0.934457		-0.315	0.115189	0.486221		-0.0314986	0.853347	0.999287		64.6003	64.9202	57.1215	53.9278	70.054	46.2796	108.915	51.3355	47.0966	35.8874	58.8867	81.1721
ENSMMUG00000017978	MTRF1	-0.117788	0.115759	0.677123		0.0481076	0.609525	0.999928		0.0367816	0.72942	0.99961		0.046743	0.58041	0.92761		0.0593759	0.584793	0.782838		0.0809579	0.381298	0.668303		0.0882	0.520824	0.871546		0.280228	0.339844	0.707444		0.0613071	0.669855	0.999287		15.3794	11.4002	13.9689	15.2906	24.3527	14.7419	27.49	11.6191	15.4264	15.0006	19.868	14.194
ENSMMUG00000054920	ATP6V1FNB	-0.0526209	0.231809	0.758493		-0.0570986	0.316386	0.999928		-0.0600288	0.442256	0.99961		-0.0132194	0.75521	0.96012		-0.103265	0.329308	0.58258		-0.107049	0.219611	0.525914		0.0440296	0.558797	0.885812		-0.228931	0.18265	0.572945		0.0371318	0.718996	0.999287		49.0868	51.3167	46.7924	44.0711	52.4384	40.1176	60.4106	46.2125	38.3945	38.4372	46.6291	70.0337
ENSMMUG00000017975	ZNF75A	-0.0438692	0.623723	0.919408		-0.00898358	0.946045	0.999928		0.173924	0.223786	0.99961		-0.00846008	0.924437	0.989245		0.123095	0.196155	0.439695		0.168597	0.263172	0.570617		0.00142085	0.988342	0.998698		0.219366	0.265629	0.647861		-0.00358491	0.97635	0.999287		8.67815	12.2623	12.231	10.615	13.8825	13.7279	10.254	15.633	15.8219	12.1795	10.8541	9.56125
ENSMMUG00000015312	DCX	0.0804228	0.54472	0.899641		-0.0333186	0.810952	0.999928		0.0886492	0.599751	0.99961		0.156801	0.23889	0.817407		-0.353493	0.0707752	0.255433		-0.00629607	0.979691	0.993227		-0.396025	0.0660055	0.485962		-0.167845	0.589943	0.855429		0.107433	0.629904	0.999287		9.78386	8.52616	9.77165	11.468	6.50377	8.34593	4.1488	4.64766	5.32671	7.92073	6.01967	4.73134
ENSMMUG00000017977	ADAMTS3	0.240915	0.14906	0.700495		-0.15562	0.455942	0.999928		-0.262102	0.273588	0.99961		0.18182	0.220064	0.811782		0.103527	0.52405	0.741811		-0.0318587	0.853583	0.944876		-0.0688724	0.776746	0.954974		0.386642	0.0938867	0.451777		-0.118139	0.565661	0.999287		9.85087	9.83543	9.93561	10.2043	12.8034	10.3999	13.4246	14.0222	12.0247	10.7689	10.511	5.37204
ENSMMUG00000054922		-0.0654588	0.328976	0.810057		0.118178	0.174273	0.999928		-0.237126	0.0230434	0.99961		-0.0333715	0.556038	0.923268		-0.146871	0.0697622	0.253461		-0.197456	0.0274254	0.256114		0.0621938	0.497675	0.860568		-0.0666754	0.689879	0.898388		0.0993915	0.22682	0.999287		25.9674	26.7281	31.4791	27.5484	22.5444	27.6898	24.994	27.0145	29.9034	28.4821	28.7572	32.1337
ENSMMUG00000015314	TSPAN15	-0.0422667	0.660823	0.928862		0.0694146	0.530134	0.999928		-0.190031	0.0613244	0.99961		-0.0110469	0.908723	0.987414		0.221265	0.216685	0.464522		-0.0913275	0.688864	0.861409		0.124919	0.771791	0.953503		0.0493356	0.814756	0.944498		-0.157078	0.55044	0.999287		18.8306	23.5028	15.4117	15.8593	26.365	16.9258	12.8512	23.9513	23.601	18.8795	16.0317	22.9174
ENSMMUG00000017971	NACC1	0.147628	0.0530763	0.601238		-0.0330696	0.636493	0.999928		0.0821318	0.358733	0.99961		0.0453443	0.430744	0.890717		-0.383394	0.00111724	0.0359597		-0.191717	0.212838	0.518107		-0.267486	0.00746766	0.275048		-0.444225	0.0314979	0.306599		0.0647802	0.601647	0.999287		96.0627	91.3609	102.34	99.926	48.472	58.1615	67.4602	58.6503	58.04	65.3732	74.0763	105.026
ENSMMUG00000017970	SAFB	-0.101711	0.184126	0.731173		-0.0243588	0.699287	0.999928		-0.0594158	0.51741	0.99961		0.0464673	0.452489	0.894232		0.156837	0.0948166	0.296754		0.270712	0.082663	0.358053		0.204268	0.18337	0.639128		0.423573	0.0257151	0.28603		0.078124	0.540968	0.999287		68.9226	68.7841	69.2541	58.6982	81.3117	102.179	72.8908	106.342	125.204	98.8735	85.3047	82.2071
ENSMMUG00000015310	TACR2	0.121813	0.328956	0.810057		-0.249619	0.0956725	0.999928		0.0338686	0.828687	0.99961		0.0850408	0.512203	0.909686		-0.212333	0.132927	0.358086		0.0241414	0.894713	0.960511		-0.247021	0.237502	0.686899		-0.248539	0.348886	0.714148		0.026898	0.864029	0.999287		5.56206	3.70425	4.36117	4.77041	3.29563	3.58797	3.30555	3.51215	2.87431	3.82474	3.18138	5.02705
ENSMMUG00000017973	ZNF263	-0.0349292	0.563594	0.904998		0.0353459	0.630508	0.999928		0.0211893	0.810244	0.99961		0.00115345	0.981875	0.995886		-0.0436464	0.606439	0.797165		0.00658782	0.936505	0.976838		-0.102542	0.247104	0.696228		-0.0349792	0.833875	0.95103		0.00400391	0.959483	0.999287		20.9415	23.9499	24.0684	22.1461	22.0195	26.1038	21.7559	24.8227	28.2685	26.529	23.7356	21.9317
ENSMMUG00000015311	LRCH4	0.066078	0.549441	0.901087		0.0430271	0.657948	0.999928		0.106675	0.387541	0.99961		0.119424	0.232825	0.815577		0.697134	0.000614747	0.028299		0.426301	0.0376002	0.278568		0.188656	0.433357	0.829739		0.789993	0.0116966	0.219361		-0.257513	0.24727	0.999287		22.9183	19.0641	17.8054	22.3672	55.4424	48.0476	57.8809	31.2925	44.275	55.9063	43.1358	31.0494
ENSMMUG00000017972	ZNF200	0.0322539	0.659429	0.928443		0.0051473	0.958303	0.999928		-0.0973761	0.498695	0.99961		-0.0441432	0.531396	0.914738		0.237608	0.0197872	0.133143		-0.00948767	0.947499	0.98161		0.140452	0.256839	0.706359		0.350121	0.203146	0.593812		-0.110935	0.304474	0.999287		6.50023	6.06731	7.37793	6.22365	5.77465	9.59391	7.45436	7.394	7.33082	8.626	6.73704	5.56918
ENSMMUG00000003339	WWP2	0.0608334	0.340415	0.81535		0.0803881	0.210224	0.999928		0.0346313	0.654469	0.99961		0.0452074	0.410416	0.883385		-0.132742	0.150803	0.382959		-0.0504756	0.502433	0.753596		-0.0701004	0.363871	0.789495		-0.128792	0.460977	0.785811		0.0416832	0.648613	0.999287		55.7881	47.4847	55.482	59.2037	39.8101	54.6775	43.4781	46.2389	50.9202	53.0038	55.5494	69.8859
ENSMMUG00000005997	CDC14B	0.194999	0.133117	0.68854		-0.140426	0.319645	0.999928		0.0942641	0.643662	0.99961		0.0409091	0.737733	0.955586		0.196154	0.209412	0.455336		0.137252	0.505424	0.755934		0.33588	0.116971	0.563449		-0.0670621	0.846649	0.955852		-0.0451418	0.776448	0.999287		2.68051	2.90592	2.36094	2.65374	2.2457	2.23598	2.19246	2.00694	1.89863	2.46845	2.68234	2.66138
ENSMMUG00000003333	ANTXR2	0.002591	0.981398	0.99652		-0.0344356	0.781286	0.999928		-0.00490117	0.981372	0.99961		0.108462	0.373618	0.87344		-0.0588891	0.532117	0.747915		0.119302	0.577863	0.803067		0.0808846	0.599889	0.899544		-0.108902	0.682455	0.895968		0.085652	0.580285	0.999287		7.53893	7.72783	8.06653	6.16047	6.70792	8.70992	6.17261	4.91173	7.48904	6.75432	7.32965	7.34344
ENSMMUG00000005998	UNC5B	0.1506	0.189196	0.731275		0.00672233	0.944028	0.999928		-0.0191243	0.863064	0.99961		0.0862771	0.194102	0.804717		0.235241	0.374852	0.624122		-0.117296	0.516251	0.764155		-0.0441736	0.931629	0.988847		0.0795179	0.702482	0.904586		-0.242574	0.452112	0.999287		21.9802	29.155	25.1833	21.925	21.4945	35.1777	12.9861	29.8665	34.7291	21.4294	13.1622	19.9111
ENSMMUG00000003335	LSP1	0.313368	0.113205	0.673787		0.183317	0.456158	0.999928		-0.0738444	0.772648	0.99961		0.299353	0.212858	0.811782		-0.525535	0.0499201	0.212118		-0.642836	0.041941	0.288941		-0.751785	0.00816833	0.28249		-0.522312	0.240581	0.626097		-0.0513444	0.859451	0.999287		3.75271	2.07566	3.80373	1.67438	1.0791	3.37997	2.36111	2.00694	1.18664	2.68545	1.09165	4.09064
ENSMMUG00000005994	ST6GALNAC5	0.150595	0.0819659	0.639411		0.0413584	0.6588	0.999928		0.156853	0.22092	0.99961		-0.00679093	0.926618	0.989245		0.104852	0.328769	0.582295		0.0876441	0.422476	0.700156		-0.174546	0.306038	0.751174		-0.0531787	0.722263	0.912832		-0.128951	0.299647	0.999287		73.8815	69.3908	74.6974	81.6973	68.2458	73.5273	95.9284	69.1603	75.9188	79.1259	80.1583	54.3612
ENSMMUG00000003332	ZKSCAN8	0.185834	0.100461	0.655721		-0.141388	0.325996	0.999928		0.437081	0.0274231	0.99961		0.141553	0.0986148	0.729448		0.41532	0.0234682	0.143058		0.539172	0.0192027	0.235226		0.0769923	0.58737	0.895985		0.408407	0.164968	0.551405		-0.0981016	0.606591	0.999287		7.53893	8.14297	5.50885	7.67689	8.07867	11.6479	6.98213	7.63167	10.0733	11.1216	9.70009	3.40065
ENSMMUG00000005991	TRIOBP	0.221729	0.0960282	0.653551		-0.100597	0.452947	0.999928		-0.00355598	0.984041	0.99961		-0.0759661	0.428759	0.890148		-0.391486	0.0781389	0.268391		-0.585089	0.0719252	0.343241		-0.430618	0.0171636	0.354464		-0.793843	0.00360808	0.153018		-0.21224	0.344123	0.999287		22.4158	16.6691	21.9698	18.3866	10.3535	12.8179	9.84919	7.7637	7.06712	7.45959	9.76247	31.9366
ENSMMUG00000005992	ZMPSTE24	0.00127557	0.98622	0.997704		-0.0222221	0.800717	0.999928		-0.0935815	0.315873	0.99961		-0.119241	0.0538863	0.702888		0.149255	0.0892179	0.287963		-0.0942625	0.279516	0.585902		0.0760262	0.454722	0.843086		-0.0221391	0.887532	0.968517		-0.13217	0.156517	0.999287		42.5866	40.2997	36.2666	34.6566	40.9767	43.8096	36.0238	41.3008	39.1065	35.9959	34.7145	32.9223
ENSMMUG00000003331	ZSCAN16	-0.0493928	0.692682	0.935544		0.0174595	0.896197	0.999928		-0.0764121	0.659056	0.99961		0.0153823	0.876136	0.982367		0.0441628	0.776385	0.896421		-0.0760457	0.62747	0.830449		0.122193	0.367527	0.79176		0.00698692	0.98219	0.995804		-0.00332284	0.983177	0.999287		2.98207	4.69418	4.59071	3.25399	6.62043	3.56197	4.1488	4.38359	3.95548	3.49923	3.7428	3.79493
ENSMMUG00000005990	ST6GALNAC3	0.140418	0.322981	0.808941		-0.134181	0.439635	0.999928		0.0106834	0.965152	0.99961		0.103284	0.319995	0.854746		0.155223	0.54864	0.760084		0.0634794	0.775119	0.906982		0.133112	0.821659	0.966513		-0.153254	0.708935	0.906381		-0.123918	0.713653	0.999287		2.81453	3.41685	2.36094	2.55896	1.72073	2.28798	1.45039	2.11257	2.13596	1.38342	1.34117	1.28141
ENSMMUG00000017968	SAFB2	-0.0958219	0.315217	0.804608		-0.144912	0.0570022	0.999928		-0.0582156	0.607605	0.99961		0.0325624	0.673434	0.943663		0.118706	0.270081	0.523162		0.260392	0.101271	0.385511		0.200208	0.184031	0.639128		0.287909	0.0799805	0.430578		0.0667028	0.622998	0.999287		63.2935	54.2226	49.0878	50.5159	67.5459	73.5273	67.865	71.537	84.4626	85.3649	72.1737	85.5584
ENSMMUG00000015306	CNN2	0.149566	0.156208	0.706859		-0.14969	0.225537	0.999928		0.0919593	0.567098	0.99961		0.108093	0.300923	0.847667		-0.357087	0.0361087	0.179547		-0.356906	0.0580811	0.319828		-0.208699	0.204052	0.656259		-0.678009	0.00538846	0.173381		-0.050096	0.784424	0.999287		17.0882	15.2321	10.5586	15.4802	8.137	7.61793	10.254	9.32172	5.82774	10.9046	11.6963	24.1988
ENSMMUG00000017969	MEFV	-0.0771258	0.51957	0.888678		0.121597	0.46265	0.999928		0.105327	0.629075	0.99961		-0.0486701	0.680734	0.944797		-0.0239669	0.843916	0.931209		-0.064618	0.755983	0.897248		-0.117632	0.480612	0.852864		0.087373	0.72053	0.91204		-0.000424983	0.99762	0.999287		4.48985	4.85385	5.04978	6.38161	6.03713	5.35595	6.37499	5.36065	5.14212	5.07252	6.01967	4.8792
ENSMMUG00000017964	PECR	0.114574	0.334135	0.811461		0.100984	0.442136	0.999928		-0.0821819	0.556452	0.99961		0.0476269	0.547698	0.918993		0.0801133	0.498129	0.722524		-0.0031397	0.977268	0.992149		0.0977874	0.368104	0.791942		-0.0625736	0.767303	0.927963		-0.0277255	0.832064	0.999287		43.2567	49.8797	57.1871	51.2425	60.2546	35.3597	55.0138	43.3605	61.1781	45.9782	53.023	42.5821
ENSMMUG00000030964	RAB6A	-0.0759006	0.158238	0.70765		0.0338702	0.549239	0.999928		-0.0507396	0.504526	0.99961		-0.0614701	0.0979346	0.729448		0.0207975	0.810466	0.914676		-0.00807934	0.914214	0.968278		0.0256111	0.778717	0.955399		0.110067	0.505804	0.810458		0.0259969	0.749742	0.999287		479.174	502.629	492.222	464.626	544.975	488.796	513.001	608.553	542.718	463.064	475.772	388.414
ENSMMUG00000015301	ARHGAP45	-0.00802156	0.943463	0.989028		-0.132554	0.302554	0.999928		-0.0193156	0.911946	0.99961		0.0958049	0.435534	0.891759		-0.491922	0.0203438	0.134277		-0.536018	0.0472475	0.297323		-0.462402	0.14461	0.595091		-0.582835	0.0829754	0.434884		-0.0423654	0.846509	0.999287		10.4875	9.89929	9.50933	9.19332	4.8997	10.9199	5.97023	5.14939	4.64109	6.97133	4.86564	17.989
ENSMMUG00000015302	HK1	-0.0826896	0.091113	0.650156		0.0555139	0.318173	0.999928		0.00674956	0.921996	0.99961		0.0017832	0.954196	0.992329		-0.240316	0.0108026	0.0993367		0.100228	0.14324	0.439772		0.0390857	0.638106	0.914007		0.0352667	0.840045	0.95311		0.228548	0.0351596	0.999287		353.459	340.695	394.375	376.42	300.573	328.533	218.908	412.189	432.993	344.742	347.238	434.347
ENSMMUG00000017966		-0.0577246	0.68367	0.933339		0.136989	0.354813	0.999928		0.225902	0.113779	0.99961		-0.342731	0.0276652	0.690748		-0.130914	0.530022	0.746379		-0.407047	0.0198963	0.237269		-0.191736	0.0400504	0.425343		-0.516677	0.00852304	0.199996		-0.165646	0.483443	0.999287		245.334	194.92	263.703	227.59	154.749	117.103	320.099	145.081	134.46	99.2533	200.396	309.903
ENSMMUG00000015303	ABCA7	-0.0294129	0.782532	0.957925		0.00677687	0.927225	0.999928		0.10087	0.379959	0.99961		0.0643647	0.301097	0.847667		0.0657618	0.584814	0.782838		0.206465	0.117803	0.409593		-0.056936	0.645808	0.917098		0.332747	0.0731122	0.416908		0.034473	0.777921	0.999287		22.6168	21.2675	18.33	20.1558	23.1861	24.3358	23.4762	28.8366	27.2664	26.1764	24.3906	28.7823
ENSMMUG00000017962	CYP2D6	0.154181	0.0844942	0.641712		-0.0957522	0.279433	0.999928		0.109959	0.347191	0.99961		0.018367	0.795826	0.969073		-0.187223	0.0685978	0.251073		-0.133344	0.42027	0.698592		-0.107237	0.275957	0.725757		-0.172036	0.313468	0.688141		0.00157419	0.989451	0.999287		98.4417	94.171	99.3561	101.727	73.6996	75.5033	60.8154	68.9491	61.1253	69.9845	85.0863	96.7954
ENSMMUG00000003309	OVGP1	-0.0334107	0.470245	0.872027		-0.0796694	0.152617	0.999928		0.00223707	0.975868	0.99961		-0.0101279	0.811379	0.970046		0.0394805	0.56765	0.772207		0.0378951	0.634565	0.835093		0.0861538	0.298797	0.743607		0.0255762	0.870388	0.963907		0.00586121	0.930589	0.999287		39.9731	40.9703	36.4633	36.0151	42.1141	45.0836	37.6765	46.7142	43.5103	49.5859	46.2548	41.7442
ENSMMUG00000029939	ACOT13	0.00324209	0.976508	0.995092		-0.102522	0.307533	0.999928		-0.0228258	0.868554	0.99961		-0.0367066	0.717345	0.951394		0.0781614	0.623668	0.807986		0.00223558	0.984863	0.995578		0.121773	0.32092	0.758957		-0.16008	0.549428	0.832547		-0.0603163	0.749111	0.999287		22.2147	26.6962	20.1007	25.6212	32.9271	15.5999	41.5892	25.3509	19.4082	14.5937	27.5096	22.2275
ENSMMUG00000003304	EPHB3	-0.0988356	0.291298	0.791378		0.209141	0.0478001	0.999928		-0.131103	0.217504	0.99961		0.0412287	0.698576	0.947793		0.160854	0.156641	0.389763		0.146552	0.412392	0.69305		0.379259	0.0218203	0.372674		0.368225	0.0792623	0.428335		0.150632	0.28401	0.999287		10.6215	9.45223	10.6242	9.16172	12.9784	15.4699	13.0536	14.3127	20.964	15.6245	15.3767	13.9969
ENSMMUG00000054937	LANCL1	-0.0569458	0.454058	0.867303		0.00883095	0.912224	0.999928		0.0862618	0.454309	0.99961		-0.130667	0.0596831	0.702888		0.222393	0.165338	0.400858		-0.0492193	0.707981	0.87142		-0.0906905	0.441159	0.83545		0.107773	0.499857	0.807026		-0.213943	0.178912	0.999287		359.322	429.342	329.187	351.715	412.945	409.132	302.019	456.474	403.907	338.394	313.834	216.36
ENSMMUG00000003301	ADAMTS15	0.337649	0.028266	0.558382		-0.119057	0.433649	0.999928		-0.041861	0.836779	0.99961		0.0809267	0.584124	0.92761		0.369316	0.0275741	0.155763		0.336215	0.0620782	0.327193		0.195657	0.469274	0.849077		0.29668	0.261364	0.644536		-0.143646	0.507023	0.999287		2.71401	2.49079	2.39373	3.34877	3.44146	3.89997	3.30555	3.3273	4.19281	4.50288	5.11516	2.66138
ENSMMUG00000003300	ADAMTS8	0.0648493	0.387175	0.836737		-0.200131	0.033358	0.999928		0.0797595	0.495674	0.99961		0.133211	0.129164	0.749109		0.0899937	0.199624	0.443953		0.327176	0.0122424	0.208824		0.0853764	0.528454	0.874363		0.316801	0.10717	0.474344		0.0480354	0.670679	0.999287		19.0986	17.6271	17.7398	16.8702	24.8776	20.7998	18.9226	26.9881	26.3435	23.4909	22.6128	18.7282
ENSMMUG00000005962	KLHL11	-0.197256	0.076216	0.630087		0.235288	0.0442454	0.999928		-0.123073	0.215962	0.99961		-0.272328	0.0267119	0.686213		0.428811	0.00190256	0.0436398		-0.0500961	0.766961	0.902228		0.265676	0.0791475	0.513118		0.425384	0.0953627	0.455407		-0.165817	0.303103	0.999287		13.8046	11.5279	13.5098	11.2784	18.3739	20.9818	20.5079	22.8422	22.2562	25.7966	18.5269	20.2561
ENSMMUG00000003303	TUFM	-0.117476	0.0246043	0.549153		0.0437759	0.408676	0.999928		-0.0668586	0.462082	0.99961		0.0571829	0.291895	0.844123		-0.264353	0.0137608	0.112938		-0.0232334	0.766543	0.902228		0.0942549	0.224096	0.678083		-0.0441261	0.773919	0.930284		0.240097	0.0114662	0.999287		169.978	154.11	159.986	175.684	153.436	155.557	147.536	167.052	168.081	163.596	200.677	221.092
ENSMMUG00000003302	DTNA	0.264313	0.00737903	0.525997		-0.1283	0.102951	0.999928		-0.017133	0.86727	0.99961		0.0144872	0.735942	0.955205		-0.0506688	0.590808	0.787396		-0.192087	0.217216	0.523026		-0.170768	0.100232	0.542508		-0.444182	0.0344929	0.317896		-0.186825	0.121005	0.999287		221.645	229.919	219.338	232.044	159.824	153.555	151.01	124.51	127.419	165.983	164.964	203.152
ENSMMUG00000005960	TMBIM6	-0.0227947	0.697483	0.937081		-0.0269463	0.670637	0.999928		0.037185	0.686278	0.99961		-0.0243442	0.54509	0.918331		-0.138023	0.0722976	0.258159		-0.114671	0.188624	0.494408		-0.131881	0.247893	0.697481		-0.258782	0.11732	0.488495		-0.00769698	0.922254	0.999287		579.693	625.539	536.228	612.098	559.295	521.633	445.845	512.616	502.741	546.286	551.221	678.356
ENSMMUG00000042951		-0.030938	0.681577	0.932805		0.0163157	0.830545	0.999928		-0.00521942	0.959187	0.99961		0.0193019	0.653802	0.939909		0.26	0.0482907	0.208647		-0.00353936	0.968918	0.990268		0.194945	0.113437	0.560918		0.116587	0.619021	0.870226		-0.0743489	0.657747	0.999287		40.0066	44.3871	37.7094	40.0273	73.4663	40.1956	107.97	50.6753	39.924	44.6762	57.7015	45.687
ENSMMUG00000042946	CD36	0.195233	0.454823	0.867303		-0.223883	0.380359	0.999928		-0.238508	0.54508	0.99961		0.459963	0.149354	0.769027		-0.641619	0.0500662	0.212439		-0.502413	0.188588	0.494408		-0.658724	0.151553	0.601547		-0.701011	0.149215	0.532368		0.160055	0.733977	0.999287		4.05427	3.80005	2.88559	2.401	1.72073	1.09199	22.1944	1.90131	1.47671	1.38342	1.30998	2.21782
ENSMMUG00000017959	GTF2H1	-0.064255	0.268347	0.779272		-0.014634	0.832764	0.999928		-0.0217198	0.81127	0.99961		-0.0102946	0.813936	0.970594		0.046709	0.573529	0.776047		0.0661024	0.489406	0.745669		0.00306164	0.969588	0.993606		0.114414	0.484564	0.799718		0.0123486	0.885007	0.999287		39.6045	45.9838	40.0703	40.0904	49.1137	43.1856	51.9781	54.4515	50.2609	45.4086	42.9175	34.2529
ENSMMUG00000017958	HPS5	0.212528	0.02974	0.558382		-0.00149361	0.985879	0.999928		0.079588	0.499962	0.99961		0.0385771	0.571397	0.924776		0.511044	0.000103054	0.0132329		0.120829	0.328342	0.625228		0.131773	0.302991	0.748198		0.310545	0.226669	0.612995		-0.310025	0.0159403	0.999287		12.0958	11.7195	10.4275	11.7523	19.3946	16.2499	13.0198	11.3287	12.974	17.3876	14.2226	11.9762
ENSMMUG00000054942		-0.128222	0.109469	0.663803		-0.0128658	0.897462	0.999928		-0.166297	0.217615	0.99961		-0.0579506	0.55416	0.922248		0.0746607	0.628022	0.810572		-0.104248	0.523976	0.769348		0.0248995	0.850426	0.973005		-0.104041	0.700294	0.903243		-0.0526375	0.731599	0.999287		5.15998	5.10931	4.59071	4.13857	7.02874	5.25195	8.33134	6.23209	6.6452	6.15755	5.20873	6.75202
ENSMMUG00000039301	STARD10	-0.157129	0.0122673	0.530551		0.027035	0.609771	0.999928		-0.0512729	0.491398	0.99961		0.025547	0.752207	0.959859		-0.388412	0.00360627	0.0590602		-0.154344	0.134301	0.42875		0.00814283	0.941299	0.989605		-0.176439	0.284146	0.66406		0.258564	0.0212858	0.999287		37.9962	38.0963	40.5294	36.7733	28.9899	30.6017	36.5972	34.3557	30.9582	26.963	31.3771	62.3946
ENSMMUG00000017952	CD2AP	0.0318334	0.794536	0.960999		0.113225	0.431753	0.999928		-0.206162	0.168541	0.99961		-0.195564	0.250577	0.820798		-0.133095	0.392392	0.640192		-0.43378	0.015447	0.224534		-0.366257	0.0273297	0.396615		-0.504924	0.168496	0.55596		-0.197593	0.30099	0.999287		12.9335	13.4439	14.6247	10.1095	6.82458	13.4939	9.00594	6.07364	9.65137	11.637	6.61228	12.4198
ENSMMUG00000039305	TIGD2	-0.0765997	0.348548	0.821148		0.0493861	0.674613	0.999928		0.0670605	0.671186	0.99961		-0.0955705	0.231891	0.815176		0.273607	0.020278	0.133939		0.161014	0.27489	0.581941		0.14695	0.3384	0.774987		0.252055	0.323182	0.695844		-0.0868522	0.465548	0.999287		6.06465	6.7379	6.26304	6.63435	10.1202	6.75994	8.29761	9.32172	8.20102	8.81588	9.29462	5.42133
ENSMMUG00000039303	SOCS5	-0.0034778	0.964746	0.9933		0.00868302	0.933642	0.999928		0.0836544	0.435506	0.99961		-0.041724	0.448196	0.894232		0.32543	0.00396243	0.0618609		0.238427	0.0204675	0.239649		0.164637	0.13215	0.581057		0.240494	0.146484	0.527645		-0.0656294	0.545307	0.999287		51.5663	55.8512	48.1369	54.0858	66.0584	56.7575	75.488	65.569	61.2572	57.4253	61.0077	37.0622
ENSMMUG00000030970	LMF2	-0.0744276	0.434147	0.853686		0.0828772	0.356797	0.999928		0.0450383	0.66531	0.99961		-0.00720476	0.929325	0.989245		0.171814	0.143957	0.374136		0.0939928	0.393623	0.678369		0.0222999	0.883776	0.979643		0.201818	0.355066	0.716203		-0.0494405	0.72353	0.999287		34.277	32.029	34.004	33.7404	52.1176	54.1315	48.2003	37.7358	48.4414	60.1107	50.4031	51.1576
ENSMMUG00000003319	FREM3	0.1705	0.212923	0.749865		-0.131233	0.474165	0.999928		-0.0109708	0.963915	0.99961		-0.184086	0.292175	0.844318		0.065849	0.730397	0.874856		-0.0697009	0.685765	0.860495		-0.492091	0.444674	0.838328		0.0421997	0.845456	0.955436		-0.332863	0.314758	0.999287		27.9443	19.2877	21.0845	20.4401	18.3447	29.7437	36.1924	23.8192	23.3901	23.6266	32.1569	15.9683
ENSMMUG00000003316	MAN2A1	0.131945	0.0930002	0.650156		0.0201133	0.812347	0.999928		0.116251	0.263661	0.99961		-0.0429876	0.657412	0.940781		0.489048	0.00369707	0.0597598		-0.0435632	0.687908	0.861244		0.108105	0.461125	0.846219		0.32069	0.113905	0.484668		-0.324021	0.0570177	0.999287		26.4365	28.3247	24.134	26.5058	29.544	39.2856	23.6111	30.2362	25.2887	36.6469	25.6694	21.1925
ENSMMUG00000029927	ADAM11	-0.0824857	0.317394	0.807192		0.0304589	0.690281	0.999928		0.0884368	0.510091	0.99961		0.014926	0.743921	0.957465		0.0268885	0.774475	0.895333		0.108623	0.324975	0.622994		-0.0414448	0.754869	0.949241		0.311325	0.0646213	0.400254		0.0451873	0.676422	0.999287		136.471	129.521	149.034	158.119	174.902	176.824	163.321	177.034	180.291	193.488	200.489	158.401
ENSMMUG00000003317	KDM6A	0.0535437	0.264958	0.776509		0.010879	0.865766	0.999928		0.0605017	0.516659	0.99961		-0.0216083	0.670451	0.943663		0.311652	0.019819	0.133226		0.0572695	0.576938	0.802381		-0.0159886	0.922508	0.98836		0.254903	0.169759	0.557179		-0.20761	0.0889708	0.999287		20.3719	21.1717	19.1498	21.5458	23.9735	24.6478	21.1825	21.469	23.9175	26.095	21.6459	14.2433
ENSMMUG00000003312	CHSY3	0.0485872	0.569483	0.906884		-0.0466437	0.62575	0.999928		0.0801023	0.602894	0.99961		0.00457062	0.949921	0.991082		0.138424	0.35015	0.601944		0.235735	0.0635279	0.329496		0.0995847	0.533748	0.877105		0.29134	0.225461	0.611732		0.00149969	0.991912	0.999287		8.87918	8.71776	10.7226	10.2043	10.4119	8.21593	10.7936	13.1772	11.9983	11.637	11.4155	4.78063
ENSMMUG00000005976	GLDN	0.0940653	0.479024	0.874945		-0.0176945	0.901776	0.999928		-0.0679382	0.720823	0.99961		0.0307946	0.780964	0.967012		0.0406911	0.799854	0.908292		0.0302897	0.87044	0.951897		-0.0498004	0.784801	0.956861		-0.100346	0.733605	0.917548		-0.0436444	0.801327	0.999287		2.34544	3.25719	3.37745	2.17986	2.39152	3.48397	1.55159	3.3273	2.7952	3.25509	2.24568	1.57711
ENSMMUG00000003314	AQP3	0.0178738	0.95132	0.990607		0.572625	0.216241	0.999928		0.261825	0.606707	0.99961		0.360467	0.39487	0.880548		-0.158764	0.544358	0.757339		-0.11748	0.667155	0.849687		-0.712633	0.308185	0.752525		-0.0746475	0.858787	0.960053		-0.112894	0.798521	0.999287		0.871165	1.21346	2.1314	1.57961	2.7415	1.61199	1.7877	2.13898	2.90068	4.4215	0.90451	1.33069
ENSMMUG00000005971	CYP20A1	0.109196	0.229225	0.757098		-0.0692989	0.563243	0.999928		0.00958357	0.950202	0.99961		0.0347178	0.732979	0.954212		-0.108961	0.338961	0.592207		-0.434649	0.0176364	0.229386		-0.211553	0.165611	0.620211		-0.33527	0.172371	0.559805		-0.129554	0.3051	0.999287		7.06984	8.04717	7.4763	6.57117	6.53293	6.29194	7.45436	5.65113	4.90479	5.56079	5.20873	6.40703
ENSMMUG00000003310	TTC7A	0.166516	0.0584321	0.609811		-0.0310092	0.730744	0.999928		-0.0519641	0.687561	0.99961		-0.0239488	0.789174	0.968777		-0.125006	0.267503	0.520198		-0.299714	0.0776424	0.351957		-0.130262	0.236224	0.685488		-0.377596	0.0918701	0.449736		-0.147165	0.261468	0.999287		11.1911	9.13289	9.41095	9.00376	7.75786	7.27993	6.71229	6.15287	6.06507	7.75798	8.07821	11.5326
ENSMMUG00000042961	HBQ1	0.136138	0.73861	0.947324		-0.355483	0.329464	0.999928		-0.282842	0.462692	0.99961		0.154212	0.73845	0.955782		-0.210701	0.695478	0.853833		-0.166926	0.690485	0.861739		-0.102933	0.707498	0.935862		-0.610776	0.114605	0.485741		0.0476277	0.924873	0.999287		0.603114	0.734464	0.524652	1.45324	0.962441	0.545995	1.45039	0.3697	0.342808	0.596767	0.87332	0.985696
ENSMMUG00000017949	OAZ1	-0.0135037	0.784522	0.958093		-0.00203784	0.970163	0.999928		-0.0584804	0.432807	0.99961		0.0103271	0.834717	0.973283		-0.0943261	0.431788	0.671517		-0.0799593	0.297029	0.60231		0.0232857	0.758273	0.950271		-0.127557	0.491194	0.802909		0.0609423	0.612267	0.999287		714.456	746.79	716.446	744.09	843.186	584.839	1052.75	704.173	615.894	582.499	726.634	999.595
ENSMMUG00000017946	ROGDI	0.00893236	0.881738	0.97799		0.0291735	0.728731	0.999928		-0.112248	0.250682	0.99961		0.0215517	0.701287	0.948969		-0.145333	0.161831	0.396562		-0.0660326	0.358323	0.649971		0.0132555	0.855437	0.973889		-0.146523	0.382334	0.73358		0.0958951	0.315868	0.999287		302.261	303.685	335.581	277.126	250.76	249.832	344.519	312.846	302.251	260.489	281.926	352.337
ENSMMUG00000017944	SLC25A39	-0.117752	0.101179	0.656426		-0.0610437	0.527891	0.999928		0.0286953	0.815394	0.99961		0.084468	0.172514	0.790622		-0.149062	0.13301	0.358173		0.0208827	0.85624	0.945665		0.0255732	0.791078	0.958317		-0.0498238	0.776726	0.930911		0.193142	0.0617807	0.999287		14.7763	14.5296	14.4935	12.7	14.9033	14.6119	21.0139	15.2897	13.9233	13.807	15.2207	21.4389
ENSMMUG00000017943	ERCC6	0.112511	0.100675	0.655785		0.00910505	0.910087	0.999928		0.0836197	0.469394	0.99961		0.0983639	0.12926	0.749109		0.288341	0.0346327	0.176008		0.232875	0.0328474	0.27104		0.181856	0.130632	0.578603		0.390252	0.0673421	0.405691		-0.0574428	0.600093	0.999287		12.2633	12.4859	12.5917	11.9418	13.7367	16.5359	12.6488	14.3391	15.4264	16.0313	13.9419	9.75839
ENSMMUG00000039317	CREB5	0.219779	0.0670037	0.62178		-0.139759	0.259303	0.999928		-0.043196	0.81074	0.99961		0.00876701	0.929153	0.989245		0.09333	0.706189	0.860129		-0.319761	0.0619394	0.327193		-0.234954	0.565155	0.888179		-0.443478	0.116301	0.487394		-0.326515	0.229384	0.999287		7.27088	9.16483	7.18118	6.31843	5.57049	6.73394	3.84523	5.07017	5.69589	4.66564	3.64923	3.2528
ENSMMUG00000017940	GSS	-0.13098	0.0909462	0.64979		0.117086	0.184736	0.999928		0.0343288	0.745617	0.99961		0.0474889	0.594196	0.929452		-0.0675339	0.432756	0.672433		-0.0186337	0.879256	0.955156		0.101426	0.234999	0.684006		0.136975	0.485239	0.800187		0.116	0.261104	0.999287		17.8254	15.9027	17.9038	16.5859	22.3986	16.4839	18.0119	20.2015	20.0411	15.4346	16.6555	17.1018
ENSMMUG00000030906	TMPRSS5	0.0346468	0.821557	0.967728		0.235125	0.275165	0.999928		0.0558616	0.839339	0.99961		0.0739049	0.675052	0.944004		0.0586557	0.774213	0.89523		-0.315439	0.268694	0.575049		0.00866651	0.975038	0.995278		-0.0299124	0.90036	0.972445		-0.138173	0.592142	0.999287		13.6371	11.4321	10.1324	14.1217	16.0698	13.3379	8.87102	10.6421	9.22945	12.2337	18.8076	20.1575
ENSMMUG00000015350	HELQ	0.0164309	0.858644	0.974563		0.12466	0.310472	0.999928		0.107323	0.488983	0.99961		-0.068454	0.36091	0.868148		0.334998	0.0130809	0.11004		-0.0791707	0.655959	0.844489		-0.104449	0.610636	0.902553		0.300952	0.267145	0.649423		-0.257397	0.116989	0.999287		9.04672	8.3665	6.3942	8.81421	11.5493	14.8979	11.8055	8.58232	10.337	12.3151	10.9165	10.2512
ENSMMUG00000003369	CAMK1G	0.041581	0.699236	0.937725		-0.0728328	0.434229	0.999928		-0.189775	0.080868	0.99961		0.136285	0.0636002	0.704757		0.596233	0.00128211	0.0378916		0.636774	0.000353951	0.0712581		0.711196	0.00900268	0.292447		0.664981	0.00484146	0.168274		0.0659697	0.706557	0.999287		22.8513	21.9381	22.1666	20.5033	41.1225	37.5957	32.8194	46.6614	43.7212	44.8118	47.44	13.159
ENSMMUG00000003368	PLXNB3	0.250827	0.0919176	0.650156		-0.139592	0.207965	0.999928		0.176114	0.449118	0.99961		0.128745	0.104338	0.73102		0.815292	0.00164494	0.0415199		0.332506	0.163725	0.469396		0.198382	0.6053	0.900729		0.495247	0.0358415	0.322132		-0.448619	0.0958634	0.999287		34.6456	37.4257	22.0354	34.8777	80.7284	53.9235	43.2757	57.6468	53.2935	52.4884	59.1363	33.3165
ENSMMUG00000003363	KLF3	0.0781751	0.31573	0.804965		0.0713625	0.426761	0.999928		-0.0449319	0.669153	0.99961		-0.12445	0.0609074	0.702888		0.0400364	0.639516	0.81808		-0.268301	0.00858138	0.195802		-0.171093	0.197463	0.651309		-0.195708	0.268045	0.649668		-0.198835	0.0691843	0.999287		58.6361	51.0612	52.3669	50.9581	38.6143	51.4275	45.5357	40.9839	44.0904	47.6329	40.3911	58.8461
ENSMMUG00000003360	CENPM	-0.167364	0.0626143	0.612604		-0.082103	0.400406	0.999928		-0.0629534	0.591364	0.99961		-0.0723768	0.363252	0.868148		-0.287096	0.101688	0.30946		-0.189156	0.168598	0.473016		-0.101366	0.373603	0.795491		-0.358184	0.0905393	0.44731		0.111823	0.447398	0.999287		11.5262	11.4002	10.9521	12.0366	10.6452	8.21593	14.6726	9.13687	8.46472	10.3078	10.511	20.9953
ENSMMUG00000015352	ECHDC1	0.104092	0.134749	0.689812		-0.125296	0.12722	0.999928		-0.0916276	0.374232	0.99961		0.0113177	0.848353	0.976102		-0.0990319	0.170452	0.408543		-0.0950197	0.460048	0.725386		-0.0308118	0.731692	0.94229		-0.296161	0.127882	0.501403		-0.03434	0.687036	0.999287		21.7121	22.8322	19.6089	18.4182	16.624	15.4179	14.4365	17.0854	14.9253	15.1904	16.4371	16.1161
ENSMMUG00000015353	MRPS18C	-0.0193334	0.806122	0.96375		0.0368365	0.679399	0.999928		-0.125042	0.301784	0.99961		-0.000530011	0.993087	0.997691		0.134079	0.275533	0.529017		-0.109633	0.323642	0.621918		0.0269622	0.772787	0.953849		0.0239037	0.912329	0.974858		-0.0831924	0.582072	0.999287		14.7763	16.6372	15.1165	16.4911	22.3695	14.5339	34.4722	16.3988	13.475	14.7293	18.4333	17.4468
ENSMMUG00000015354	RNF146	-0.00113108	0.984185	0.997263		0.0392832	0.524921	0.999928		-0.0755572	0.341261	0.99961		-0.0465712	0.219339	0.811782		0.269246	0.00136393	0.0384227		0.157083	0.066865	0.334413		0.221905	0.00645391	0.271423		0.204572	0.189119	0.580896		-0.0717748	0.239506	0.999287		52.5045	53.6797	54.1704	49.8208	59.9047	60.4235	58.6229	65.1728	68.588	64.5323	61.6626	47.3627
ENSMMUG00000015355	RSPO3	0.0599051	0.603899	0.913294		-0.0324388	0.752642	0.999928		-0.0679203	0.629332	0.99961		0.133532	0.385804	0.878111		0.273413	0.154897	0.387886		0.569657	0.00891517	0.196727		0.281904	0.159038	0.610055		0.208881	0.379687	0.732336		0.0659135	0.747486	0.999287		5.89712	7.75977	7.24676	7.26619	8.7203	9.43792	10.1865	11.8832	10.2842	9.19564	5.08397	4.18921
ENSMMUG00000030915	LAYN	-0.0776514	0.552694	0.902012		0.017645	0.903356	0.999928		-0.373338	0.114428	0.99961		0.118161	0.472488	0.899077		-0.509853	0.00348025	0.0580097		-0.634154	0.0332161	0.27104		0.0123115	0.958929	0.992692		-0.0661081	0.824926	0.948172		0.223439	0.284028	0.999287		5.09297	3.70425	5.50885	3.50673	4.17058	4.65396	1.95635	2.98401	2.08322	2.49557	2.12092	5.76632
ENSMMUG00000030914	SIK2	-0.0707833	0.209696	0.745659		-0.0354663	0.644254	0.999928		0.186151	0.0439817	0.99961		-0.0174472	0.740868	0.956846		0.191109	0.0836806	0.277694		0.420353	0.000646351	0.0943536		0.154779	0.0967209	0.538887		0.487521	0.0152753	0.23755		0.109657	0.351983	0.999287		46.5738	47.2611	47.5466	55.381	51.8552	63.3354	40.7797	71.9331	75.3387	70.5542	59.8848	39.28
ENSMMUG00000003378	ACTR5	-0.160062	0.014019	0.530551		-0.107614	0.224985	0.999928		-0.0738273	0.497823	0.99961		0.0179764	0.826275	0.971609		0.227458	0.0446821	0.19963		0.357676	0.00637199	0.182065		0.179479	0.166477	0.620611		0.462709	0.0594979	0.388687		0.0592895	0.645985	0.999287		8.37659	9.0371	9.54212	9.16172	18.6947	13.3379	14.5714	13.0451	15.2945	15.7872	13.7236	9.75839
ENSMMUG00000003377	PDZD4	0.125436	0.140817	0.696156		-0.0825418	0.182232	0.999928		-0.135323	0.375206	0.99961		-0.0582332	0.452271	0.894232		-0.498893	0.011349	0.101541		-0.438406	0.0599246	0.322953		-0.141255	0.251211	0.701113		-0.776024	0.000953468	0.123577		0.0648259	0.744751	0.999287		1428.34	1140.88	1362.42	1117.76	539.667	638.606	956.485	580.746	571.039	682.593	980.364	2088.39
ENSMMUG00000003379	L1CAM	-0.0506789	0.429969	0.851827		-0.0270358	0.72482	0.999928		0.04723	0.690578	0.99961		0.0688998	0.266399	0.831959		-0.0261371	0.810207	0.914533		0.194211	0.113236	0.403517		-0.0403406	0.746492	0.946326		0.280133	0.168934	0.556571		0.0955557	0.445174	0.999287		180.8	167.617	198.384	166.522	180.56	229.968	192.903	267.214	287.089	211.934	199.491	148.199
ENSMMUG00000003374	IDH3G	-0.146704	0.0146797	0.530551		0.0379595	0.565435	0.999928		-0.0456478	0.59729	0.99961		-0.0214696	0.669695	0.943663		-0.179544	0.0758538	0.264831		-0.0380123	0.561976	0.793472		0.077185	0.497452	0.860568		-0.0175713	0.917374	0.97569		0.185355	0.0468628	0.999287		147.093	137.568	139.066	135.12	160.844	126.099	150.672	157.017	141.131	131.289	145.002	182.896
ENSMMUG00000003376	SLC32A1	-0.0225066	0.685456	0.933708		0.0592247	0.294294	0.999928		0.01144	0.881747	0.99961		0.0444292	0.503957	0.90632		-0.142668	0.106404	0.317334		-0.0528499	0.487313	0.743706		0.0890524	0.573703	0.891341		0.0630638	0.720902	0.912048		0.147789	0.171081	0.999287		61.1826	54.3184	59.3513	58.1612	51.4468	60.4755	46.8174	70.956	64.6325	65.3189	67.5887	55.4947
ENSMMUG00000003375	SSR4	6.21701e-05	0.99917	0.999813		0.0279535	0.671127	0.999928		-0.0580285	0.570302	0.99961		-0.00645345	0.906217	0.986793		-0.0437602	0.772275	0.894647		-0.179828	0.0415123	0.287159		-0.0211101	0.815416	0.964757		-0.294143	0.25897	0.642994		-0.0476755	0.758834	0.999287		63.5951	68.3051	60.8925	70.8928	94.465	49.2956	99.4027	60.3932	49.9709	61.2229	77.476	95.5633
ENSMMUG00000003370	NFATC4	0.0136762	0.903509	0.982323		-0.0131658	0.923646	0.999928		0.120105	0.510182	0.99961		-0.225622	0.15817	0.777009		-0.0251572	0.861387	0.939461		-0.251334	0.171244	0.476102		-0.334034	0.111489	0.557367		-0.344203	0.366478	0.723854		-0.260787	0.156374	0.999287		1.87636	2.17146	1.90187	2.52737	1.48741	3.32797	2.76587	1.61084	1.79315	1.92593	3.05662	3.64708
ENSMMUG00000003372	SRPK3	-0.0767834	0.626562	0.920426		0.0100621	0.94148	0.999928		-0.000568127	0.998548	0.99961		-0.0356539	0.70371	0.94932		0.314136	0.0827692	0.276326		0.165266	0.508095	0.758152		-0.0422137	0.878481	0.978221		0.500577	0.0384944	0.332197		-0.125048	0.595865	0.999287		15.6475	15.4557	13.7721	16.4279	31.5564	20.6438	35.1131	22.8686	28.2157	29.0246	32.2193	21.3403
ENSMMUG00000003371	RFC3	0.318987	0.0555382	0.60651		0.179747	0.299615	0.999928		0.13013	0.620596	0.99961		0.146572	0.410525	0.883482		0.241867	0.0745664	0.262592		-0.137059	0.56079	0.792685		-0.0240074	0.906719	0.984069		0.239074	0.431903	0.76813		-0.213995	0.342212	0.999287		8.04153	6.29084	6.09908	8.94058	12.0743	8.26793	9.61308	9.63861	6.98801	7.48672	9.76247	4.92848
ENSMMUG00000015347	PRKDC	0.0486752	0.395976	0.84082		-0.0727512	0.26677	0.999928		0.0374475	0.639435	0.99961		0.0570858	0.215035	0.811782		0.114037	0.236434	0.487202		0.214994	0.0166858	0.227603		0.0751747	0.311846	0.754876		0.378025	0.0545733	0.376529		0.0151761	0.891168	0.999287		123.437	107.327	121.621	112.152	103.389	145.053	85.2697	139.086	152.629	147.917	127.349	95.0211
ENSMMUG00000015348	CYRIB	-0.105312	0.0672001	0.62178		0.0890539	0.140008	0.999928		-0.049414	0.52175	0.99961		-0.111267	0.011139	0.681598		0.0237286	0.782891	0.900483		-0.036105	0.667246	0.849687		0.0377543	0.671003	0.924928		0.107124	0.502102	0.808653		0.00969355	0.905271	0.999287		177.584	198.497	198.45	191.196	216.287	190.162	202.651	235.499	232.213	177.348	198.368	168.85
ENSMMUG00000015341	ERMARD	0.327324	0.00784474	0.525997		-0.129927	0.408147	0.999928		-0.332501	0.102167	0.99961		0.144354	0.292685	0.844408		0.163547	0.21729	0.465315		0.0351137	0.779911	0.909363		0.247679	0.0485763	0.447315		-0.239253	0.315439	0.689479		-0.119873	0.486522	0.999287		14.3072	14.3061	9.44374	12.3841	10.2952	8.94392	15.6508	14.8936	10.4688	7.97498	15.5326	13.5533
ENSMMUG00000015344	CERKL	0.341698	0.0133622	0.530551		0.0736395	0.619025	0.999928		-0.246333	0.255241	0.99961		0.323967	0.024265	0.681598		0.620804	0.00201945	0.0446663		0.323922	0.159278	0.463173		0.488879	0.100784	0.542508		0.638255	0.0809494	0.432604		-0.166809	0.45132	0.999287		2.41246	2.61852	3.31187	2.52737	5.62882	7.51393	4.41865	4.59484	4.58835	3.82474	5.23992	1.6264
ENSMMUG00000003349	TOM1L2	0.0572252	0.344176	0.817824		-0.0434313	0.422418	0.999928		0.0131109	0.871141	0.99961		-0.00171888	0.965734	0.9939		-0.296456	0.00759008	0.08447		-0.149193	0.244739	0.551411		-0.112088	0.122018	0.569144		-0.333022	0.0666714	0.40532		0.0846706	0.420189	0.999287		460.243	398.399	433.625	423.84	257.526	281.759	297.601	296.579	281.076	318.972	359.652	517.983
ENSMMUG00000003348	NEFL	-0.175102	0.00481684	0.525997		0.107629	0.134619	0.999928		-0.0586337	0.541448	0.99961		0.0162123	0.800201	0.969592		-0.00932787	0.922792	0.968475		0.231173	0.0280567	0.257319		0.235691	0.0557495	0.465811		0.430398	0.0210494	0.266101		0.240713	0.0311487	0.999287		733.99	653.992	771.403	787.529	830.178	860.28	577.46	987.786	980.695	778.347	821.732	647.997
ENSMMUG00000003347	PCMTD1	-0.0600969	0.441298	0.85954		0.129301	0.223464	0.999928		0.00718468	0.935872	0.99961		-0.0516036	0.429248	0.890607		0.0455818	0.534354	0.74936		-0.128816	0.121246	0.413114		-0.00690354	0.938154	0.989024		0.0460727	0.761759	0.926592		-0.0296771	0.758405	0.999287		58.033	61.0563	56.6297	56.392	58.3298	61.7754	60.8829	63.2187	56.9061	57.3982	55.487	51.0098
ENSMMUG00000029971	BECN1	-0.0458149	0.291726	0.791378		0.0677321	0.188273	0.999928		0.023144	0.734115	0.99961		-0.0513429	0.243278	0.819677		-0.0514204	0.466351	0.697262		-0.0423405	0.47577	0.736711		0.0698845	0.365847	0.791414		-0.0412848	0.782201	0.932343		0.049672	0.423932	0.999287		104.138	103.08	102.504	105.581	92.0443	100.593	100.246	105.074	102.421	99.2261	104.331	129.323
ENSMMUG00000003343	AGO4	0.153732	0.0522589	0.601238		-0.021407	0.807437	0.999928		0.0384008	0.709167	0.99961		-0.0273387	0.709323	0.950875		0.109105	0.335314	0.588401		-0.0608687	0.579819	0.804791		-0.13296	0.22076	0.674884		-0.0624086	0.794655	0.93708		-0.196227	0.116113	0.999287		19.0986	17.9784	18.0021	16.1752	14.6116	19.2918	12.6825	12.0153	15.0836	20.6699	15.8757	14.539
ENSMMUG00000015339	CFAP58	-0.0491661	0.737658	0.947185		-0.233089	0.115094	0.999928		0.148428	0.546314	0.99961		0.248971	0.171536	0.789384		0.204224	0.188482	0.430906		0.207313	0.413247	0.693936		0.0807416	0.768818	0.952944		0.40123	0.365546	0.723097		0.0582208	0.828523	0.999287		2.78103	3.16139	2.42652	3.19081	6.35794	2.52198	9.68054	6.02083	3.55993	5.07252	3.55566	2.06996
ENSMMUG00000015334	GSTO1	0.186841	0.116569	0.677123		-0.0729825	0.514719	0.999928		-0.0408241	0.790627	0.99961		0.20325	0.0936147	0.729287		0.189927	0.124707	0.346819		0.0324526	0.660291	0.84699		0.236536	0.0404676	0.425343		0.0812284	0.765329	0.927122		-0.0291056	0.873231	0.999287		61.9197	72.5203	50.4978	70.103	129.434	64.6354	111.613	89.7315	52.5024	43.4013	80.2519	62.5424
ENSMMUG00000015335	PHF10	0.108435	0.170933	0.721579		-0.0636886	0.504057	0.999928		0.167185	0.134895	0.99961		0.00733532	0.895169	0.984974		0.0665151	0.468644	0.698833		-0.037429	0.706032	0.870079		-0.114872	0.398903	0.807679		-0.08767	0.607544	0.865006		-0.135577	0.185304	0.999287		44.999	43.2695	40.3327	46.0614	35.6395	35.9837	37.1369	34.7254	31.9075	40.5531	35.9933	36.0765
ENSMMUG00000054901		-1.69335	0.17584	0.727296		1.33404	0.0241564	0.999928		-1.02115	0.300289	0.99961		-1.02248	0.361868	0.868148		0.136305	0.891166	0.955446		0.145732	0.831982	0.9347		-0.559053	0.459108	0.845539		0.0896259	0.918253	0.97587		-0.295353	0.787422	0.999287		0.569608	0.383198	3.18071	2.14827	2.04154	0.571995	1.18055	0.18485	2.55788	0.732396	1.46593	0.492848
ENSMMUG00000015330	CCDC50	0.0952829	0.279727	0.785591		0.0407857	0.685587	0.999928		0.0742468	0.484042	0.99961		0.0896891	0.184199	0.801121		0.177847	0.241157	0.492833		0.0498119	0.601964	0.817434		0.0537248	0.804953	0.962627		0.128383	0.570602	0.844017		-0.077857	0.653797	0.999287		27.2072	25.3869	23.4126	27.5484	23.3027	31.4597	17.7083	20.756	23.9175	25.3084	21.7394	21.5375
ENSMMUG00000017993	DDX47	-0.00141198	0.981414	0.99652		0.0460752	0.565104	0.999928		0.016933	0.87213	0.99961		-0.0343426	0.552219	0.921371		0.447457	3.33015e-05	0.00859909		0.293188	0.0147418	0.222523		0.362241	0.00243133	0.21178		0.349973	0.113851	0.484625		-0.0992607	0.267989	0.999287		16.7197	18.2977	16.297	19.7767	32.198	20.7218	25.3988	23.7928	23.2055	26.1493	26.9482	20.2068
ENSMMUG00000015331	WDR27	0.0273961	0.865062	0.974977		-0.153141	0.392022	0.999928		0.446526	0.154159	0.99961		-0.0210309	0.879713	0.98297		0.641794	0.00995584	0.0958288		0.290467	0.300718	0.606245		0.0178879	0.943859	0.990008		0.875578	0.0383416	0.332197		-0.294253	0.292019	0.999287		1.20623	1.37313	0.623025	1.70598	3.47062	2.52198	2.66468	2.29742	1.60856	2.6312	3.15019	0.689987
ENSMMUG00000017992	MICU3	0.119405	0.153275	0.705015		0.0833089	0.300829	0.999928		0.0362875	0.788806	0.99961		-0.0106599	0.850233	0.976495		0.183285	0.281889	0.535411		0.0525224	0.69588	0.863835		0.0475041	0.732195	0.94229		0.254038	0.173803	0.562234		-0.0977266	0.557346	0.999287		50.9632	50.0713	60.4006	50.042	54.7425	48.2816	47.121	49.8567	54.401	43.7268	46.0676	20.0589
ENSMMUG00000003356	TNC	-0.109189	0.620019	0.918255		-0.0929174	0.739038	0.999928		0.196969	0.555208	0.99961		-0.282629	0.331709	0.861735		-0.341266	0.0726514	0.258872		-0.306886	0.338126	0.634266		-0.675256	0.169228	0.624328		-0.593938	0.0877657	0.442112		-0.188781	0.553231	0.999287		36.3879	35.2862	40.2343	41.7648	30.8856	12.7139	16.2242	26.1167	59.8068	70.9611	41.2644	43.9621
ENSMMUG00000003355	LDAH	-0.0900792	0.390378	0.837863		-0.154109	0.135232	0.999928		0.0383536	0.715909	0.99961		-0.0780571	0.327931	0.861317		-0.0310851	0.753064	0.886345		0.0336274	0.614989	0.82488		0.013329	0.886652	0.980555		-0.16464	0.396885	0.744723		0.0284735	0.789801	0.999287		48.5172	67.858	49.055	60.9097	57.7465	43.1336	56.8015	66.3084	47.9404	52.7054	62.7855	63.3803
ENSMMUG00000003357	SREBF2	0.137839	0.0597569	0.610356		-0.00972038	0.910604	0.999928		0.0502854	0.667052	0.99961		-0.0311045	0.526734	0.912116		-0.36574	0.00448202	0.0656008		-0.254965	0.117899	0.409593		-0.264949	0.0171762	0.354464		-0.46396	0.0280768	0.296871		0.0238128	0.847452	0.999287		689.862	660.379	709.789	649.661	391.305	353.987	418.995	463.34	397.499	404.229	457.183	782.643
ENSMMUG00000003353	MST1R	0.100527	0.214136	0.749865		-0.0640231	0.544094	0.999928		0.0761834	0.561283	0.99961		0.0904462	0.274199	0.835497		0.112222	0.33671	0.59003		0.111887	0.339837	0.635375		-0.0482041	0.765185	0.951666		0.136205	0.436731	0.770343		-0.0827251	0.528072	0.999287		19.9363	16.4775	16.8217	15.7329	17.7906	19.5778	18.248	16.8478	21.1486	27.6141	23.1118	19.2704
ENSMMUG00000017989		0.0811023	0.467553	0.872027		-0.0569152	0.609864	0.999928		-0.0956892	0.601546	0.99961		0.0235596	0.808345	0.969929		-0.404515	0.0108233	0.0993367		-0.180964	0.451994	0.721316		-0.0178559	0.925122	0.988717		-0.397927	0.195715	0.586976		0.131956	0.477707	0.999287		6.90231	5.52444	7.37793	5.49703	3.03315	2.75598	4.51984	3.22167	3.69178	2.60408	3.119	5.27348
ENSMMUG00000015329	MX1	-0.00759213	0.956828	0.991922		0.131503	0.421603	0.999928		-0.100579	0.551063	0.99961		0.0333982	0.803361	0.969929		-0.054332	0.707517	0.86099		0.145451	0.503313	0.754344		-0.0979777	0.506593	0.864562		-0.260512	0.529937	0.822472		-0.0114226	0.955189	0.999287		19.2326	19.9582	26.2654	22.3988	12.1618	32.2657	14.369	24.9283	28.2685	21.999	22.5192	22.1289
ENSMMUG00000017986	CRBN	-0.0357308	0.612668	0.917165		0.0225013	0.728782	0.999928		-0.033343	0.678765	0.99961		-0.0127954	0.779231	0.966666		0.199977	0.0939551	0.295592		0.052892	0.517044	0.76473		0.132884	0.115069	0.562289		0.218255	0.276623	0.658576		-0.0475986	0.677422	0.999287		81.856	85.3894	78.4355	83.0874	127.713	79.0133	117.92	107.081	89.262	85.6632	98.0614	61.9017
ENSMMUG00000015323	STN1	-0.147884	0.109409	0.663803		-0.0261158	0.822606	0.999928		0.203061	0.143916	0.99961		0.00899125	0.929692	0.989245		-0.161958	0.152823	0.385618		-0.138048	0.312558	0.613699		-0.0469982	0.753204	0.949018		-0.142162	0.458053	0.784814		0.0751067	0.557573	0.999287		14.7093	14.817	12.3949	15.6381	14.3491	16.4839	13.7282	14.3127	9.30856	11.3115	12.3512	19.4182
ENSMMUG00000017985	CTNNA1	-0.0256302	0.743047	0.947437		0.0705661	0.284286	0.999928		-0.0878616	0.516607	0.99961		0.0168936	0.812239	0.970307		-0.262157	0.017034	0.12433		-0.174335	0.181242	0.486726		-0.0269304	0.798374	0.960398		-0.287532	0.074568	0.41953		0.0785251	0.50289	0.999287		174.97	150.437	165.003	172.999	125.351	135.589	106.284	122.133	137.361	114.417	170.391	182.945
ENSMMUG00000015324	SLK	0.0338433	0.580783	0.907928		-0.00271552	0.967689	0.999928		0.0295272	0.748196	0.99961		-0.03514	0.498369	0.905375		-0.0662672	0.533399	0.748798		0.0383338	0.671322	0.851584		-0.0927794	0.255527	0.705765		0.109097	0.534795	0.82516		0.0156837	0.893175	0.999287		60.3785	51.6998	61.4499	55.9181	42.4641	49.5036	33.2579	50.8074	55.113	49.1791	47.596	38.935
ENSMMUG00000015325	COL17A1	0.287131	0.0587662	0.609811		0.179854	0.27082	0.999928		0.027551	0.925868	0.99961		0.198487	0.278924	0.836481		-0.306459	0.146376	0.376824		-0.484304	0.0732142	0.345501		-0.324678	0.138828	0.586167		-0.633721	0.0644275	0.400123		-0.13058	0.588628	0.999287		4.85842	5.04545	4.59071	7.42416	5.59966	4.65396	3.77777	2.77275	2.82157	6.04905	7.64155	7.39272
ENSMMUG00000017988	MED4	-0.113743	0.066245	0.62178		0.0614297	0.337252	0.999928		0.0310556	0.720725	0.99961		-0.018354	0.680947	0.944797		-0.00377833	0.963774	0.985302		0.0884263	0.283598	0.589937		-0.0040061	0.961483	0.992692		0.152609	0.394275	0.74402		0.0751778	0.316722	0.999287		22.7173	25.1314	23.0847	23.8837	28.1733	22.6718	26.0734	27.0937	27.6356	23.5181	23.8292	21.0939
ENSMMUG00000030941	CYS1	0.23227	0.196997	0.737035		-0.343994	0.109917	0.999928		-0.00659507	0.978482	0.99961		-0.0528242	0.776457	0.965307		-0.103182	0.553792	0.763494		0.125574	0.664875	0.84909		0.168715	0.466955	0.847906		-0.901855	0.0232703	0.27395		-0.0924058	0.717054	0.999287		2.17791	2.10759	2.32815	2.14827	1.0791	0.961991	2.09127	0.897843	1.45034	1.03078	1.93378	2.2671
ENSMMUG00000015320	KCNQ5	0.0376422	0.5208	0.889225		0.00528504	0.933711	0.999928		0.107921	0.392544	0.99961		-0.0068321	0.873275	0.981533		0.0161371	0.931209	0.972382		0.190994	0.107545	0.393934		-0.0863066	0.508957	0.865519		0.251223	0.313814	0.688451		0.0329384	0.857999	0.999287		58.3681	60.1621	70.1723	62.2997	42.1141	75.6853	38.1825	68.8963	71.7787	61.5484	56.2044	28.5359
ENSMMUG00000017984	AKAP8L	-0.149167	0.0639484	0.617112		-0.0760908	0.443779	0.999928		-0.0374589	0.780482	0.99961		0.0859882	0.355156	0.867695		0.258681	0.0361822	0.179719		0.444185	0.0242668	0.247295		0.250455	0.126042	0.574229		0.584742	0.00459431	0.166379		0.0981186	0.508952	0.999287		58.033	53.552	50.7273	51.6848	102.777	82.6793	95.4225	79.063	102.447	95.9439	87.6127	82.0592
ENSMMUG00000017983	TRNT1	-0.0236794	0.705804	0.93821		-0.001617	0.981978	0.999928		0.0613008	0.462316	0.99961		-0.0914885	0.309933	0.85102		0.189331	0.0425226	0.194301		0.0631807	0.543779	0.782031		0.0981852	0.393392	0.803944		0.0426171	0.799917	0.938625		-0.0717507	0.474996	0.999287		28.782	32.8273	29.2166	30.9287	32.2272	31.2777	34.5734	38.1847	35.6784	34.9651	36.8042	23.6567
ENSMMUG00000005906	HSF4	-0.28677	0.288642	0.790172		-0.309023	0.344749	0.999928		-0.133733	0.804176	0.99961		0.0749054	0.691074	0.947144		0.766451	0.0177667	0.127283		0.616572	0.120722	0.412256		0.591617	0.232981	0.682898		0.99435	0.00941799	0.205956		-0.0131194	0.973247	0.999287		9.85087	12.1027	7.24676	9.19332	46.8388	31.3037	40.8472	26.2487	30.9846	42.0992	39.6425	16.954
ENSMMUG00000005904	ZHX3	0.151235	0.116223	0.677123		-0.129026	0.0981294	0.999928		-0.0114948	0.930858	0.99961		-0.0050673	0.939092	0.991031		-0.245283	0.0187365	0.131076		-0.0621967	0.708906	0.871609		-0.13461	0.233127	0.682898		-0.307204	0.150332	0.534703		0.00271647	0.984802	0.999287		93.0472	77.1506	93.5521	80.2125	41.7933	57.7195	45.4345	51.9165	57.0644	50.3726	62.38	71.7587
ENSMMUG00000005905	PLCG1	0.0718205	0.24716	0.766658		-0.0199327	0.767071	0.999928		0.0702924	0.419596	0.99961		0.0676815	0.194953	0.805187		0.219945	0.0333578	0.172245		0.207431	0.0340593	0.271612		0.00959553	0.932311	0.988847		0.310027	0.0549168	0.376946		-0.0952989	0.302427	0.999287		76.0929	66.8043	64.9257	69.9766	84.1115	87.1512	82.9086	79.9873	90.8969	81.8656	83.7764	61.7046
ENSMMUG00000005902	FRMPD1	-0.0539904	0.542851	0.898896		0.151397	0.201807	0.999928		0.131144	0.314385	0.99961		0.0745945	0.327294	0.861		-0.177265	0.0979219	0.302311		0.0167818	0.873786	0.952987		-0.0494796	0.621393	0.906003		0.135855	0.539585	0.826925		0.189657	0.0648862	0.999287		7.17036	7.05724	10.2963	8.71943	6.70792	7.27993	7.58928	8.92562	8.80753	8.7345	7.67274	7.787
ENSMMUG00000005903	MAPK13	-0.020271	0.794782	0.960999		0.0150142	0.871462	0.999928		-0.0914718	0.383974	0.99961		0.0926592	0.23096	0.814585		0.218764	0.0257717	0.150299		0.263762	0.00799317	0.193454		0.268388	0.0859348	0.521799		0.43247	0.0319811	0.307691		0.0571383	0.609469	0.999287		54.8164	42.4712	53.3506	47.0407	78.5702	65.4674	79.1983	59.733	72.0952	68.8453	63.4717	45.1449
ENSMMUG00000005900	GID4	0.0320425	0.662834	0.929036		-0.0750791	0.425846	0.999928		0.119222	0.307986	0.99961		-0.0285851	0.664234	0.9417		-0.11552	0.283423	0.537101		-0.0740372	0.528717	0.772384		-0.168434	0.155852	0.60712		-0.0912359	0.663974	0.889151		-0.0267848	0.79274	0.999287		10.6885	10.1228	11.5751	10.6466	7.78702	10.3999	7.45436	9.5858	10.3897	9.84666	9.13867	8.96984
ENSMMUG00000005917	SLC6A1	0.0242059	0.687332	0.933768		0.0186481	0.694338	0.999928		-0.0175978	0.808989	0.99961		-0.0450264	0.380061	0.875914		-0.107039	0.165266	0.400767		-0.140719	0.204844	0.509921		-0.0786871	0.512351	0.866737		-0.0751302	0.72441	0.913865		-0.00827657	0.935616	0.999287		457.864	392.619	452.021	432.781	300.923	517.005	318.008	394.813	389.456	427.204	405.408	395.954
ENSMMUG00000005915	DYNC1I1	-0.152703	0.0289422	0.558382		-0.00336417	0.955304	0.999928		-0.044969	0.661679	0.99961		-0.0168584	0.719662	0.951779		0.0748276	0.5488	0.760084		0.201041	0.0859855	0.364928		0.141128	0.124072	0.571829		0.310872	0.096962	0.459245		0.100612	0.395551	0.999287		151.315	157.047	162.183	141.722	184.934	183.61	161.938	244.953	222.456	166.2	170.89	107.835
ENSMMUG00000005916	SLC6A11	0.080448	0.33186	0.810966		0.00860187	0.908674	0.999928		-0.0493215	0.651215	0.99961		-0.13908	0.0787569	0.721		-0.249038	0.0455184	0.201741		-0.265102	0.078311	0.35256		-0.114516	0.459706	0.846044		-0.532239	0.00830433	0.197877		-0.0313566	0.826834	0.999287		76.0929	73.7338	81.2883	66.0276	41.6183	55.1975	38.6547	55.9568	47.4394	55.5536	47.5336	83.8828
ENSMMUG00000005913	ATF7IP2	-0.133571	0.224643	0.753071		-0.0284291	0.85389	0.999928		0.0107832	0.95988	0.99961		-0.0314106	0.806588	0.969929		0.0327646	0.833461	0.926157		-0.139518	0.47011	0.733113		0.0682572	0.665502	0.922826		0.166641	0.61529	0.868483		0.0335167	0.846838	0.999287		1.60831	1.94793	1.7707	2.08508	2.79983	1.92398	4.11507	2.05976	1.45034	2.11581	2.15211	1.87282
ENSMMUG00000005914	ABCC1	-0.00789137	0.941289	0.988769		0.208926	0.121754	0.999928		0.0572329	0.630956	0.99961		0.0553766	0.486057	0.903729		0.130304	0.413837	0.658042		0.152528	0.208442	0.513492		0.134388	0.244228	0.692629		0.589558	0.0330139	0.31209		0.0832156	0.624364	0.999287		3.88674	4.91771	6.42699	5.84455	5.62882	8.05993	3.44047	7.71089	8.80753	7.54097	5.58301	3.05566
ENSMMUG00000005909	CREBRF	-0.00802483	0.936003	0.987449		-0.00567329	0.957442	0.999928		-0.102407	0.495276	0.99961		-0.0929309	0.208245	0.811782		0.100037	0.457946	0.690454		0.0429562	0.684416	0.859657		0.0230173	0.877079	0.977847		0.0838454	0.605715	0.86367		-0.0405099	0.771219	0.999287		29.8207	27.5264	31.5447	26.4426	27.0358	28.4697	20.0694	28.1236	29.877	25.3355	22.6128	20.4039
ENSMMUG00000005946	NLRP3	-0.122013	0.384093	0.833964		0.0122968	0.944017	0.999928		-0.330953	0.138076	0.99961		-0.0853253	0.447433	0.894232		-0.339282	0.121352	0.341707		-0.557727	0.0480683	0.298929		0.00653996	0.973502	0.994908		-0.258413	0.50562	0.810458		0.0444202	0.838292	0.999287		3.81972	3.25719	3.47582	3.15922	2.18737	3.14597	2.73214	1.61084	1.23938	2.65833	2.33925	7.04773
ENSMMUG00000005947	SAMD11	0.00104166	0.993545	0.998532		-0.218093	0.14588	0.999928		-0.115007	0.38754	0.99961		0.104988	0.338952	0.863372		0.2113	0.12587	0.348395		0.0318502	0.775089	0.906982		0.270928	0.16868	0.623705		0.128696	0.57173	0.844833		-0.00192941	0.990429	0.999287		8.37659	9.19676	7.77141	8.24555	11.5493	13.4679	12.4464	11.9624	8.51746	8.87013	10.8541	10.3498
ENSMMUG00000005942	LCMT1	-0.0308699	0.64258	0.924233		0.0803806	0.262163	0.999928		-0.0217312	0.81577	0.99961		0.00621178	0.888276	0.983758		-0.0218557	0.750409	0.884483		0.00777396	0.936618	0.976838		0.0353032	0.675628	0.926816		0.0335238	0.844578	0.955118		0.0474744	0.567115	0.999287		42.6201	48.8578	45.1529	48.2412	55.4133	45.2656	49.5158	59.6802	52.8188	45.3814	47.939	45.0463
ENSMMUG00000017938	GMPPA	-0.0726243	0.321431	0.80781		0.0514606	0.507525	0.999928		0.112897	0.320576	0.99961		-0.0555866	0.391969	0.879744		-0.0397238	0.620243	0.805915		0.00027177	0.997728	0.999457		-0.108179	0.389854	0.801986		0.013619	0.943053	0.985828		0.00744889	0.931835	0.999287		13.235	13.7313	14.0017	14.8799	16.9448	13.8059	13.5595	15.8707	15.1627	16.2483	15.5014	16.5597
ENSMMUG00000017936	SPEG	0.114737	0.183311	0.731173		-0.0454422	0.478202	0.999928		0.0468296	0.478837	0.99961		0.0406386	0.407051	0.882939		0.0271185	0.829932	0.924252		-0.0124636	0.834657	0.936339		-0.0211062	0.841387	0.971694		0.0127007	0.934814	0.982344		-0.0634912	0.580874	0.999287		162.774	135.716	149.952	148.325	157.782	144.871	182.278	130.531	141.474	186.842	188.107	208.968
ENSMMUG00000017931	GGT7	-0.11842	0.0510381	0.600985		0.0248834	0.675534	0.999928		0.0461197	0.649378	0.99961		0.0540169	0.334299	0.861735		0.0489877	0.610202	0.798999		0.165437	0.111646	0.401949		0.0643386	0.600515	0.899544		0.330919	0.0495472	0.361399		0.115636	0.260006	0.999287		95.6271	93.5004	100.077	102.39	133.838	129.063	126.184	116.244	134.935	142.6	133.556	96.6968
ENSMMUG00000017930	STRN4	0.00180171	0.973972	0.994981		0.052172	0.462855	0.999928		0.0699889	0.432546	0.99961		-0.0227915	0.690214	0.947142		-0.34417	0.000158764	0.0146783		-0.186561	0.0217157	0.240803		-0.349641	0.00129788	0.176779		-0.243552	0.143572	0.522861		0.0429417	0.580341	0.999287		119.852	114.321	140.312	121.409	82.9157	85.5392	101.528	88.4904	110.622	84.5782	91.2308	145.193
ENSMMUG00000017933	DES	0.105984	0.414775	0.846275		-0.101147	0.572843	0.999928		0.0926283	0.656646	0.99961		-0.0584246	0.702003	0.948969		-0.32545	0.0654569	0.244349		-0.563186	0.0330471	0.27104		-0.777557	0.0248096	0.387712		-0.678482	0.0774597	0.425133		-0.329241	0.110127	0.999287		3.04908	2.74626	3.18071	3.00125	1.89572	3.06797	2.22619	2.27101	1.50308	2.71258	2.30806	4.09064
ENSMMUG00000017932	ACSS2	-0.144146	0.0159007	0.530551		0.0790667	0.272579	0.999928		0.0526494	0.528184	0.99961		-0.0600451	0.295118	0.844506		0.0134672	0.869047	0.943474		-0.00295086	0.9743	0.991413		0.0389427	0.7888	0.958317		0.19367	0.273111	0.654484		0.0331471	0.767125	0.999287		35.6173	36.787	38.4636	36.7417	46.8971	37.8557	27.6924	49.1965	45.0397	33.7174	33.654	39.5264
ENSMMUG00000005959		-0.140936	0.078524	0.634258		0.0521508	0.607275	0.999928		0.0865016	0.522255	0.99961		-0.243659	0.00312891	0.664125		0.394318	0.00804057	0.0862387		0.206171	0.246743	0.553003		0.0876292	0.639538	0.914436		0.454685	0.0268654	0.290615		-0.132041	0.38153	0.999287		16.8202	18.6171	15.4445	17.3441	29.8357	23.0358	26.4107	25.0868	25.9743	26.3391	25.7629	18.8268
ENSMMUG00000029909	HMGN4	0.00439432	0.941715	0.988769		0.0487514	0.41439	0.999928		-0.0374323	0.634249	0.99961		-0.0519455	0.219633	0.811782		0.163011	0.0862455	0.282487		-0.011249	0.893043	0.960189		-0.0125345	0.867617	0.975937		0.0347878	0.845549	0.955436		-0.116244	0.19582	0.999287		36.3544	36.4996	35.3813	35.1621	48.2387	38.2457	50.7638	42.6475	40.8469	39.0883	38.4885	37.5057
ENSMMUG00000005955	GCSAML	0.165396	0.518166	0.888265		0.385451	0.188857	0.999928		-0.052312	0.832946	0.99961		-0.0727766	0.645657	0.938721		-0.115831	0.482462	0.709522		-0.395825	0.0540769	0.311301		-0.433445	0.119678	0.566064		-0.0592216	0.854131	0.958186		-0.222024	0.438901	0.999287		1.5748	3.73618	6.7549	7.48734	3.93726	5.48595	1.48413	3.14245	5.74863	4.90977	6.45633	4.18921
ENSMMUG00000017928	RPL13	0.0743323	0.206871	0.743621		-0.151066	0.0852364	0.999928		-0.238983	0.0736769	0.99961		0.028801	0.576689	0.927034		-0.170811	0.377677	0.627261		-0.321456	0.0259178	0.248992		-0.0109667	0.880056	0.978573		-0.502075	0.0283884	0.297799		-0.0232199	0.908914	0.999287		559.757	488.993	457.858	466.427	508.431	329.209	923.632	364.471	306.075	363.296	473.09	1047.15
ENSMMUG00000017927	PRKD2	-0.0504889	0.643065	0.924355		0.050464	0.610066	0.999928		-0.184587	0.377552	0.99961		-0.00188863	0.987037	0.996305		-0.358584	0.0229861	0.141739		-0.338843	0.0998969	0.38402		-0.207159	0.380018	0.797767		-0.364112	0.183886	0.574612		0.0170211	0.917972	0.999287		6.16517	5.20511	7.90258	6.35002	4.78304	6.08395	4.45238	4.14592	6.11781	4.82839	5.39587	9.36411
ENSMMUG00000017929	DNPEP	-0.0599962	0.229435	0.757098		0.0647196	0.364635	0.999928		-0.0881632	0.404296	0.99961		-0.043462	0.335515	0.86198		-0.173344	0.143103	0.372965		-0.226486	0.0490145	0.300555		-0.065751	0.428098	0.82617		-0.190866	0.312152	0.687239		0.0290865	0.788712	0.999287		44.2284	36.819	41.5131	43.5972	43.864	33.3837	43.5118	30.6059	30.2462	36.5113	45.1008	56.924
ENSMMUG00000017924	DACT3	0.13325	0.12191	0.679409		-0.178938	0.0549384	0.999928		0.0820373	0.566004	0.99961		0.0544242	0.387851	0.87888		-0.358069	0.00724761	0.0826336		-0.218322	0.245134	0.551527		-0.219948	0.0226492	0.374589		-0.588787	0.00254358	0.143106		0.0198497	0.886882	0.999287		134.763	130.671	131.13	125.61	84.4615	73.7873	132.627	82.8656	78.1075	84.9037	99.3714	171.905
ENSMMUG00000017926	RESP18	0.184844	0.294592	0.79297		-0.0590664	0.768031	0.999928		0.0238733	0.919053	0.99961		0.277749	0.0267491	0.686213		0.17165	0.408482	0.653388		-0.0725424	0.67229	0.851819		-0.0497908	0.844047	0.971752		0.247969	0.476826	0.794499		-0.11848	0.659113	0.999287		5.12647	2.39499	2.65605	2.62215	4.11225	4.57596	12.5813	2.66712	3.03253	4.90977	4.46017	3.49922
ENSMMUG00000017920	SPG7	-0.0781022	0.130672	0.687178		0.0855186	0.136232	0.999928		0.0477043	0.558099	0.99961		-0.0543033	0.2526	0.821411		-0.265573	0.0154919	0.119423		-0.086133	0.346764	0.640608		-0.0696661	0.278433	0.727863		-0.239759	0.152016	0.536779		0.124001	0.181843	0.999287		216.987	230.558	228.486	236.499	184.176	169.024	182.176	210.095	189.678	175.721	219.671	315.226
ENSMMUG00000017921	CALM3	-0.0159046	0.738944	0.947324		0.0215579	0.694775	0.999928		0.0391981	0.638511	0.99961		-0.0019881	0.955797	0.992584		-0.264106	0.00603339	0.074733		-0.072048	0.329836	0.626512		-0.107323	0.219901	0.674695		-0.199962	0.280064	0.660444		0.128037	0.0933263	0.999287		3057.99	3258.56	3197.43	3314.87	2384.52	2541.32	2843.75	3085.75	2811.5	2584.46	2905.66	3711.89
ENSMMUG00000005929	USP45	-0.0296894	0.716791	0.941459		-0.0584674	0.591882	0.999928		0.196577	0.221944	0.99961		0.0255846	0.769762	0.963105		0.0605444	0.682627	0.846222		0.013917	0.916442	0.969093		-0.0941578	0.484268	0.855193		0.067936	0.777125	0.930911		-0.0249602	0.85988	0.999287		6.66777	8.30263	5.80397	7.77167	8.7203	7.72193	6.34126	7.47322	6.01233	6.32031	7.32965	4.18921
ENSMMUG00000005925	PNISR	-0.0207119	0.84601	0.972232		-0.07207	0.494059	0.999928		0.150111	0.458732	0.99961		0.0665446	0.311751	0.851189		0.528244	0.00378112	0.0604805		0.381541	0.0621535	0.327251		0.163317	0.405042	0.811136		0.705131	0.00177617	0.141874		-0.143325	0.437961	0.999287		77.3327	80.3759	68.9918	85.1408	155.945	138.397	163.22	108.665	137.967	146.968	146.312	77.4757
ENSMMUG00000005923	FAXC	-0.00534978	0.913603	0.983406		0.0253192	0.657189	0.999928		-0.0188644	0.806146	0.99961		0.0220587	0.65054	0.939291		-0.0428935	0.637538	0.816756		0.0542996	0.451459	0.721045		-0.0438622	0.591724	0.89684		0.087857	0.580369	0.849831		0.070351	0.374461	0.999287		43.7258	50.9335	51.5471	51.4004	51.3885	46.2536	48.4364	55.4022	52.3442	48.528	45.5062	36.0272
ENSMMUG00000005921	KIF21B	0.246731	0.0130888	0.530551		-0.121725	0.102354	0.999928		-0.0237895	0.765306	0.99961		0.186056	0.0286582	0.697759		-0.299005	0.0169476	0.123896		-0.209208	0.166808	0.471305		-0.226613	0.0564195	0.467264		-0.206412	0.326009	0.698573		0.0105121	0.93797	0.999287		240.777	213.729	231.864	239.563	129.492	160.679	165.75	146.797	131.295	163.27	183.616	219.17
ENSMMUG00000017916	LIPE	-0.0354962	0.701542	0.937725		-0.00539043	0.967696	0.999928		0.0064189	0.959268	0.99961		0.0518855	0.533173	0.914932		0.179385	0.476117	0.704703		-0.0854205	0.747981	0.894378		0.0948214	0.878645	0.978221		0.048635	0.806423	0.94119		-0.110929	0.746402	0.999287		10.2865	12.9649	9.87002	10.4886	10.9077	12.6879	7.58928	12.5434	12.5784	6.99845	7.20489	13.849
ENSMMUG00000017912	KCTD8	-0.225854	0.0200234	0.537071		0.0748598	0.500105	0.999928		0.298536	0.081057	0.99961		-0.15071	0.24564	0.819677		0.0114768	0.906954	0.963361		0.0053076	0.973748	0.991413		0.0090313	0.945579	0.990008		0.416889	0.0543265	0.375321		0.103191	0.487518	0.999287		19.1321	18.0742	18.9859	23.8521	22.3403	31.3297	22.2956	25.9846	22.7572	19.2593	21.1468	17.4961
ENSMMUG00000017915	PAEP	-0.262074	0.388951	0.837128		-0.391143	0.516381	0.999928		-0.905372	0.297728	0.99961		-0.0455357	0.909235	0.987414		-0.00390353	0.983965	0.992987		0.217901	0.350702	0.643755		0.0757873	0.917913	0.986385		0.0424023	0.915679	0.97569		0.195185	0.662042	0.999287		3.38414	3.48072	1.80349	2.65374	1.83739	4.73196	4.65476	3.82904	2.21507	5.83204	3.64923	5.86489
ENSMMUG00000017911	LARP7	0.0124079	0.852625	0.973412		-0.115982	0.147501	0.999928		-0.167761	0.128832	0.99961		-0.111679	0.059338	0.702888		-0.0917412	0.347969	0.600054		-0.248256	0.0168019	0.227642		-0.0553939	0.624394	0.906585		-0.401197	0.0351081	0.31985		-0.10958	0.251406	0.999287		25.2973	25.1953	23.8061	20.8508	21.3195	21.6838	18.4841	20.4127	18.0897	17.9844	18.0902	28.5852
ENSMMUG00000005919		-0.0782797	0.277248	0.782591		0.0341383	0.731966	0.999928		0.0717436	0.533378	0.99961		0.000171912	0.997674	0.999183		-0.0122227	0.862061	0.939896		0.116787	0.218307	0.52424		0.136883	0.0843018	0.519137		0.20978	0.292478	0.670614		0.0871166	0.417598	0.999287		353.559	269.867	332.4	269.07	260.851	413.344	215.569	328.69	364.194	311.567	286.231	306.552
ENSMMUG00000005939	SERPINI1	-0.0273156	0.667163	0.929111		0.013682	0.821732	0.999928		0.00605282	0.94652	0.99961		-0.0693625	0.161758	0.779991		0.101198	0.307049	0.560947		-0.0186988	0.8312	0.934577		-0.0214502	0.807381	0.962996		0.0557377	0.747675	0.921022		-0.1062	0.251776	0.999287		494.654	518.914	473.991	460.456	601.584	467.294	513.979	604.803	483.228	426.092	515.009	397.679
ENSMMUG00000005938	PDCD10	-0.0386474	0.644329	0.924781		0.0351074	0.62347	0.999928		0.0689828	0.530852	0.99961		-0.0353757	0.472844	0.899506		0.220333	0.0840642	0.278434		-0.0110851	0.906755	0.965812		0.0908176	0.205585	0.657359		0.0948643	0.686139	0.896811		-0.0941561	0.519483	0.999287		43.8933	51.9872	40.9229	50.6422	77.3744	41.1316	84.5951	57.1451	44.1695	43.2928	57.2025	39.7236
ENSMMUG00000017906	DNAJB1	-0.125049	0.0194459	0.537071		-0.0419638	0.517958	0.999928		-0.0669789	0.377417	0.99961		0.0850632	0.25528	0.823812		0.264591	0.00164439	0.0415199		0.451377	0.00343546	0.156766		0.335186	0.00370447	0.239448		0.508719	0.00958415	0.20703		0.143005	0.148174	0.999287		54.3808	64.7925	60.1711	58.5403	88.5154	76.1013	96.8054	101.905	109.514	86.3414	79.3474	63.8731
ENSMMUG00000017905	MRPS27	-0.108577	0.138958	0.694982		0.0484673	0.526589	0.999928		-0.14808	0.10448	0.99961		-0.0350064	0.593324	0.929452		-0.0949781	0.220398	0.469723		0.0607502	0.529363	0.772452		0.00442515	0.958422	0.992692		0.0886549	0.597272	0.859546		0.118457	0.182707	0.999287		62.7239	54.2226	63.7781	52.8537	63.1128	66.8974	58.8928	68.9755	74.2048	56.6929	53.9587	58.2547
ENSMMUG00000017908	PTCD2	0.0454282	0.724365	0.942195		0.343743	0.0176981	0.999928		0.15862	0.145443	0.99961		0.114549	0.355637	0.867695		-0.00941193	0.934582	0.974128		0.0314778	0.701236	0.86736		0.148489	0.321521	0.759157		0.103479	0.577545	0.848209		0.0937707	0.536865	0.999287		31.9316	48.6343	48.9566	60.2146	44.5639	41.8856	37.8115	60.8421	53.7154	39.685	68.7116	29.1273
ENSMMUG00000017907	SLC44A5	0.206954	0.0252255	0.552676		0.0533766	0.587058	0.999928		0.0781804	0.610559	0.99961		-0.0085187	0.927224	0.989245		0.237444	0.0678805	0.249303		-0.0936159	0.547053	0.784058		-0.16315	0.393005	0.803508		0.108178	0.636987	0.878279		-0.275579	0.0718031	0.999287		6.60075	7.6001	6.62374	7.39256	8.16617	8.39792	8.0615	7.44682	5.95959	10.6876	8.82677	5.22419
ENSMMUG00000017902	DHX37	-0.038857	0.636903	0.923283		-0.0108597	0.90872	0.999928		-0.0445035	0.669095	0.99961		-0.0398687	0.584608	0.927717		0.0740299	0.452385	0.685712		-0.0155628	0.912268	0.967831		0.0690015	0.579889	0.893647		0.161496	0.446123	0.776718		-0.0294007	0.801851	0.999287		10.2529	8.04717	8.5256	8.08759	10.5869	11.8559	7.69047	10.4572	12.2092	12.939	10.5422	11.2369
ENSMMUG00000017904	MAP1B	0.0115868	0.862994	0.974977		-0.013873	0.851766	0.999928		0.173428	0.101979	0.99961		0.0508215	0.339117	0.863372		0.105137	0.538786	0.752986		0.395287	0.00199614	0.136635		-0.00638611	0.958662	0.992692		0.568405	0.0235988	0.275711		0.109635	0.544438	0.999287		779.827	754.39	870.3	924.734	707.773	1083.64	516.037	1150.45	1074.89	868.025	708.637	451.252
ENSMMUG00000017903	NEK4	0.040989	0.457556	0.86851		0.00849873	0.903817	0.999928		0.0523699	0.641039	0.99961		0.0516079	0.388376	0.87888		0.151469	0.2	0.444055		-0.0213435	0.844286	0.940909		-0.0126228	0.955924	0.992072		0.157937	0.396548	0.744723		-0.10307	0.449545	0.999287		24.7612	29.0273	25.544	26.3479	25.7234	31.3817	27.1527	27.8331	32.0921	26.746	27.5096	23.1639
ENSMMUG00000017900	SPINK5	-0.787235	0.000415623	0.396405		0.206537	0.480226	0.999928		-0.254718	0.388347	0.99961		-0.426918	0.0665365	0.704757		-0.371962	0.0571253	0.227648		-0.0865678	0.748346	0.894378		0.139041	0.458634	0.84543		0.11347	0.734015	0.917574		0.296198	0.223623	0.999287		1.44077	1.24539	2.95117	2.96966	2.04154	1.22199	0.944443	1.02988	2.61062	3.74336	2.43282	3.99207
ENSMMUG00000064485	UBA52	0.026128	0.554207	0.902012		-0.0442293	0.504689	0.999928		-0.122714	0.298293	0.99961		0.0205246	0.621348	0.934261		-0.20759	0.193916	0.436423		-0.32702	0.0159326	0.225878		-0.0604155	0.398432	0.807679		-0.462771	0.0303359	0.301576		0.0127341	0.941533	0.999287		240.676	253.965	212.812	235.393	240.552	155.219	412.418	193.881	143.241	166.39	225.753	404.037
ENSMMUG00000064489	TMED9	-0.050178	0.282526	0.786169		0.0240245	0.681122	0.999928		-0.0991276	0.175524	0.99961		0.0575502	0.175495	0.793793		-0.130073	0.0873183	0.284256		-0.0410736	0.551591	0.786658		0.0396239	0.516902	0.869919		-0.0214474	0.889353	0.969543		0.108607	0.0948628	0.999287		60.3785	58.8529	66.2374	60.6569	65.2127	58.9675	60.5456	63.6148	63.2085	61.3314	59.6041	70.0337
ENSMMUG00000064486	MAPK8IP2	0.0529473	0.397049	0.841234		-0.0292049	0.664107	0.999928		-0.0305639	0.746314	0.99961		0.0831984	0.0526687	0.702888		-0.285198	0.024082	0.144729		-0.049275	0.661107	0.847069		-0.0336689	0.753684	0.949154		-0.25101	0.154824	0.540149		0.158583	0.167908	0.999287		422.616	410.789	423.657	460.329	339.1	278.094	356.156	354.331	316.28	309.044	351.948	573.823
ENSMMUG00000064473	MRTO4	-0.0603442	0.424861	0.850673		0.0533428	0.53543	0.999928		-0.0375558	0.713954	0.99961		0.0238593	0.670552	0.943663		0.0714236	0.511204	0.731381		0.0704259	0.441832	0.714898		0.0242708	0.790501	0.958317		0.221205	0.300059	0.677722		0.0442212	0.687785	0.999287		12.6989	13.3481	15.3461	14.6588	21.6403	15.4179	21.3512	16.6629	16.7976	14.5394	14.6281	11.3355
ENSMMUG00000052495	JPH3	0.162845	0.0695202	0.62321		-0.070238	0.268532	0.999928		-0.0322734	0.755761	0.99961		0.0421596	0.423789	0.888744		-0.34977	0.0201359	0.133802		-0.265285	0.166157	0.471227		-0.111934	0.22957	0.679475		-0.539966	0.00630433	0.182181		0.0560398	0.710842	0.999287		435.214	393.417	459.563	393.164	227.369	258.308	375.855	244.741	221.058	253.409	342.279	541.689
ENSMMUG00000064493		-0.0816514	0.694255	0.935749		0.359519	0.121464	0.999928		0.452337	0.194364	0.99961		-0.227547	0.194258	0.804717		0.150106	0.433224	0.672481		0.104218	0.645494	0.839647		-0.0755124	0.826197	0.96783		-0.0898796	0.820578	0.946736		-0.17115	0.491326	0.999287		2.14441	1.50086	2.00024	3.44354	2.42068	2.07998	1.92262	1.37317	1.87226	2.84821	3.99232	3.69636
ENSMMUG00000064442	ADO	-0.124104	0.0243848	0.549153		0.0243778	0.733172	0.999928		-0.0464031	0.555658	0.99961		-0.0857084	0.049058	0.702888		0.236083	0.00133215	0.0379805		0.329652	0.0014944	0.130342		0.310592	0.0154271	0.346081		0.280617	0.0845507	0.438173		0.0796949	0.228845	0.999287		51.1977	51.4124	47.7106	50.1999	58.2714	59.0195	65.5039	65.2257	68.4825	60.6804	68.0878	49.2355
ENSMMUG00000052450	PMVK	0.025696	0.761534	0.952227		0.0201789	0.867134	0.999928		-0.273016	0.0736579	0.99961		0.0479969	0.532212	0.914738		-0.29382	0.0483202	0.208647		-0.213599	0.0474883	0.297994		-0.0709755	0.550703	0.883087		-0.386137	0.0478312	0.355718		0.113284	0.420257	0.999287		42.8881	44.6426	39.7096	39.1743	29.9523	32.3957	46.7162	41.8289	31.9339	33.9344	36.3987	65.2038
ENSMMUG00000052455		0.0698589	0.653625	0.927187		0.126741	0.501811	0.999928		-0.0837358	0.688142	0.99961		-0.0892651	0.50127	0.906019		0.266192	0.0982555	0.302712		0.0845017	0.620768	0.827055		0.16557	0.419117	0.819532		0.268426	0.47484	0.79351		-0.129482	0.458505	0.999287		1.54129	0.957996	1.24605	1.23209	1.6624	1.89798	1.11309	1.66365	1.81952	2.03443	1.96497	1.67568
ENSMMUG00000015491	RNF139	0.000378068	0.996236	0.999095		0.15223	0.0741762	0.999928		-0.0112738	0.902135	0.99961		-0.105932	0.134837	0.753392		0.149954	0.118741	0.337392		-0.0488989	0.582221	0.806376		-0.110452	0.198249	0.65196		-0.112977	0.526572	0.821216		-0.173706	0.107083	0.999287		27.4752	30.1449	28.8559	28.97	35.3478	28.7297	36.9007	28.4141	29.9825	26.0679	26.0437	21.8332
ENSMMUG00000015493	NDUFB9	0.0349831	0.557156	0.903168		-0.0480401	0.494777	0.999928		-0.13544	0.32521	0.99961		-0.0541345	0.458322	0.896476		-0.0105981	0.960538	0.983691		-0.328142	0.0269812	0.254541		0.123038	0.204956	0.656578		-0.39058	0.112936	0.482945		-0.0656909	0.779422	0.999287		395.107	422.061	356.96	407.128	480.258	256.072	901.876	321.269	232.318	270.308	438.469	833.406
ENSMMUG00000015494	MTSS1	0.053699	0.352498	0.822455		-0.0200555	0.779884	0.999928		0.180435	0.0590876	0.99961		0.0446366	0.450654	0.894232		-0.0384619	0.68595	0.848219		0.0758504	0.45074	0.720327		-0.0254629	0.77501	0.95426		0.028961	0.879223	0.96615		0.0338116	0.751466	0.999287		32.7692	30.8475	29.3805	31.213	23.5652	27.1958	20.1706	26.3807	24.7613	28.8347	27.3224	24.8395
ENSMMUG00000064461		0.0455059	0.532087	0.894893		-0.121435	0.0583426	0.999928		0.0066784	0.937194	0.99961		-0.0703667	0.122052	0.748425		-0.120316	0.251626	0.504125		-0.0752975	0.397889	0.681056		-0.0422437	0.512367	0.866737		-0.201202	0.283432	0.663311		-0.00444235	0.964449	0.999287		114.458	118.823	116.702	104.254	74.0205	94.8212	79.8392	106.078	92.2681	109.778	92.5719	141.25
ENSMMUG00000015490	TRMT12	-0.163503	0.142326	0.696156		-0.164638	0.0615525	0.999928		0.124063	0.220146	0.99961		-0.0375178	0.658668	0.941206		0.180064	0.182159	0.423644		0.355078	0.00714531	0.185286		0.267414	0.0103768	0.309686		0.401641	0.0967139	0.45854		0.12725	0.315174	0.999287		14.7763	16.7649	13.5426	14.9747	28.8441	16.9778	15.9881	20.5184	19.9092	19.7747	18.8076	12.8633
ENSMMUG00000064464	TMEM53	-0.0538565	0.459982	0.869271		0.109797	0.223376	0.999928		-0.0621868	0.522774	0.99961		0.0230423	0.728573	0.954212		-0.0862436	0.303904	0.557775		-0.0845855	0.343643	0.638484		-0.0570848	0.524588	0.87347		-0.043023	0.837596	0.951788		0.0490374	0.577724	0.999287		9.98489	11.496	12.7556	13.6794	12.5992	14.9759	13.627	13.7317	13.1586	12.0439	12.0705	10.7934
ENSMMUG00000064465		0.00959354	0.964793	0.9933		0.189647	0.434687	0.999928		0.536171	0.0843788	0.99961		-0.0707197	0.77482	0.964634		-0.585035	0.0213922	0.137282		-0.478889	0.00675813	0.183768		-0.376191	0.0776915	0.510771		-0.586495	0.429942	0.766694		-0.00939973	0.977425	0.999287		13.8046	9.42029	14.9198	9.47765	6.97041	1.35199	4.24999	6.2849	9.3613	8.92438	5.6142	19.1718
ENSMMUG00000052483	TIMM8A	-0.0164038	0.833323	0.969833		0.0476742	0.646814	0.999928		0.0470524	0.725341	0.99961		-0.0118478	0.868329	0.981288		0.185336	0.0898746	0.288924		0.0339537	0.751091	0.895318		0.179293	0.119941	0.566463		0.156924	0.546632	0.830488		-0.0346445	0.784962	0.999287		7.53893	9.00516	7.90258	10.0147	12.4826	7.25394	14.4702	10.0611	8.41198	7.94786	12.4136	8.27985
ENSMMUG00000052486		-0.334568	0.0257107	0.555719		0.0694762	0.581437	0.999928		-0.0746074	0.644177	0.99961		-0.373456	0.00255261	0.664125		0.136736	0.429208	0.669696		-0.0491693	0.803533	0.920333		0.0105737	0.92852	0.988847		0.108753	0.68008	0.894985		-0.0904633	0.59305	0.999287		4.38933	5.23704	5.73839	6.50798	7.99118	6.75994	4.89087	6.94508	8.3065	6.37456	7.45441	4.33706
ENSMMUG00000015497	ASAH1	-0.0754223	0.382714	0.833607		0.0854772	0.412036	0.999928		0.083963	0.577711	0.99961		-0.0603264	0.417993	0.886195		-0.153731	0.0372674	0.181969		-0.191418	0.171372	0.476102		-0.218365	0.0260325	0.393196		-0.2298	0.179747	0.569246		-0.0156116	0.866465	0.999287		123.638	107.838	108.111	117.776	100.473	116.427	100.853	92.8475	106.191	109.1	98.9035	117.791
ENSMMUG00000015482	RTF1	0.00513045	0.91566	0.983684		-0.0347082	0.561967	0.999928		0.0309867	0.710856	0.99961		-0.00371364	0.929564	0.989245		0.00902568	0.911735	0.964647		0.0962006	0.175814	0.480387		-0.0428197	0.57144	0.890319		0.0811256	0.589715	0.855278		-0.00350786	0.962231	0.999287		59.6078	57.8949	61.6139	55.4442	58.8839	58.1875	58.7579	64.4599	72.0952	62.8505	58.1694	47.0177
ENSMMUG00000064451		0.307346	0.00968292	0.529187		-0.0612184	0.689474	0.999928		0.363561	0.0731442	0.99961		0.158271	0.113434	0.737716		0.500689	0.00268068	0.050736		0.604862	0.00992584	0.20131		0.206887	0.211461	0.662572		0.414137	0.145372	0.52665		-0.124374	0.414615	0.999287		3.31713	3.60845	3.9021	4.26494	4.57889	4.60196	3.20436	5.04377	4.66746	4.85552	4.58493	2.2671
ENSMMUG00000064450	TMEM129	-0.0643622	0.262599	0.775714		-0.00940698	0.879715	0.999928		0.107041	0.20317	0.99961		0.0906516	0.0641147	0.704757		-0.153168	0.0800285	0.271421		0.045646	0.522468	0.768437		-0.0470101	0.545745	0.880156		-0.0132558	0.935076	0.982546		0.135639	0.0905876	0.999287		29.4856	29.6659	28.0033	32.7295	29.0774	34.2417	33.2916	30.4739	27.1873	36.9725	36.5547	42.7792
ENSMMUG00000052471		0.253123	0.585392	0.908829		-0.480111	0.27434	0.999928		0.811602	0.221324	0.99961		0.187422	0.528472	0.912116		0.237203	0.534051	0.749312		0.496164	0.284804	0.591179		-0.0723135	0.864618	0.975553		0.483091	0.222782	0.609775		-0.0339698	0.941981	0.999287		1.74233	0.766397	0.623025	1.57961	1.25409	1.58599	2.52976	1.50521	0.975685	1.46479	2.1833	0.542133
ENSMMUG00000052477		0.0984919	0.144024	0.696156		0.0430093	0.568812	0.999928		-0.0268246	0.80854	0.99961		-0.0363523	0.581328	0.92761		-0.0972983	0.228604	0.479456		-0.109258	0.379108	0.666938		-0.0612656	0.653741	0.920415		-0.101396	0.614553	0.868238		-0.0297735	0.753273	0.999287		14.8098	15.9347	17.6742	16.1436	11.4326	12.7659	14.4028	15.1313	12.4729	10.9317	13.3493	15.8697
ENSMMUG00000015489	TRIO	0.130532	0.0681599	0.62178		-0.0834986	0.14084	0.999928		-0.00255506	0.97623	0.99961		0.0428196	0.435132	0.891477		-0.196254	0.081448	0.273624		0.0740113	0.48614	0.743061		-0.0795695	0.447272	0.840126		-0.0602768	0.808881	0.941823		0.0866699	0.524131	0.999287		182.04	192.653	222.026	183.614	106.014	142.531	111.883	172.359	175.887	150.385	144.784	159.042
ENSMMUG00000052476	ZBTB43	0.0485076	0.559498	0.904195		0.0124132	0.864457	0.999928		0.0864932	0.388084	0.99961		-0.0571373	0.359646	0.868148		0.153146	0.383238	0.63284		0.129549	0.188854	0.494494		-0.123433	0.231551	0.681124		0.213289	0.329984	0.700799		-0.109956	0.451049	0.999287		11.7942	11.3363	12.2638	12.005	9.77023	13.7019	9.68054	11.8304	14.6089	13.5358	10.2927	5.56918
ENSMMUG00000052475		-0.0235923	0.899043	0.98145		0.249407	0.166932	0.999928		0.190932	0.426388	0.99961		-0.236472	0.0470577	0.702888		0.11461	0.478823	0.706898		0.143085	0.377143	0.66518		-0.0971501	0.706994	0.935862		0.36862	0.239583	0.625477		-0.0685574	0.745598	0.999287		2.47947	2.55466	3.50861	3.44354	3.09148	4.36796	1.38293	4.8061	4.95753	4.63851	3.99232	6.01275
ENSMMUG00000015484	STYK1	0.0768604	0.315355	0.80477		-0.0970411	0.292714	0.999928		0.00889239	0.950525	0.99961		-0.0370541	0.695234	0.947215		0.0707434	0.567673	0.772207		0.126768	0.304139	0.608362		-0.115204	0.454996	0.84323		-0.00842613	0.964344	0.991959		-0.13219	0.362136	0.999287		30.3903	34.2643	33.6761	29.0648	30.6814	27.6638	35.2142	41.8817	38.9746	31.71	31.7826	19.3196
ENSMMUG00000015487	PCM1	-0.0125118	0.811444	0.964996		0.0288748	0.591275	0.999928		0.0267928	0.751016	0.99961		-0.0475149	0.225021	0.812286		0.0436373	0.612292	0.80061		0.146752	0.0451026	0.292194		0.0286851	0.696572	0.933622		0.187558	0.243406	0.628669		0.0212757	0.820625	0.999287		94.689	99.8232	108.341	95.4083	97.7898	102.647	66.5158	106.553	121.117	98.4395	96.9697	90.0926
ENSMMUG00000052416	GPR173	-0.00626431	0.91009	0.983134		0.0108479	0.888756	0.999928		0.0750095	0.37814	0.99961		0.0342139	0.56219	0.92381		-0.0138648	0.859283	0.93868		0.025872	0.735267	0.886485		-0.146222	0.161879	0.61522		0.17384	0.31835	0.692793		-0.00972564	0.901302	0.999287		19.4337	16.6053	18.9859	19.5555	20.1821	21.2938	20.9464	19.6997	20.3575	20.8869	18.87	17.3483
ENSMMUG00000052422	ATP6V1G2	-0.0989425	0.125094	0.681028		0.0481402	0.535428	0.999928		-0.174264	0.0684683	0.99961		-0.0354651	0.48017	0.903397		0.0960959	0.2344	0.48462		0.0633117	0.420264	0.698592		0.186598	0.0456914	0.440287		0.0774061	0.646083	0.87954		0.0545675	0.525536	0.999287		268.788	291.55	289.477	274.283	346.42	279.108	407.021	349.182	318.02	295.969	314.021	286.443
ENSMMUG00000052420	TMEM132A	-0.0673121	0.400618	0.84308		-0.00288345	0.978385	0.999928		0.0492282	0.630385	0.99961		-0.0165757	0.838229	0.974486		-0.310541	0.00153678	0.0405944		-0.0471102	0.634094	0.834864		-0.219826	0.137146	0.586167		-0.142107	0.430628	0.76707		0.110222	0.354731	0.999287		89.4285	82.5793	110.505	91.9648	73.6121	67.8074	86.7539	95.0657	107.457	81.8656	96.6578	99.9989
ENSMMUG00000052424		-0.0615957	0.910167	0.983134		0.877949	0.30561	0.999928		1.47103	0.215196	0.99961		-0.242348	0.111881	0.737716		0.982473	0.0173732	0.125485		0.813132	0.030562	0.265409		-0.940876	0.25616	0.705912		1.40583	5.63733e-05	0.0857999		-0.560994	0.294865	0.999287		9.24775	9.06903	5.47606	8.40351	21.4653	23.9978	11.9067	20.9673	23.1	35.7518	17.0609	29.1766
ENSMMUG00000039447	VPS37B	0.0647192	0.351989	0.822126		-0.154495	0.0564702	0.999928		0.0584914	0.457375	0.99961		-0.0364053	0.645526	0.938721		-0.0767844	0.448539	0.683165		-0.0346214	0.664958	0.84909		-0.1249	0.15304	0.604144		-0.152543	0.368906	0.72541		-0.0356007	0.731008	0.999287		38.7669	38.5114	37.6766	36.6153	30.7106	28.6777	41.8253	36.3098	38.6846	40.8786	36.4299	49.8269
ENSMMUG00000052413		-0.0275406	0.818135	0.96685		-0.0705365	0.649677	0.999928		0.0420843	0.857515	0.99961		-0.0361081	0.754447	0.96012		0.0660268	0.504148	0.726393		0.140719	0.407504	0.689263		0.108859	0.618222	0.90476		0.186944	0.482042	0.797422		0.0759582	0.587044	0.999287		4.08778	4.47065	3.67257	5.655	4.8997	4.18596	4.85714	4.35718	3.16438	4.313	4.95921	3.44994
ENSMMUG00000052412	CCDC184	-0.08026	0.283708	0.786886		0.0697937	0.331662	0.999928		-0.0786584	0.355632	0.99961		0.106288	0.224215	0.812162		0.156295	0.143796	0.373998		0.276111	0.00808718	0.194517		0.4441	0.0458738	0.440521		0.452782	0.029527	0.301089		0.194781	0.123478	0.999287		36.4549	30.8794	40.5294	33.1402	47.2179	54.5215	44.1865	52.8671	55.7986	44.7033	53.7716	28.2402
ENSMMUG00000040456	ACBD7	-0.112526	0.580879	0.907928		0.141805	0.602384	0.999928		-0.093825	0.852763	0.99961		-0.129348	0.344697	0.864561		-0.476927	0.0271944	0.154816		-0.663859	0.0478448	0.29889		-0.378423	0.027288	0.396615		-0.742072	0.00244524	0.143106		-0.000760749	0.997681	0.999287		174.602	142.55	107.062	221.682	106.539	90.7392	154.889	66.4404	58.8048	135.168	192.661	262.245
ENSMMUG00000064424		0.0980507	0.547467	0.900685		-0.0937507	0.6522	0.999928		0.249522	0.183225	0.99961		0.156845	0.180312	0.796611		-0.124483	0.422543	0.664455		0.0181237	0.914602	0.968444		0.0289681	0.858678	0.974788		-0.282758	0.323235	0.695844		0.1042	0.541352	0.999287		2.68051	4.34292	3.44303	3.94902	3.26647	2.88597	3.33928	4.0667	3.90274	3.3636	3.36852	3.05566
ENSMMUG00000052446		1.27446	0.0975537	0.653551		-0.695703	0.363924	0.999928		0.308691	0.696889	0.99961		0.158671	0.848143	0.976097		1.13708	0.142678	0.372321		-0.301871	0.583889	0.807235		0.250763	0.719121	0.93813		-0.0795941	0.969962	0.993372		-0.970834	0.332362	0.999287		0.469089	3.25719	1.34442	0.663435	4.49139	0.129999	0.472222	3.90826	1.60856	2.22431	0.34309	1.47854
ENSMMUG00000052429	TCEAL8	0.0418423	0.620791	0.918503		0.0404217	0.622538	0.999928		0.00247701	0.982017	0.99961		-0.108669	0.207685	0.811782		0.250839	0.0359302	0.179098		-0.160296	0.0934759	0.373903		0.0889703	0.50751	0.865102		-0.0267518	0.916507	0.97569		-0.190361	0.238895	0.999287		50.3265	55.6596	47.1859	55.0335	87.4071	44.3296	99.3015	57.3299	46.5428	46.3037	62.1617	59.7825
ENSMMUG00000052432	ARF1	-0.0646689	0.142927	0.696156		0.054391	0.298866	0.999928		-0.051805	0.432417	0.99961		0.00263539	0.929667	0.989245		-0.0489947	0.450207	0.684216		0.0174884	0.778654	0.90898		0.0327581	0.630758	0.908884		0.0154435	0.928817	0.979382		0.0783826	0.221601	0.999287		431.26	430.204	470.876	448.387	500.411	431.544	535.533	517.844	509.545	482.08	495.235	489.645
ENSMMUG00000039479	IL17D	0.193136	0.160006	0.71007		-0.271588	0.0448935	0.999928		-0.0240008	0.881704	0.99961		0.156923	0.133205	0.752816		-0.330895	0.0426602	0.194673		-0.229823	0.198853	0.504954		0.020991	0.895219	0.981493		-0.358525	0.116581	0.487394		0.115276	0.489767	0.999287		12.6989	11.3682	13.0179	10.4254	7.32038	9.46392	11.367	7.7373	7.85822	7.51384	9.07629	15.0812
ENSMMUG00000003448	RPL26	0.106558	0.10779	0.662164		-0.0668579	0.355143	0.999928		-0.176681	0.0788152	0.99961		-0.0128556	0.830783	0.972083		0.0608232	0.73267	0.876169		-0.33088	0.00810356	0.194517		0.0409635	0.70381	0.934773		-0.491254	0.0447643	0.348273		-0.171892	0.454007	0.999287		144.814	167.49	141.492	139.132	171.781	94.6912	418.49	116.165	95.3006	105.655	154.827	269.44
ENSMMUG00000003443	VRK1	-0.0701932	0.3616	0.827777		-0.0211074	0.82366	0.999928		-0.0584985	0.642558	0.99961		-0.126035	0.0454203	0.702888		0.150571	0.0731602	0.259817		-0.0455644	0.708999	0.871609		0.0308896	0.764925	0.951666		0.0351548	0.853687	0.958075		-0.110442	0.203077	0.999287		11.9618	13.2203	12.067	10.615	15.574	14.0399	15.617	14.6296	13.6068	13.4544	12.4136	11.5819
ENSMMUG00000003442	ZNF326	0.153006	0.104538	0.659048		-0.0954534	0.305452	0.999928		-0.00203987	0.984353	0.99961		0.0546439	0.521231	0.91022		0.322952	0.0204907	0.134701		0.1383	0.144981	0.442572		0.34339	0.0174291	0.355975		0.0981618	0.657384	0.886571		-0.14097	0.301687	0.999287		20.8074	25.5785	19.6089	17.4705	19.5988	19.9418	19.5297	23.3703	21.4387	20.1273	19.3378	22.326
ENSMMUG00000015433	TMEM171	-0.296985	0.0622589	0.612604		0.254206	0.132974	0.999928		0.0175838	0.929078	0.99961		0.0260851	0.815933	0.970831		0.0356028	0.831852	0.925184		0.104128	0.542492	0.781119		0.2745	0.139851	0.586467		0.42576	0.227756	0.613894		0.307457	0.0558256	0.999287		1.00519	1.43699	1.41	1.35846	2.04154	1.63799	1.72024	1.76928	1.6613	1.49192	1.43474	0.936411
ENSMMUG00000015434	EVL	-0.00532974	0.935416	0.987317		0.0144105	0.798064	0.999928		-0.0353986	0.644237	0.99961		0.00233413	0.953465	0.992022		-0.310616	0.0396792	0.187678		-0.207801	0.0178394	0.230478		-0.130557	0.0867763	0.524285		-0.290651	0.0788039	0.427171		0.111843	0.351573	0.999287		288.456	265.525	282.82	283.16	202.054	221.83	301.547	201.698	216.549	253.382	261.528	502.064
ENSMMUG00000015436	LRRC4	-0.0793946	0.132286	0.687272		-0.0229422	0.659621	0.999928		-0.0427962	0.527894	0.99961		0.0118733	0.828062	0.971619		0.0461431	0.622278	0.807116		0.272021	0.00347825	0.156766		0.217099	0.107899	0.551694		0.226745	0.18885	0.580896		0.172984	0.0725998	0.999287		99.4804	105.859	108.275	102.896	97.7023	121.159	118.426	122.133	126.971	107.445	120.144	87.6284
ENSMMUG00000015432	SND1	-0.0319089	0.542824	0.898896		-0.0463149	0.364677	0.999928		-0.0314351	0.658561	0.99961		0.112748	0.0232707	0.681598		-0.13875	0.0732438	0.259958		0.0356078	0.642122	0.838114		0.0118208	0.874233	0.97724		0.0780674	0.653756	0.88435		0.138363	0.0752293	0.999287		63.7626	59.2361	58.7939	59.9303	58.6797	67.4694	59.2638	78.0331	71.6996	60.6804	64.0955	53.9669
ENSMMUG00000003458	RBFOX1	0.026001	0.572146	0.907217		0.00334823	0.954142	0.999928		0.101479	0.224933	0.99961		0.028243	0.51726	0.909955		0.0502759	0.719544	0.868888		0.216686	0.0219105	0.241178		0.0181531	0.850163	0.973005		0.308536	0.10113	0.464396		0.0625079	0.6257	0.999287		105.947	106.306	122.277	116.196	98.0523	132.313	90.8015	132.485	132.166	108.829	110.912	64.1195
ENSMMUG00000003457	PRKACB	-0.00927725	0.907197	0.982892		0.0594139	0.505378	0.999928		0.0396701	0.684639	0.99961		-0.079533	0.21764	0.811782		0.21739	0.10352	0.312159		-0.00432117	0.967043	0.989844		0.0580838	0.588608	0.896502		0.127486	0.494978	0.804325		-0.118241	0.3775	0.999287		772.322	847.826	760.681	761.971	975.244	705.218	986.741	996.791	906.226	745.227	841.787	481.02
ENSMMUG00000003456	GPC4	-0.0123827	0.90978	0.983134		-0.0862223	0.376589	0.999928		-0.0931329	0.40732	0.99961		0.0713161	0.475325	0.901336		0.0668589	0.491258	0.716982		0.264079	0.0162807	0.227111		0.0200754	0.879181	0.978313		0.00872196	0.962826	0.991959		0.0221163	0.859415	0.999287		21.8461	17.9145	20.3631	20.1242	20.2696	24.1538	23.4762	19.9374	26.0798	25.4982	25.2951	19.4182
ENSMMUG00000003453	ZNF652	0.0395908	0.717205	0.941459		-0.106184	0.469757	0.999928		0.102727	0.610786	0.99961		-0.101623	0.264487	0.830413		0.0203893	0.885466	0.952501		-0.0970736	0.570144	0.798083		-0.15495	0.482924	0.854405		-0.294435	0.290193	0.669505		-0.174772	0.25792	0.999287		5.86361	6.03537	5.01699	5.30748	3.49979	4.80996	4.24999	4.19874	3.92911	4.63851	4.21065	5.96346
ENSMMUG00000015428	SYMPK	0.0508524	0.311509	0.802876		0.0162531	0.803481	0.999928		-0.0308259	0.678329	0.99961		0.131817	0.018647	0.681598		-0.117821	0.172556	0.411523		0.0037904	0.954871	0.985103		0.0252361	0.805604	0.962627		0.067756	0.674275	0.893364		0.0976184	0.269573	0.999287		65.4379	57.0327	66.5981	59.2353	62.6753	51.2195	56.9702	64.3278	70.4602	64.478	70.8949	78.1164
ENSMMUG00000015422	FCHO2	0.161909	0.0229431	0.545755		0.0111368	0.902081	0.999928		0.11433	0.371951	0.99961		0.0282778	0.729847	0.954212		0.201589	0.136766	0.363557		0.00156741	0.991322	0.997542		-0.0208132	0.853884	0.973494		0.114214	0.656658	0.885948		-0.173694	0.226918	0.999287		10.0184	9.00516	9.73886	9.60401	8.69113	10.3999	6.91467	7.18274	8.28013	11.1758	9.57533	5.96346
ENSMMUG00000039412	CHRM4	-0.13525	0.225633	0.753364		0.174938	0.0560948	0.999928		-0.068726	0.512546	0.99961		-0.141595	0.0404569	0.702888		-0.111199	0.353314	0.605207		-0.0676777	0.635955	0.835093		-0.0834941	0.404414	0.810821		-0.0735369	0.734033	0.917574		0.0747651	0.569023	0.999287		12.3638	13.7313	15.3789	14.0585	13.0367	16.3539	12.3452	18.4058	21.2541	13.4815	14.5345	16.8554
ENSMMUG00000015421	GCC1	0.0327586	0.634422	0.922667		-0.0406458	0.576357	0.999928		-0.112927	0.248103	0.99961		0.0544113	0.306736	0.850879		0.151769	0.110239	0.324652		0.166504	0.0747497	0.347836		0.237986	0.0847996	0.520277		0.195692	0.31914	0.692942		0.0289264	0.779788	0.999287		14.7763	14.1464	14.3296	13.711	13.6492	18.8238	11.0297	16.4781	16.8503	18.3642	16.5307	16.954
ENSMMUG00000003429	PMPCB	-0.0819623	0.40711	0.843945		-0.174472	0.0437378	0.999928		0.0710363	0.57399	0.99961		-0.082922	0.407797	0.882939		0.146383	0.284174	0.537716		-0.0472428	0.589396	0.810868		0.130472	0.189214	0.642765		0.129219	0.515726	0.814218		-0.0572637	0.678051	0.999287		110.47	108.445	87.453	116.986	168.923	109.251	150.909	133.277	90.3431	106.089	132.651	93.099
ENSMMUG00000003421	ANKRD40	0.0644787	0.305555	0.800215		-0.0795641	0.240644	0.999928		0.00270802	0.976734	0.99961		-0.0179427	0.738863	0.955924		0.112169	0.217433	0.465488		-0.0151847	0.818583	0.927915		0.0566851	0.696824	0.933858		-0.148482	0.338404	0.706457		-0.102103	0.297214	0.999287		134.897	142.518	122.736	115.185	113.626	119.183	128.073	123.533	119.218	118.892	110.225	132.379
ENSMMUG00000015419	GPR35	0.067155	0.622456	0.919104		-0.00156261	0.993485	0.999928		0.22572	0.322039	0.99961		0.210523	0.19973	0.811031		-0.338502	0.034401	0.17533		-0.387478	0.138506	0.434542		-0.271995	0.28747	0.737468		0.0602976	0.865406	0.962006		0.0261584	0.896397	0.999287		1.47428	1.53279	1.73791	2.401	1.25409	2.05398	2.02381	1.92772	1.37123	1.60042	2.33925	2.46424
ENSMMUG00000040409	COX7C	0.0387921	0.63443	0.922667		0.0662749	0.516873	0.999928		-0.114245	0.382148	0.99961		0.0246435	0.768652	0.962501		0.00810133	0.959424	0.98341		-0.267789	0.0209621	0.23997		0.0826449	0.474513	0.851901		-0.303658	0.143345	0.522585		-0.0552913	0.757006	0.999287		153.794	182.626	166.676	183.361	214.129	136.525	318.547	153.927	123.938	134.897	199.335	255.887
ENSMMUG00000015416	BRPF3	0.0643193	0.214673	0.749865		0.00291209	0.958173	0.999928		0.00925704	0.912639	0.99961		-0.000790482	0.987862	0.996484		0.0616107	0.465753	0.696695		0.172896	0.0228819	0.243631		0.104521	0.107892	0.551694		0.194584	0.262202	0.644703		0.0129144	0.887096	0.999287		94.5884	85.4852	102.274	87.2891	79.6493	80.6773	74.8471	99.6606	115.052	94.0451	92.3536	72.7444
ENSMMUG00000015417	RGS20	0.204831	0.0748059	0.630087		-0.059545	0.607779	0.999928		-0.0482556	0.825355	0.99961		0.0473107	0.723686	0.952381		-0.314758	0.109226	0.322835		-0.602983	0.00956429	0.198857		-0.0577418	0.705212	0.935068		-0.779607	0.00059662	0.114982		-0.0900874	0.663128	0.999287		31.0939	29.8895	23.2159	34.5618	17.3531	19.3698	24.994	17.5608	11.4181	20.263	33.4045	43.2721
ENSMMUG00000015418	SLC25A20	-0.0209135	0.76378	0.952838		-0.0160913	0.867509	0.999928		0.0410123	0.718963	0.99961		0.0779083	0.292115	0.844318		-0.17198	0.100046	0.306076		-0.0155688	0.894091	0.960289		-0.103629	0.289093	0.738301		-0.212259	0.322167	0.695015		0.0665248	0.495305	0.999287		12.0623	10.8573	10.4275	13.3003	12.1326	11.4919	11.0635	10.0083	9.59863	10.9588	11.2284	13.7012
ENSMMUG00000015411	COG5	-0.0248698	0.662506	0.929036		-0.0444122	0.441132	0.999928		-0.000995777	0.99127	0.99961		0.0374618	0.530273	0.91388		-0.038689	0.722473	0.870026		0.092032	0.284555	0.591179		-0.021621	0.811018	0.964154		0.0562647	0.751986	0.922123		0.0545449	0.556349	0.999287		27.1401	28.0054	27.0524	25.4949	26.715	23.3738	24.3869	31.1868	27.1609	24.6845	25.3887	18.7775
ENSMMUG00000015412	GPR22	0.0134897	0.914426	0.983684		-0.0867176	0.541434	0.999928		0.251321	0.188645	0.99961		0.0178879	0.837686	0.974256		0.41763	0.0168275	0.123538		0.361392	0.030676	0.265409		0.212477	0.321586	0.759157		0.342599	0.160218	0.54631		-0.0785009	0.709448	0.999287		39.2024	42.7905	31.1512	46.6932	70.8123	38.6357	79.7717	55.2174	41.5325	40.6616	56.0484	18.9747
ENSMMUG00000015414	FAM160B1	-0.0163579	0.782979	0.957925		0.0805609	0.331082	0.999928		0.0782587	0.480027	0.99961		-0.0952892	0.2243	0.812162		0.295784	0.00607642	0.074733		0.113017	0.40799	0.689891		0.0591277	0.606721	0.900761		0.347804	0.0540771	0.374868		-0.110096	0.346739	0.999287		28.1118	28.0693	30.2003	27.7695	36.4269	36.6337	36.2261	40.5086	40.4514	38.5186	32.5624	22.0796
ENSMMUG00000039424	RBM34	0.0574238	0.380198	0.833536		0.00382843	0.967273	0.999928		-0.214348	0.0647091	0.99961		0.0263373	0.70144	0.948969		-0.12688	0.170364	0.408543		-0.268285	0.0138668	0.217598		0.0111619	0.898404	0.982783		-0.314238	0.0966614	0.45854		0.00235156	0.98033	0.999287		21.4441	22.8003	19.5761	19.3976	18.3447	17.1338	22.7341	20.4919	15.9538	16.9536	19.9928	25.9238
ENSMMUG00000052402		-0.0571295	0.756735	0.95015		0.392404	0.102802	0.999928		0.166654	0.524824	0.99961		0.282324	0.157407	0.776289		-0.117946	0.570095	0.773629		-0.0149864	0.948643	0.982335		0.00485933	0.978844	0.996055		0.468542	0.201605	0.592793		0.248131	0.281567	0.999287		2.34544	1.66053	2.29535	1.92712	2.654	2.23598	3.20436	2.2182	2.37329	3.5806	2.77591	1.67568
ENSMMUG00000003437	STAT5B	0.0100145	0.859674	0.974752		-0.00121584	0.985426	0.999928		-0.0624352	0.533406	0.99961		-0.00550447	0.903998	0.986734		0.0402196	0.516235	0.735479		0.0954892	0.260268	0.567157		0.133537	0.0990331	0.541017		0.0515277	0.745508	0.920774		0.0330427	0.641665	0.999287		73.5465	67.6984	71.0904	68.1127	58.1256	67.7034	60.6805	71.0088	72.3061	69.659	69.9904	75.5536
ENSMMUG00000003439	NFIC	0.151873	0.142784	0.696156		-0.0469788	0.48243	0.999928		-0.12336	0.343356	0.99961		-0.0273189	0.732496	0.954212		-0.285271	0.0332244	0.171924		-0.309106	0.110433	0.399832		-0.0617235	0.614074	0.903085		-0.351492	0.0875942	0.442112		0.00858529	0.959881	0.999287		138.951	112.437	137.229	117.491	63.9586	85.9292	55.9583	72.0387	69.089	80.9162	89.4841	135.583
ENSMMUG00000003432	PSMC2	-0.115833	0.0463661	0.59508		-0.000908302	0.985407	0.999928		-0.0600748	0.388795	0.99961		-0.0157191	0.687256	0.946958		0.0368595	0.648189	0.824309		0.0920349	0.268491	0.57487		0.114171	0.0981807	0.539898		0.194324	0.260558	0.644333		0.0836728	0.267305	0.999287		96.7329	99.9509	95.6179	96.4192	132.554	99.6831	106.452	126.437	120.537	97.0832	104.923	95.5633
ENSMMUG00000040423	PKIB	-0.128475	0.275728	0.781219		0.0944479	0.551051	0.999928		0.0104184	0.949881	0.99961		-0.187624	0.0965393	0.729448		0.0911383	0.54432	0.757339		-0.111504	0.463256	0.727157		0.114381	0.613726	0.902969		-0.295178	0.286353	0.666075		-0.0749076	0.72066	0.999287		15.9825	20.9162	13.3131	17.5968	24.3235	12.7919	30.7956	20.5712	13.3959	16.6281	23.798	18.5804
ENSMMUG00000003435	TRPS1	0.295766	0.0369211	0.572112		-0.0460144	0.737003	0.999928		0.163697	0.380303	0.99961		0.0549725	0.545122	0.918331		-0.0340095	0.814923	0.916524		-0.114833	0.647291	0.84027		-0.278291	0.062629	0.477481		-0.199535	0.428869	0.766043		-0.19021	0.29476	0.999287		14.3407	12.4859	15.1165	15.3854	8.37032	10.0879	7.18451	7.47322	7.67363	10.9046	10.2927	8.96984
ENSMMUG00000003430	DNAJC2	-0.0416241	0.59692	0.912167		0.0306397	0.649986	0.999928		0.04847	0.598526	0.99961		-0.0788499	0.132972	0.752816		0.190825	0.0423548	0.193918		0.0724625	0.53408	0.776213		0.0493738	0.65215	0.919372		0.195182	0.320826	0.694214		-0.0808848	0.368462	0.999287		14.1062	13.8271	13.9361	13.4898	17.5281	19.6038	16.0218	18.1681	19.8829	19.2593	17.7159	14.6376
ENSMMUG00000015409	HBP1	-0.0522697	0.544919	0.899641		-0.0885119	0.369753	0.999928		0.0244095	0.856551	0.99961		-0.0565854	0.143261	0.763468		0.371029	0.00133109	0.0379805		0.219964	0.0222285	0.241776		0.210844	0.413044	0.81566		0.10173	0.526574	0.821216		-0.131593	0.325337	0.999287		39.504	44.5149	36.4633	34.5934	52.6426	47.5536	49.1785	43.9151	42.851	43.8895	44.0715	42.8285
ENSMMUG00000015404	PRKAR2B	0.0684995	0.219266	0.751365		-0.048984	0.424144	0.999928		0.084192	0.440943	0.99961		0.0556858	0.324362	0.859459		-0.00303919	0.978948	0.990497		0.149881	0.201101	0.50679		0.0195082	0.887269	0.980555		0.132797	0.477561	0.795068		0.048687	0.696403	0.999287		48.1821	52.6259	50.8257	53.8014	41.2683	53.0135	37.9801	52.471	47.914	44.649	48.095	28.3881
ENSMMUG00000015405	CSGALNACT2	0.0598976	0.40067	0.84308		-0.0298067	0.735012	0.999928		0.114871	0.371156	0.99961		-0.0131884	0.823351	0.971408		0.520961	9.52585e-05	0.0128899		0.223381	0.0697062	0.33949		0.164672	0.210027	0.660095		0.352903	0.0672492	0.405691		-0.217079	0.0598998	0.999287		19.2997	22.2574	18.7891	22.6832	30.4481	27.9757	30.2559	25.2188	24.6294	28.7805	23.3301	17.3975
ENSMMUG00000015406	RASGEF1A	0.115996	0.0303708	0.558382		-0.0418462	0.441634	0.999928		-0.0261181	0.735308	0.99961		-0.00878089	0.874085	0.981841		-0.199286	0.0297313	0.161531		-0.112124	0.245266	0.551527		-0.252156	0.0219102	0.372741		-0.312911	0.0711892	0.412566		-0.0331143	0.71706	0.999287		87.1165	79.8649	82.1737	78.5381	52.2051	60.8395	78.7935	61.4758	63.2613	70.3914	66.9338	92.2612
ENSMMUG00000015407	PDLIM3	-0.238656	0.393766	0.84012		-0.360342	0.159358	0.999928		0.0133189	0.974523	0.99961		-0.108879	0.589859	0.928729		0.212591	0.474937	0.703666		-0.0289407	0.910841	0.967451		0.0994745	0.872625	0.97658		-0.543606	0.12659	0.500375		-0.211761	0.564827	0.999287		9.28126	17.0523	6.82048	9.60401	12.3951	6.10995	9.91665	14.9729	11.0753	21.9719	10.667	18.334
ENSMMUG00000015400	RET	-0.352616	0.0551262	0.606106		0.00236259	0.988853	0.999928		-0.273707	0.173677	0.99961		0.461124	0.0155522	0.681598		0.00576762	0.9811	0.991322		0.678139	0.00309172	0.152381		0.81973	0.012236	0.330813		1.12447	0.00560731	0.175211		0.78857	0.00424799	0.999287		1.30675	1.24539	1.63954	1.67438	2.82899	3.69197	1.41666	2.71994	4.06096	1.30204	1.90259	0.936411
ENSMMUG00000015402	LPAR3	0.120517	0.703415	0.937725		-0.325048	0.316339	0.999928		0.237947	0.587732	0.99961		-0.480092	0.142635	0.763468		0.336245	0.409076	0.653956		-0.176752	0.56786	0.797396		-0.247561	0.768984	0.952944		-1.24232	0.171804	0.559576		-0.678318	0.267803	0.999287		7.70646	19.0641	12.9524	6.69754	3.96642	2.80797	5.09325	10.3516	9.75685	6.80857	0.59261	15.2783
ENSMMUG00000015471	ZNF33A	0.0585861	0.420647	0.848391		0.164405	0.0193636	0.999928		0.0903634	0.406686	0.99961		-0.119577	0.154933	0.774273		0.293917	0.00330643	0.0569236		0.125631	0.304519	0.608362		-0.0815246	0.335998	0.77221		0.213331	0.246432	0.631492		-0.18424	0.106507	0.999287		23.689	27.271	28.6919	27.8959	32.2564	31.9277	22.6666	26.3543	33.4106	33.636	26.3556	25.3817
ENSMMUG00000015472	SLC25A4	-0.0895696	0.183624	0.731173		0.0413191	0.574597	0.999928		-0.149661	0.0948183	0.99961		-0.0330074	0.544239	0.918331		-0.0269174	0.73129	0.875352		0.00731469	0.9063	0.965476		0.0666861	0.391339	0.802825		0.127068	0.420691	0.761197		0.0751881	0.305088	0.999287		302.83	293.722	306.823	323.788	357.445	323.099	286.436	338.909	312.377	301.747	323.939	278.459
ENSMMUG00000003488	C5H4orf45	0.245907	0.43423	0.853686		-0.227603	0.540798	0.999928		-0.0915777	0.775724	0.99961		-0.0087774	0.968929	0.994383		-0.00161378	0.99576	0.997847		-0.333252	0.201262	0.506964		-0.226242	0.409309	0.814152		-0.874287	0.128228	0.502192		-0.224272	0.59011	0.999287		2.81453	3.16139	1.80349	0.758212	1.02077	0.597995	8.70237	2.29742	1.00205	2.25144	1.06046	1.87282
ENSMMUG00000003484	TECPR2	0.280941	0.0305151	0.558382		-0.0202706	0.85926	0.999928		0.206035	0.146139	0.99961		-0.0861806	0.213379	0.811782		0.363704	0.0749156	0.263164		0.0647405	0.519126	0.76638		-0.198051	0.139132	0.586234		0.281758	0.149933	0.534104		-0.388521	0.0312439	0.999287		64.6673	55.4999	69.6804	55.6654	48.3262	59.2535	45.6706	70.4279	67.6387	58.9715	55.9549	29.3737
ENSMMUG00000003483	CINP	0.0263122	0.827055	0.969087		-0.0538608	0.601984	0.999928		0.216932	0.0544124	0.99961		-0.0273971	0.784861	0.967206		-0.222046	0.217438	0.465488		-0.29846	0.0380793	0.279224		-0.223004	0.0045191	0.24667		-0.318367	0.112503	0.482284		-0.0191592	0.91101	0.999287		92.176	72.8077	72.5988	90.6063	81.9533	56.0035	119.067	55.0589	51.3685	59.297	73.5148	75.7508
ENSMMUG00000003486	RGS1	-0.187733	0.318698	0.80781		-0.33454	0.106991	0.999928		0.487488	0.0569375	0.99961		-0.494376	0.0679225	0.704757		0.531171	0.118074	0.336233		0.224291	0.400154	0.68266		-0.227535	0.422766	0.822089		0.644882	0.12074	0.493516		-0.333542	0.324967	0.999287		2.57999	2.36306	1.50838	2.90648	5.86214	2.83397	2.76587	3.06323	1.81952	2.7397	2.8071	10.202
ENSMMUG00000003485	RNMT	0.160408	0.0840369	0.640072		0.106744	0.20318	0.999928		-0.086995	0.434632	0.99961		0.211038	0.0116628	0.681598		0.0799319	0.501907	0.724971		0.125597	0.202109	0.507966		0.00918098	0.889391	0.980964		0.230641	0.228008	0.613894		0.0193497	0.883015	0.999287		39.2695	42.5031	50.6618	35.1305	39.8392	57.7715	34.0674	55.2174	65.4236	52.4884	36.1492	31.9366
ENSMMUG00000003482	GLRA2	0.227145	0.0813029	0.639411		-0.0212261	0.846004	0.999928		0.254133	0.0549115	0.99961		0.331466	0.0716575	0.708589		0.0407286	0.802274	0.909465		0.062193	0.762289	0.90037		-0.123781	0.651784	0.919339		0.0665729	0.741254	0.919988		-0.0424115	0.869535	0.999287		15.8485	16.1582	13.0835	17.1229	17.5864	12.8959	44.9622	16.7157	11.2863	15.8415	13.6612	9.65982
ENSMMUG00000015477	LMTK2	0.067804	0.293047	0.791378		0.0121392	0.864452	0.999928		0.0515793	0.591296	0.99961		0.00944426	0.837339	0.974179		-0.166732	0.289257	0.542495		0.0410527	0.601236	0.817117		-0.125603	0.227284	0.679426		0.109128	0.616391	0.86897		0.0745787	0.64638	0.999287		196.012	200.924	257.08	215.838	136.258	184.078	107.498	211.548	232.292	190.532	189.199	128.88
ENSMMUG00000015479	TECPR1	-0.0403482	0.599236	0.912287		0.0519575	0.609581	0.999928		0.0342058	0.732303	0.99961		0.00380354	0.943824	0.991031		-0.370676	0.00338131	0.0572545		-0.019601	0.817511	0.927248		-0.194644	0.017741	0.357352		-0.0229215	0.902181	0.972686		0.204582	0.093748	0.999287		64.7008	56.4579	74.9925	58.8246	40.6558	48.5676	39.6666	61.5551	63.3931	53.2208	47.6583	73.2865
ENSMMUG00000015473	CFAP97	0.0712596	0.226208	0.7541		0.124282	0.142563	0.999928		0.172299	0.0825273	0.99961		0.0155024	0.765379	0.96132		0.0837714	0.559112	0.766788		0.0515173	0.586598	0.809124		-0.111865	0.128844	0.577402		0.22198	0.196837	0.588433		-0.0538018	0.683979	0.999287		39.0014	39.7568	40.8901	40.4695	41.5599	39.3376	32.2123	45.5523	45.488	36.8639	36.2428	21.0939
ENSMMUG00000015476	UNC13A	0.10601	0.243583	0.765318		-0.0444723	0.535087	0.999928		0.136577	0.109029	0.99961		0.0890723	0.104521	0.73102		-0.35216	0.0281697	0.157516		0.109916	0.4774	0.736815		-0.182805	0.182971	0.639128		-0.0103895	0.966591	0.992159		0.21648	0.235938	0.999287		305.444	282.162	345.746	323.725	160.932	224.43	132.93	245.164	242.893	221.455	215.897	207.637
ENSMMUG00000003499	SLC36A1	0.122139	0.158441	0.707654		-0.0502857	0.676785	0.999928		0.471451	0.00571245	0.99961		0.0775775	0.293269	0.844408		0.102803	0.521265	0.739454		0.40807	0.00795351	0.193169		0.0627872	0.571647	0.890442		0.450843	0.0997677	0.463023		0.0985887	0.585288	0.999287		44.597	45.9838	42.5296	51.3057	37.7393	41.3136	31.1329	52.1277	49.0743	43.3199	48.0638	22.9174
ENSMMUG00000003498	WHAMM	-0.0675859	0.453911	0.867303		-0.01621	0.871796	0.999928		0.0612092	0.660802	0.99961		0.0755321	0.275234	0.836244		0.0664565	0.50811	0.729221		0.213593	0.105844	0.391285		0.108225	0.378212	0.796806		0.303425	0.155333	0.541258		0.095202	0.323255	0.999287		8.4436	8.1749	8.59118	7.86645	11.2868	10.1659	9.91665	10.1403	10.7589	9.19564	10.7294	9.80768
ENSMMUG00000003494	RBM6	-0.0181005	0.7893	0.958817		0.126543	0.067747	0.999928		-0.0280907	0.745086	0.99961		-0.0062542	0.906926	0.987148		0.170716	0.0432607	0.196252		0.088105	0.421301	0.699377		0.0303039	0.746885	0.946326		0.295111	0.125659	0.499271		-0.0620326	0.54236	0.999287		24.7947	23.1835	27.2819	24.1996	29.9815	37.3617	25.6349	32.2695	39.4757	40.0919	29.6617	30.4087
ENSMMUG00000003497	FAT2	-0.0497532	0.846364	0.97228		-0.106478	0.733698	0.999928		0.625521	0.060924	0.99961		-0.347687	0.14365	0.763468		0.338971	0.231996	0.481727		0.385388	0.257997	0.564517		-0.40979	0.424005	0.822853		1.05371	0.0951377	0.455112		-0.239813	0.569718	0.999287		0.770646	1.88406	1.37721	2.0219	2.04154	1.09199	0.674602	2.19179	2.84794	1.98018	0.65499	0.689987
ENSMMUG00000003490	SRBD1	0.177972	0.126874	0.682871		0.191625	0.210366	0.999928		0.150568	0.38438	0.99961		-0.144713	0.291772	0.844123		0.201903	0.133441	0.35849		0.0587703	0.77372	0.906016		-0.190875	0.227081	0.67899		-0.0715311	0.796434	0.938079		-0.271634	0.115371	0.999287		4.32232	4.78998	5.08257	4.45449	3.49979	4.91396	2.59722	5.30784	5.11575	4.2045	3.36852	3.69636
ENSMMUG00000003493	DPF1	0.0926878	0.0922629	0.650156		-0.0512094	0.45456	0.999928		-0.0883465	0.307351	0.99961		0.107194	0.0537373	0.702888		-0.260711	0.0205237	0.134701		-0.14679	0.0752064	0.348467		-0.0863056	0.419307	0.819532		-0.228674	0.174539	0.563303		0.0797679	0.422417	0.999287		75.4898	66.9959	73.189	64.7639	54.2467	56.5495	72.2836	67.6815	59.7541	62.1452	63.7836	89.9941
ENSMMUG00000003492	SIPA1L3	0.158456	0.0755019	0.630087		-0.129587	0.169633	0.999928		0.0799635	0.49864	0.99961		0.167048	0.0792452	0.721		-0.0898082	0.313693	0.567701		0.0707253	0.604652	0.818965		0.00918381	0.923449	0.988498		0.149145	0.470758	0.791867		0.0711002	0.552498	0.999287		37.5606	30.8794	33.1187	33.1086	22.4861	28.6257	28.7381	32.8505	25.8688	31.6829	32.6559	31.2466
ENSMMUG00000015466	PGAM5	0.0118818	0.831134	0.969649		-0.00798734	0.906037	0.999928		-0.113732	0.225578	0.99961		0.06871	0.168966	0.787183		-0.0962099	0.186347	0.428532		-0.0413981	0.582961	0.806998		0.0727574	0.332878	0.768751		-0.0938759	0.558773	0.837555		0.0804437	0.278552	0.999287		50.5611	53.2326	48.2352	50.3263	49.1137	42.2756	57.1051	52.471	47.624	51.105	51.6195	52.6855
ENSMMUG00000015468	CHFR	-0.0891183	0.389376	0.837431		-0.046432	0.510865	0.999928		0.174248	0.204349	0.99961		-0.123435	0.0466139	0.702888		0.37635	0.00339156	0.0572545		0.230096	0.133543	0.428124		0.0588447	0.699879	0.934457		0.36493	0.0492403	0.360849		-0.151749	0.261151	0.999287		31.697	33.2744	27.6098	34.2775	48.5012	46.4876	43.0734	38.1847	45.5407	59.0528	46.286	49.2848
ENSMMUG00000015463	POLE	0.301874	0.202764	0.739666		-0.00577245	0.984759	0.999928		0.309026	0.141864	0.99961		0.208003	0.237409	0.817407		0.508568	0.0241955	0.145131		-0.000691982	0.997803	0.999457		-0.420945	0.280007	0.729913		0.583722	0.234164	0.619448		-0.497109	0.137821	0.999287		3.51817	1.02186	0.85256	1.39005	3.38313	2.02798	4.55357	1.50521	1.68767	2.98384	1.80902	1.03498
ENSMMUG00000015464	PXMP2	-0.0698983	0.409287	0.843956		-0.0861582	0.429664	0.999928		-0.0597701	0.676158	0.99961		0.0840351	0.222625	0.811782		-0.114574	0.470874	0.700453		-0.0511772	0.716567	0.875152		0.0154456	0.91548	0.985551		-0.383861	0.188824	0.580896		0.0740003	0.660821	0.999287		7.70646	9.89929	8.03374	8.65625	13.2117	7.17594	11.4008	6.78664	6.85616	11.5013	11.4467	11.6312
ENSMMUG00000015450	HACD3	0.0334546	0.542155	0.898896		0.00899531	0.857846	0.999928		-0.0550056	0.40994	0.99961		0.0250272	0.541727	0.918328		-0.0310509	0.688971	0.849393		0.00527004	0.93141	0.974635		-0.0246212	0.70999	0.935913		-0.00211356	0.98874	0.997082		0.00309714	0.965489	0.999287		243.826	227.716	233.667	232.297	242.098	224.95	180.355	223.431	227.598	211.012	207.476	179.002
ENSMMUG00000003468	GADD45B	-0.0888301	0.595019	0.912167		0.266297	0.0680505	0.999928		-0.287132	0.194286	0.99961		-0.00476034	0.9575	0.992867		0.149863	0.0636811	0.241424		-0.0203646	0.913988	0.968278		0.213792	0.259985	0.70932		-0.058269	0.833259	0.950854		0.00433075	0.98017	0.999287		8.34308	9.26063	11.1161	9.63561	14.4074	15.6519	10.2877	13.0715	15.3736	15.4346	13.3181	13.1098
ENSMMUG00000003462	ANKRD6	0.0357025	0.717094	0.941459		-0.0552972	0.475077	0.999928		0.258382	0.116229	0.99961		-0.0148737	0.923384	0.989245		0.297896	0.00518894	0.0704801		0.412784	0.0213941	0.240532		-0.182851	0.496453	0.860568		0.370332	0.0421885	0.342346		-0.117905	0.482596	0.999287		23.4544	26.3449	21.2484	25.4633	30.0398	32.4737	33.865	34.0388	28.7431	32.9036	27.572	23.3117
ENSMMUG00000003464	MDN1	0.128808	0.178059	0.728828		0.0410754	0.688186	0.999928		0.184395	0.0664735	0.99961		-0.0143025	0.865561	0.980827		1.02324	1.17087e-05	0.00523795		0.713222	0.00116143	0.119309		0.474393	0.00346448	0.239448		1.1244	3.52719e-05	0.0857999		-0.321114	0.0665754	0.999287		62.4558	45.6006	44.8906	52.5693	109.835	123.369	91.4086	90.8934	110.041	153.803	101.867	42.9271
ENSMMUG00000015455	SMAD3	0.093442	0.184736	0.731173		-0.0292805	0.704368	0.999928		0.0371186	0.718714	0.99961		-0.0334195	0.639403	0.938721		-0.140797	0.23513	0.485453		-0.110715	0.265281	0.573377		-0.345887	0.146179	0.597065		-0.0826164	0.728675	0.916162		-0.0920181	0.53617	0.999287		43.0557	43.493	46.5957	42.0492	26.3067	50.4655	38.4523	41.8025	38.2099	45.9782	38.3949	28.9795
ENSMMUG00000015453	ZEB1	0.174084	0.0332992	0.565923		-0.102851	0.0796495	0.999928		-0.0483597	0.550204	0.99961		-0.0549438	0.351311	0.865042		-0.038334	0.620022	0.805703		-0.136103	0.396839	0.680412		-0.0749436	0.489306	0.858375		-0.294483	0.112109	0.481974		-0.124133	0.276565	0.999287		82.7272	76.48	80.7965	78.5381	52.9926	55.4575	57.4424	50.332	49.7072	56.8557	60.6022	59.9303
ENSMMUG00000003476	EHD3	-0.0653195	0.196963	0.737035		0.0267896	0.575813	0.999928		-0.08087	0.240012	0.99961		-0.0563655	0.241323	0.818418		-0.180677	0.0372058	0.181969		0.0848702	0.19476	0.500991		0.0439087	0.526713	0.874176		-0.0242029	0.897246	0.972034		0.158448	0.117481	0.999287		279.275	261.916	322.497	279.306	200.538	220.14	187.438	299.167	321.132	264.91	267.953	317.049
ENSMMUG00000003472	LBR	0.0330399	0.730491	0.944062		0.114549	0.312169	0.999928		-0.104835	0.397983	0.99961		-0.155054	0.0323975	0.697759		0.171295	0.077428	0.267258		-0.230166	0.0342743	0.272386		-0.122505	0.489218	0.858375		0.0425927	0.836099	0.951115		-0.268341	0.0407845	0.999287		17.3563	14.817	16.5266	13.9321	15.3116	19.7338	13.2222	14.6296	14.7671	14.5937	12.5696	15.9683
ENSMMUG00000003475	STK26	-0.106836	0.540322	0.898355		-0.103812	0.654611	0.999928		-0.075502	0.807191	0.99961		-0.212755	0.0856203	0.721		0.179327	0.301841	0.555694		-0.0465631	0.826884	0.932103		0.0477492	0.889257	0.980962		-0.100292	0.792644	0.936001		-0.157113	0.442939	0.999287		1.74233	1.78826	1.24605	2.08508	1.74989	2.44398	1.61905	1.45239	1.74041	1.76318	0.84213	1.33069
ENSMMUG00000003474	GALNT14	-0.0172443	0.904674	0.982384		0.120751	0.249298	0.999928		0.0515121	0.730599	0.99961		0.0420464	0.698875	0.947793		-0.181475	0.231902	0.481727		-0.000581336	0.997138	0.999357		-0.112515	0.488977	0.858269		0.17696	0.643917	0.87954		0.157349	0.41356	0.999287		12.6654	16.3817	15.674	15.5117	18.7822	8.03393	9.81546	18.1153	15.4	12.939	9.60652	9.65982
ENSMMUG00000015448	PARVB	0.0522886	0.55111	0.901638		-0.0761152	0.340264	0.999928		0.0380329	0.677966	0.99961		-0.10674	0.197797	0.809111		-0.153927	0.186735	0.428771		-0.121647	0.355729	0.648344		-0.0898096	0.474366	0.851901		-0.392222	0.0395586	0.33533		-0.000283617	0.998311	0.999287		56.9608	64.2177	62.0729	67.7652	45.5555	37.5177	56.8015	45.5523	39.001	36.9725	51.9314	56.3818
ENSMMUG00000015445	KLK8	-0.0461413	0.697604	0.937081		-0.190054	0.141268	0.999928		0.0120423	0.9409	0.99961		-0.134874	0.165344	0.784161		-0.0736613	0.468005	0.698256		-0.130406	0.345653	0.639989		-0.205167	0.466036	0.847906		-0.123587	0.492755	0.803797		-0.0414848	0.817358	0.999287		62.4223	67.6345	56.728	41.2278	54.6841	48.9056	98.8967	70.4807	41.0051	46.8191	39.237	53.2769
ENSMMUG00000015446	SAMM50	-0.102116	0.0678383	0.62178		0.0469241	0.503442	0.999928		-0.161474	0.054707	0.99961		0.0392479	0.455504	0.895907		-0.122044	0.138257	0.366185		-0.0232893	0.741318	0.890738		0.129005	0.180998	0.637357		0.0464658	0.766294	0.927208		0.160399	0.0419584	0.999287		43.5918	45.4409	47.1859	47.1355	51.2719	47.8136	41.9265	52.7351	50.7356	42.2349	44.9448	53.6219
ENSMMUG00000015447	DPP8	0.0498252	0.492583	0.880075		0.0279409	0.725286	0.999928		0.120055	0.253351	0.99961		-0.0752818	0.205147	0.811782		-0.0520843	0.714408	0.865916		0.0451783	0.740618	0.89041		-0.237097	0.0968459	0.538948		0.00842743	0.968153	0.992719		-0.0474614	0.769146	0.999287		38.3313	37.5534	43.9069	42.0176	27.7358	38.9477	19.9682	28.9686	34.5181	30.0825	28.57	20.6503
ENSMMUG00000015442	STXBP6	0.153297	0.0541625	0.601379		0.10926	0.221596	0.999928		0.0904241	0.265191	0.99961		-0.0528695	0.519215	0.909955		0.188311	0.0689453	0.25182		-0.0986482	0.308788	0.610991		-0.0951387	0.672899	0.92542		0.103558	0.559685	0.837998		-0.218709	0.0968483	0.999287		60.3114	52.4024	54.6622	56.6447	55.4133	74.2813	49.9543	57.9901	53.0825	59.514	60.7581	36.5693
ENSMMUG00000015443	PCNX4	0.12627	0.0314055	0.558382		-0.0997832	0.142883	0.999928		0.053433	0.600748	0.99961		0.0122254	0.86661	0.980828		0.212241	0.055182	0.223163		0.129303	0.24893	0.554905		0.0853284	0.47507	0.851922		0.0507507	0.775418	0.930284		-0.110106	0.292114	0.999287		22.2817	27.4945	24.0029	24.0416	25.0526	25.0378	23.5099	24.8491	23.9438	25.3626	24.952	16.1161
ENSMMUG00000003409	DBNDD2	-0.075203	0.221651	0.752863		0.00573888	0.941446	0.999928		0.0391311	0.578143	0.99961		-0.0420788	0.465926	0.897311		0.0321551	0.805055	0.911537		-0.0909986	0.47856	0.73749		-0.0514069	0.836531	0.970777		-0.0747197	0.634878	0.877361		-0.0716477	0.64538	0.999287		151.482	203.893	166.741	178.369	192.809	164.605	159.375	192.508	160.619	132.889	149.712	193.295
ENSMMUG00000003403	TMEM123	0.192044	0.0834038	0.6398		0.00641799	0.951055	0.999928		-0.127366	0.470879	0.99961		-0.111169	0.0812977	0.721		0.157957	0.390131	0.638388		-0.413035	0.0279365	0.257319		-0.274296	0.563539	0.887585		-0.344357	0.070105	0.410609		-0.439571	0.09949	0.999287		42.9551	45.6325	41.2836	32.9506	36.3978	36.6337	24.4543	29.6552	39.6603	25.4982	20.0552	37.2593
ENSMMUG00000003400	BIRC2	-0.00906323	0.874634	0.976293		-0.0664051	0.340389	0.999928		-0.0139162	0.872168	0.99961		-0.0476194	0.35628	0.867772		0.177741	0.037131	0.181762		0.0686368	0.514346	0.762556		0.0316585	0.711653	0.935913		0.13421	0.415938	0.758308		-0.0922095	0.262149	0.999287		38.1972	44.4829	38.0373	38.2897	51.5343	42.3536	44.5238	51.8108	49.9181	44.2422	43.5101	36.5693
ENSMMUG00000003401	TUT7	0.00563915	0.939988	0.988756		0.0366484	0.679338	0.999928		0.0601622	0.57538	0.99961		-0.0137696	0.755962	0.960207		0.000201352	0.998204	0.998924		0.0273883	0.762938	0.900615		-0.0471284	0.628136	0.908151		0.245304	0.205436	0.59531		0.00765255	0.935821	0.999287		22.6503	16.6691	23.4782	19.4292	17.4406	23.5038	16.2242	19.4621	21.8079	22.7585	19.6497	18.2354
ENSMMUG00000003419	BHLHB9	0.0484875	0.405852	0.843945		0.0935399	0.171925	0.999928		-0.0372463	0.615026	0.99961		0.0509436	0.282329	0.838027		0.0193858	0.812605	0.915377		0.0647152	0.398111	0.681162		0.0569195	0.672322	0.92541		0.196729	0.198144	0.58991		0.0454239	0.645251	0.999287		94.3539	93.4685	111.456	113.479	106.685	113.593	83.9205	111.465	122.989	104.272	109.851	70.4773
ENSMMUG00000003414	ABCC3	0.0292783	0.86343	0.974977		-0.161938	0.365178	0.999928		0.0154724	0.945702	0.99961		-0.185445	0.214878	0.811782		0.537103	0.0503804	0.213192		0.236181	0.385355	0.671285		0.00651376	0.979398	0.996141		0.704978	0.0391585	0.334605		-0.326915	0.241092	0.999287		4.32232	3.28912	3.50861	3.6331	9.01195	5.95395	7.65674	4.96454	8.99212	8.40899	7.26727	5.17491
ENSMMUG00000003410	PIGT	-0.0549822	0.380913	0.833536		0.0758833	0.257123	0.999928		0.0466602	0.558219	0.99961		0.0257452	0.63395	0.938615		-0.06734	0.505168	0.727332		-0.121737	0.316943	0.616981		-0.120539	0.485521	0.856466		-0.0355873	0.816232	0.944857		-0.0153926	0.893151	0.999287		39.2359	41.0022	38.9227	44.1026	42.8432	43.3676	36.3611	42.2778	42.4291	40.3632	39.1435	40.7585
ENSMMUG00000003412	RPS6	0.0837661	0.157626	0.706859		-0.0642589	0.335831	0.999928		-0.197207	0.0950472	0.99961		-0.00244438	0.963836	0.993638		0.0689159	0.693601	0.852849		-0.31276	0.0225473	0.242406		0.0643801	0.523899	0.87347		-0.399033	0.101667	0.465669		-0.148454	0.494435	0.999287		417.422	457.283	378.045	380.022	519.426	282.721	1064.05	340.599	259.611	323.882	435.35	695.704
ENSMMUG00000064160	RPL35A	0.1129	0.0519744	0.601238		-0.0617159	0.346865	0.999928		-0.183202	0.0867209	0.99961		0.0125883	0.768365	0.962501		0.00890997	0.955832	0.98234		-0.277904	0.0300411	0.263276		0.00972446	0.906845	0.984069		-0.406101	0.0518708	0.369693		-0.12281	0.524619	0.999287		156.173	163.881	140.672	139.163	166.444	105.845	336.39	122.133	93.7448	112.898	146.562	262.294
ENSMMUG00000064167		0.00996407	0.934263	0.987135		-0.231718	0.136858	0.999928		-0.0912146	0.688028	0.99961		0.0541283	0.656757	0.94055		0.264809	0.0521022	0.216659		0.234077	0.326374	0.624126		0.441996	0.0451657	0.438933		0.0700717	0.825137	0.948172		0.00227281	0.989065	0.999287		2.01038	2.20339	1.57396	2.33782	3.17897	2.10598	2.69841	2.45586	2.05685	2.87533	3.15019	2.02068
ENSMMUG00000052184	INKA2	-0.111592	0.120052	0.678384		-0.00590545	0.941664	0.999928		-0.0615707	0.58213	0.99961		0.0220673	0.718757	0.951768		0.176729	0.0659081	0.245044		0.446223	0.00114873	0.118978		0.471139	0.0002542	0.115353		0.421627	0.0429491	0.344092		0.227823	0.0240886	0.999287		28.7149	31.7097	34.3319	28.117	35.4353	31.3037	29.5139	44.2056	42.2709	33.9072	37.5528	24.7903
ENSMMUG00000052188	LSM11	0.018901	0.847611	0.97228		-0.0772697	0.578623	0.999928		0.324659	0.093108	0.99961		0.135684	0.171561	0.789384		0.0191643	0.893298	0.956433		0.436351	0.0215755	0.240671		0.0161473	0.929113	0.988847		0.523619	0.0693345	0.409673		0.210055	0.188322	0.999287		4.08778	4.21518	4.72187	5.27589	4.46223	5.82395	4.85714	5.51909	5.48493	4.61138	4.55374	3.00637
ENSMMUG00000064158		0.0262885	0.843417	0.971651		0.15166	0.205864	0.999928		-0.0838125	0.69143	0.99961		-0.0529738	0.588057	0.928729		-0.346073	0.0499399	0.212118		-0.481177	0.0411022	0.285954		-0.207707	0.107499	0.551533		-0.552467	0.0486137	0.358413		-0.00283321	0.98811	0.999287		22.0137	20.1179	21.2484	26.2215	20.0071	21.7618	12.0079	12.2793	11.7082	15.5973	20.3047	32.183
ENSMMUG00000052177		0.0375801	0.870757	0.975638		-0.414461	0.15489	0.999928		-0.273827	0.45344	0.99961		-0.059009	0.75693	0.960209		0.647884	0.0770272	0.266596		0.0727162	0.87578	0.953713		0.685316	0.320347	0.758957		-0.318429	0.45854	0.785096		-0.316742	0.51404	0.999287		1.34025	3.57652	1.31163	1.23209	3.17897	1.55999	0.809523	2.45586	2.24144	1.16641	1.21641	1.72497
ENSMMUG00000064170	BMP2	0.102362	0.376561	0.832611		-0.143758	0.241437	0.999928		-0.0215649	0.893454	0.99961		0.107706	0.465055	0.897311		0.391697	0.0096353	0.0947308		0.439005	0.0108683	0.203953		0.299906	0.220191	0.674695		0.312748	0.262124	0.644703		-0.0968578	0.558971	0.999287		4.32232	4.50258	4.23001	4.45449	6.62043	4.21196	5.83531	4.85892	7.14623	5.58791	5.14635	2.95709
ENSMMUG00000052194	ARL9	-0.0187755	0.896339	0.981234		0.309856	0.0871386	0.999928		-0.280695	0.175909	0.99961		0.0974695	0.512275	0.909686		0.151101	0.232809	0.482719		0.0855185	0.600235	0.816565		0.600558	0.0779934	0.511556		0.2036	0.461055	0.785811		0.188565	0.336175	0.999287		3.11609	4.37485	4.75466	4.77041	6.4746	4.93996	4.04761	6.99789	6.01233	5.28953	7.73512	4.38635
ENSMMUG00000052198	FBXW4	0.179954	0.0171842	0.530551		-0.0599954	0.42327	0.999928		-0.13923	0.216557	0.99961		0.120274	0.0554576	0.702888		-0.0893133	0.557632	0.765743		-0.115853	0.371513	0.659987		0.0337237	0.723037	0.940017		-0.256708	0.1094	0.479505		-0.0233425	0.866118	0.999287		66.5771	49.9116	60.3022	52.8221	42.6682	44.2776	59.9047	40.1125	42.6928	45.6256	51.2764	93.8383
ENSMMUG00000052196		-0.00317221	0.980396	0.99636		0.0898053	0.495834	0.999928		0.0449457	0.763113	0.99961		0.0293733	0.829517	0.972014		0.241378	0.0926275	0.293282		0.0803854	0.616174	0.825135		-0.028205	0.875578	0.977333		0.259535	0.241611	0.626939		-0.118635	0.532807	0.999287		7.4049	9.89929	8.13211	8.97217	13.2409	11.7779	13.5932	12.5698	8.5702	11.1758	9.85604	4.8792
ENSMMUG00000052195		0.199367	0.141121	0.696156		-0.0139614	0.93476	0.999928		-0.0438365	0.823673	0.99961		-0.17459	0.142898	0.763468		0.351758	0.0276772	0.156027		0.179175	0.301936	0.607376		0.171687	0.363323	0.789283		-0.226523	0.529867	0.822472		-0.281331	0.101615	0.999287		2.07739	2.23532	1.86907	1.99031	2.30403	1.42999	1.88889	2.50868	2.55788	2.17006	2.40163	2.31639
ENSMMUG00000052199	IGFBPL1	-0.000265202	0.997783	0.999551		-0.0427991	0.754068	0.999928		0.152202	0.324044	0.99961		-0.184855	0.197835	0.809111		-0.301232	0.0614987	0.236841		-0.447914	0.0150957	0.223423		-0.650497	0.00590572	0.261106		-0.458387	0.142386	0.52087		-0.197376	0.220212	0.999287		4.35583	4.02358	3.37745	4.23335	3.49979	2.80797	3.33928	2.50868	2.13596	2.17006	1.99616	2.80923
ENSMMUG00000064122		0.0875397	0.576917	0.907817		0.22539	0.14188	0.999928		-0.0052188	0.979833	0.99961		0.070185	0.500674	0.906019		0.422746	0.0729491	0.259517		0.0543604	0.780119	0.909363		-0.0134726	0.943704	0.990008		0.357692	0.33769	0.706241		-0.314833	0.209429	0.999287		2.71401	3.19332	3.31187	3.15922	5.07469	3.53597	6.71229	2.9576	3.98185	5.18103	4.42898	2.36567
ENSMMUG00000064120		0.586691	0.231818	0.758493		-0.0125229	0.976134	0.999928		0.496201	0.121707	0.99961		0.64559	0.115777	0.740185		-0.76102	0.124793	0.346819		-0.497515	0.122358	0.414678		-0.570936	0.0339278	0.414425		-0.918147	0.027928	0.296785		0.0220757	0.965286	0.999287		7.70646	3.32105	2.45931	5.37067	2.654	2.52198	2.56349	1.00347	1.18664	2.33282	2.12092	4.33706
ENSMMUG00000064124	BOLA3	-0.00705154	0.918089	0.984171		-0.0233547	0.800864	0.999928		-0.161039	0.199096	0.99961		0.0432327	0.544123	0.918331		0.0249378	0.856965	0.937431		-0.111607	0.344559	0.639054		0.178154	0.152058	0.602325		-0.125039	0.504132	0.809646		0.0407775	0.790418	0.999287		31.9986	38.6072	36.6601	35.32	46.1388	31.6157	61.4563	35.7289	28.875	27.7497	39.393	49.9748
ENSMMUG00000039167	ETV1	-0.028028	0.67628	0.930726		0.0259939	0.74443	0.999928		0.105385	0.301358	0.99961		0.00475142	0.937406	0.991031		0.0352002	0.797425	0.907268		0.245248	0.0382151	0.279224		0.132937	0.341536	0.776879		0.314882	0.246623	0.631492		0.174074	0.242873	0.999287		62.8244	71.7858	64.8602	75.3473	62.5003	50.9595	66.0436	78.5613	71.5942	58.9715	54.8008	42.2864
ENSMMUG00000064111	IL18	-0.0704931	0.677772	0.931063		-0.358078	0.0522744	0.999928		0.217593	0.368563	0.99961		-0.322179	0.0569764	0.702888		-0.410525	0.0754402	0.264076		-0.835487	0.00458653	0.168206		-0.84639	0.0119167	0.327096		-1.32371	0.00342103	0.150044		-0.487055	0.0456225	0.999287		4.79141	4.98158	2.98396	4.58086	2.7415	3.09397	3.37301	1.4788	1.3976	2.03443	2.02735	9.16698
ENSMMUG00000064114		0.0134179	0.916891	0.983832		-0.0557193	0.720918	0.999928		0.300273	0.159075	0.99961		-0.180557	0.151437	0.770521		-0.153872	0.404217	0.649619		-0.231603	0.246072	0.552367		-0.487269	0.0293356	0.402002		-0.334036	0.335501	0.70506		-0.203049	0.303037	0.999287		2.84804	2.74626	3.01675	2.52737	2.18737	2.91197	1.0119	1.63724	2.05685	2.65833	2.61996	2.16853
ENSMMUG00000054792		0.0290488	0.880881	0.977989		-0.294258	0.229599	0.999928		0.504434	0.0104538	0.99961		0.0723247	0.726479	0.95365		0.19196	0.326814	0.580388		0.292775	0.138405	0.434447		0.0906273	0.587046	0.895985		0.27321	0.36712	0.723854		-0.011473	0.966058	0.999287		13.5031	9.57996	6.3942	10.1095	7.6412	12.9739	8.70237	9.32172	5.45856	6.42881	8.92034	5.96346
ENSMMUG00000052139	UBTD2	0.0863077	0.226087	0.754088		0.0131618	0.888808	0.999928		-0.0789976	0.460082	0.99961		-0.0623506	0.275671	0.836244		-0.0411964	0.574712	0.77689		-0.255919	0.0106677	0.203953		-0.203719	0.0562911	0.467264		-0.189533	0.288388	0.667834		-0.14361	0.0745593	0.999287		24.7277	27.9415	24.298	26.2531	21.6403	22.9838	25.8373	21.3106	20.8058	19.1508	21.1156	25.0367
ENSMMUG00000064140		-0.219145	0.617496	0.917939		-0.0911595	0.821457	0.999928		-1.15363	0.0550614	0.99961		0.11857	0.764793	0.96114		-0.0116142	0.971307	0.988596		-0.12869	0.497043	0.750657		0.804806	0.148009	0.597429		-0.0190339	0.965276	0.991959		0.209402	0.660092	0.999287		1.44077	0.766397	3.47582	0.916172	0.962441	0.909992	1.99008	1.37317	3.90274	0.434013	1.09165	1.18284
ENSMMUG00000064141	OXGR1	-0.0488868	0.749225	0.948881		0.0492569	0.787466	0.999928		0.346932	0.328969	0.99961		-0.0384913	0.803077	0.969929		-0.330933	0.120758	0.340931		-0.110701	0.709381	0.871647		-0.315852	0.354711	0.783773		-0.314305	0.432832	0.768167		0.0585544	0.826815	0.999287		2.17791	2.65046	2.32815	2.96966	1.63323	1.09199	2.36111	1.76928	2.34692	1.6818	1.93378	1.13355
ENSMMUG00000040177	ATAD5	0.0254067	0.815857	0.966171		0.113475	0.413897	0.999928		0.105253	0.524622	0.99961		-0.222533	0.146846	0.766533		0.512929	0.00170132	0.0421321		0.0547934	0.703654	0.868405		0.0994755	0.537731	0.878162		0.436965	0.19522	0.586427		-0.2978	0.09464	0.999287		2.88155	4.02358	3.5414	3.41195	3.64561	4.44596	4.24999	6.41694	4.48287	7.64947	3.64923	3.20351
ENSMMUG00000052161	ZFAND5	-0.0444376	0.366451	0.829436		0.0351694	0.513843	0.999928		-0.0127715	0.867961	0.99961		-0.0782011	0.081267	0.721		0.235874	0.0145554	0.115587		0.110543	0.298735	0.604355		0.0818298	0.332539	0.768417		0.200807	0.236033	0.621676		-0.0824827	0.367229	0.999287		298.642	316.171	318.267	287.552	391.626	357.965	427.934	425.525	435.023	375.34	363.863	253.62
ENSMMUG00000052163	CNFN	-0.353303	0.15419	0.705797		-0.251597	0.409756	0.999928		0.274866	0.525622	0.99961		-0.23841	0.371581	0.873194		-0.228455	0.247776	0.500241		-0.107932	0.74553	0.892943		0.0413759	0.844623	0.971752		-0.970209	0.0691821	0.409308		0.00747543	0.981347	0.999287		1.13922	1.62859	1.80349	0.663435	0.379143	0.935992	2.05754	1.37317	1.18664	0.759522	0.40547	2.6121
ENSMMUG00000052169	KCNK12	-0.0423361	0.605443	0.913413		-0.133771	0.0848254	0.999928		0.016134	0.903435	0.99961		0.119067	0.256417	0.82491		-0.323999	0.0136892	0.112533		-0.0581682	0.710602	0.872323		0.0194465	0.884152	0.97977		-0.250287	0.192177	0.583558		0.212914	0.134675	0.999287		20.1373	17.3397	17.3463	18.1971	14.1741	11.5959	22.5992	14.1014	12.7894	14.8107	15.751	22.5232
ENSMMUG00000052167		0.125424	0.448442	0.864591		-0.0543408	0.7401	0.999928		0.19402	0.438837	0.99961		0.0756365	0.544979	0.918331		1.05897	0.000238797	0.0187098		0.836832	0.00482288	0.170193		0.436838	0.0941219	0.534514		1.17631	0.00603166	0.179116		-0.288298	0.237092	0.999287		1.5748	1.43699	1.14768	1.76916	4.46223	4.34196	4.11507	3.14245	3.95548	4.96402	3.49328	2.31639
ENSMMUG00000039195	ATCAY	-0.0014027	0.975031	0.994981		0.00249068	0.96419	0.999928		-0.0322696	0.691405	0.99961		0.00193343	0.960928	0.993638		-0.182677	0.074019	0.261594		0.0117028	0.856878	0.945876		-0.0210425	0.759754	0.950603		-0.0279476	0.870422	0.963907		0.124237	0.18322	0.999287		173.027	174.866	198.45	172.999	136.346	146.171	126.926	179.173	192.236	162.212	160.223	143.665
ENSMMUG00000040181		0.0081311	0.90303	0.982323		-0.0810738	0.261644	0.999928		-0.0596928	0.462185	0.99961		0.0239732	0.717376	0.951394		-0.105753	0.271991	0.525052		-0.0621682	0.439593	0.712515		0.149566	0.0696921	0.493741		-0.240818	0.154781	0.540149		0.0659281	0.495612	0.999287		32.3001	33.5618	29.6101	26.411	28.6691	24.6998	25.3988	29.2591	29.5342	30.5436	29.3186	33.6615
ENSMMUG00000064131		0.14332	0.299604	0.795519		0.0868821	0.593939	0.999928		0.172427	0.458015	0.99961		-0.202135	0.149367	0.769027		-0.0901895	0.52014	0.738538		-0.287889	0.191937	0.497893		-0.47872	0.0597444	0.472638		-0.230401	0.523884	0.818709		-0.234285	0.154	0.999287		2.647	2.61852	3.14791	2.55896	1.95405	1.45599	1.85516	1.79569	1.95137	1.43767	1.62188	1.87282
ENSMMUG00000064139		0.769951	0.122652	0.679931		-0.0467088	0.943763	0.999928		0.0154054	0.984691	0.99961		0.65474	0.180754	0.797192		-0.416165	0.226949	0.478027		-0.643595	0.240806	0.546831		-0.44804	0.339827	0.775757		-0.909921	0.0358091	0.322132		-0.321494	0.55438	0.999287		39.0014	32.7954	12.2965	51.1793	17.3823	35.9837	15.3809	12.6754	6.09144	6.18468	30.9717	34.7458
ENSMMUG00000052153	AVPI1	-0.0488889	0.459788	0.8692		0.112569	0.172844	0.999928		-0.172958	0.0513849	0.99961		0.0794067	0.111989	0.737716		-0.0974908	0.216828	0.464755		-0.00866059	0.903405	0.964114		0.129521	0.213252	0.665032		-0.0426152	0.821633	0.947323		0.139382	0.121682	0.999287		20.3719	21.3314	24.9538	20.9772	24.2652	23.1918	25.0952	27.2258	27.3455	20.9411	25.451	28.9302
ENSMMUG00000052156	C15H9orf152	0.0459927	0.512198	0.887003		-0.0392661	0.587033	0.999928		0.000403091	0.996558	0.99961		0.00718058	0.87072	0.981392		0.0852366	0.497264	0.721722		-0.145776	0.140101	0.436709		-0.0439207	0.495401	0.860436		-0.134309	0.533344	0.824361		-0.104898	0.540007	0.999287		93.7508	112.724	92.8307	106.529	139.583	78.1553	241.946	107.979	76.4989	83.6831	112.066	126.021
ENSMMUG00000015150	DPH2	-0.0355027	0.610666	0.916018		-0.00905837	0.865788	0.999928		-0.00717171	0.932111	0.99961		-0.0601072	0.251523	0.820798		0.0260636	0.82795	0.923065		-0.0735615	0.409879	0.690708		-0.0123524	0.859512	0.974788		-0.0409762	0.863583	0.961787		-0.0572848	0.651794	0.999287		171.653	180.391	162.839	182.508	262.105	137.175	239.315	197.71	166.104	145.286	187.015	168.406
ENSMMUG00000015152	RBM17	0.0500848	0.316223	0.805226		0.00756101	0.908821	0.999928		-0.0898015	0.282262	0.99961		-0.0585705	0.146492	0.766336		0.0492468	0.4917	0.7174		-0.141694	0.0639394	0.329541		-0.0115714	0.908201	0.984069		-0.143489	0.354883	0.716203		-0.114779	0.127385	0.999287		80.4823	78.0447	66.4669	73.5149	65.8251	71.1614	78.861	64.0373	67.6123	69.8489	70.427	92.064
ENSMMUG00000015153	CSAD	0.0013472	0.989733	0.998191		-0.0323513	0.746133	0.999928		0.138092	0.415477	0.99961		0.0172045	0.852966	0.977194		0.321039	0.0863412	0.282601		0.00181027	0.993143	0.997603		-0.0686061	0.814519	0.964367		0.224386	0.277437	0.65893		-0.210735	0.316788	0.999287		9.78386	12.0069	8.55839	9.57242	14.4658	13.9099	12.379	12.6754	12.9476	11.2572	11.2284	12.1241
ENSMMUG00000003169	CLSTN2	0.071068	0.465074	0.870854		-0.00611633	0.95986	0.999928		0.205723	0.205344	0.99961		0.0426121	0.662112	0.941567		-0.266066	0.292133	0.545687		0.24907	0.185633	0.49227		-0.312142	0.122515	0.570049		0.14181	0.644428	0.87954		0.192486	0.502716	0.999287		58.8037	72.169	80.5014	75.8528	41.8224	51.6875	16.7639	68.7906	60.9407	49.0706	36.0245	27.0081
ENSMMUG00000029799	MAMU-DRB1	-0.422139	0.016362	0.530551		-0.101295	0.53877	0.999928		0.289892	0.0522871	0.99961		-0.171419	0.343483	0.864561		-0.261372	0.165046	0.400641		-0.257934	0.141367	0.437411		-0.0758258	0.801515	0.961308		-0.302193	0.408793	0.753529		0.130009	0.619941	0.999287		15.4129	8.52616	10.0012	12.8896	7.72869	15.6779	13.7956	7.84292	7.06712	4.80126	5.77015	9.70911
ENSMMUG00000003164	GATAD2A	0.0760462	0.423111	0.849161		0.0242127	0.76598	0.999928		0.064187	0.654031	0.99961		0.0700904	0.371936	0.873194		-0.0892929	0.4318	0.671517		-0.083213	0.55644	0.7889		0.0214455	0.894021	0.981493		-0.0671987	0.712656	0.907754		0.039385	0.765009	0.999287		25.2973	21.2036	23.9701	25.3053	16.9448	22.0218	22.869	18.2209	18.2216	20.8597	23.6732	31.8873
ENSMMUG00000003167	CYTH3	0.000525603	0.991935	0.998422		0.0631041	0.264064	0.999928		-0.0609359	0.446719	0.99961		0.0433724	0.223304	0.811782		-0.0879496	0.244331	0.496175		-0.063478	0.354701	0.647065		-0.0375756	0.570929	0.89017		0.073279	0.63304	0.876538		0.0430082	0.515184	0.999287		59.7083	56.3302	65.2209	55.7601	56.9882	62.8934	52.2142	64.8824	64.4216	63.7185	60.2903	59.8811
ENSMMUG00000040113	MFAP3L	0.0534563	0.699648	0.937725		0.00755979	0.961502	0.999928		0.0745502	0.631329	0.99961		-0.0429789	0.65014	0.939291		0.157773	0.327391	0.580745		0.160961	0.247602	0.553742		0.0535029	0.769273	0.952944		0.307293	0.316864	0.691032		-0.0463051	0.813186	0.999287		23.823	15.8389	18.1333	20.3769	14.9616	18.5638	12.3115	11.1438	16.6657	18.6083	16.4995	10.1034
ENSMMUG00000029791	KCTD16	0.214896	0.0451361	0.593879		0.0146976	0.907167	0.999928		0.311119	0.0435415	0.99961		0.0856824	0.469452	0.897783		-0.134516	0.494566	0.719689		0.0357026	0.796749	0.917108		-0.224127	0.255693	0.705912		-0.00959438	0.975101	0.994024		-0.000804305	0.99681	0.999287		7.50542	7.15304	7.54188	7.83485	4.28724	4.99196	5.05952	4.77969	6.43424	4.96402	5.48944	2.46424
ENSMMUG00000003161	MAST3	0.125701	0.0686738	0.62178		-0.00208344	0.968847	0.999928		-0.00341158	0.962164	0.99961		0.0630003	0.372922	0.873221		-0.213543	0.0711924	0.256374		-0.113744	0.178708	0.483671		-0.0383613	0.566726	0.88874		-0.179201	0.296531	0.674258		0.0524908	0.656015	0.999287		417.556	335.65	395.162	388.268	248.397	267.356	348.5	318.101	311.665	334.515	359.839	554.553
ENSMMUG00000003162	PIK3R2	0.0781876	0.292423	0.791378		-0.0395991	0.524596	0.999928		0.0225342	0.81564	0.99961		0.017037	0.769989	0.963303		-0.480001	0.000535805	0.0263566		-0.262736	0.0499764	0.302347		-0.281877	0.00412663	0.239448		-0.524971	0.0125842	0.224244		0.101247	0.402118	0.999287		129.636	117.259	133.557	117.839	59.9338	67.7034	95.0852	75.7093	81.9048	73.7821	83.0902	152.586
ENSMMUG00000015158	SLC6A9	0.179186	0.0608761	0.610356		-0.0849651	0.35233	0.999928		0.0447177	0.70163	0.99961		0.161986	0.0637974	0.704757		0.0875659	0.720115	0.868888		-0.0984729	0.572492	0.799609		-0.196573	0.682826	0.929066		-0.128334	0.50614	0.810505		-0.22287	0.450714	0.999287		25.8669	36.5316	28.364	24.01	23.3319	30.1857	16.7301	32.6656	38.6582	18.6897	15.5326	23.4103
ENSMMUG00000015159	AP4E1	0.0588284	0.500915	0.883339		-0.0679151	0.586176	0.999928		0.14369	0.41315	0.99961		-0.0553281	0.516863	0.909955		0.227223	0.132524	0.357486		0.243851	0.128231	0.4222		-0.00737712	0.957434	0.992401		0.291263	0.298443	0.676497		-0.10311	0.501454	0.999287		7.3714	7.91943	6.52537	6.66594	7.81619	6.70794	4.95833	7.7373	7.40993	7.07983	5.48944	3.49922
ENSMMUG00000052101	PROKR2	-0.129903	0.301412	0.796963		-0.0645818	0.807961	0.999928		0.451862	0.131436	0.99961		0.0646543	0.818182	0.971408		0.0741217	0.718938	0.868743		0.363998	0.261218	0.568127		-0.209087	0.667043	0.923403		0.423203	0.102556	0.467292		0.0397895	0.895887	0.999287		6.66777	7.1211	6.65653	10.5202	11.7826	7.69593	7.96031	11.4343	9.20308	12.1252	6.14443	4.13992
ENSMMUG00000015155	B4GALT2	0.118519	0.125526	0.681028		-0.0547782	0.515546	0.999928		0.0925513	0.475459	0.99961		-0.0521075	0.518228	0.909955		-0.694304	0.00113425	0.0361318		-0.620486	0.0036518	0.158768		-0.581783	0.000497488	0.131337		-0.976023	0.00060977	0.114982		0.0208469	0.912118	0.999287		237.929	229.727	191.826	210.814	88.2238	80.9113	190.912	97.6008	81.6674	116.777	144.503	382.056
ENSMMUG00000015156	CCDC24	-0.0241201	0.819781	0.967386		-0.132868	0.352519	0.999928		-0.0999177	0.592937	0.99961		0.113396	0.326792	0.860926		-0.0390425	0.769732	0.893443		0.111058	0.33912	0.634757		0.161891	0.371217	0.79409		-0.0311918	0.893829	0.971611		0.159776	0.311811	0.999287		11.1911	10.8254	7.93537	7.96122	11.2285	7.61793	17.877	11.6191	9.30856	10.1722	9.94961	13.159
ENSMMUG00000015141	ANKRD16	0.124293	0.327163	0.809412		-0.0895606	0.386016	0.999928		-0.0732368	0.650458	0.99961		0.266946	0.0205525	0.681598		-0.0388075	0.791288	0.904367		0.029733	0.817088	0.927248		0.0186651	0.90216	0.983476		0.190035	0.35915	0.717369		0.0959933	0.492269	0.999287		10.521	9.61189	9.90282	7.86645	9.88689	10.9979	12.1428	11.9624	11.2072	11.2572	9.20105	10.4484
ENSMMUG00000015142	IPO13	0.0968626	0.125855	0.681028		-0.0359032	0.651679	0.999928		0.0960853	0.329061	0.99961		0.0632328	0.341956	0.864561		-0.152445	0.184917	0.426763		-0.13689	0.216209	0.521783		-0.140446	0.347739	0.780584		-0.198694	0.221737	0.609274		-0.0311332	0.796234	0.999287		121.963	119.175	120.014	111.899	86.8238	97.6291	86.4166	105.048	105.084	90.6815	101.118	160.718
ENSMMUG00000039133	CYREN	0.0708709	0.369416	0.830887		-0.137412	0.167109	0.999928		-0.0487761	0.701487	0.99961		-0.0188235	0.802991	0.969929		0.20085	0.028983	0.159314		0.094616	0.402501	0.68523		0.147556	0.279056	0.728119		-0.000509097	0.99818	0.999375		-0.124116	0.171871	0.999287		5.99764	7.08917	5.80397	6.38161	6.29961	7.20194	5.39682	7.84292	6.3815	6.53732	6.39395	5.81561
ENSMMUG00000003176	DNAJB6	-0.0292842	0.648666	0.92576		-0.00260173	0.965465	0.999928		-0.0745416	0.333394	0.99961		-0.0302739	0.407532	0.882939		0.141331	0.152767	0.385618		0.0339312	0.654389	0.843919		0.125593	0.0872982	0.526141		0.180689	0.361504	0.719481		-0.0371346	0.696527	0.999287		197.319	197.666	191.76	187.594	277.737	179.476	258.777	257.813	218.448	184.862	222.26	163.921
ENSMMUG00000040121	EHD2	0.0282448	0.898214	0.98145		-0.106473	0.654741	0.999928		-0.425924	0.333221	0.99961		0.0358858	0.872861	0.981533		-0.258408	0.170101	0.408369		-0.1758	0.651558	0.842264		-0.00187125	0.990794	0.998739		-0.175568	0.43265	0.768167		0.110143	0.68469	0.999287		36.0863	30.9752	44.0052	42.0176	44.3014	28.9637	16.7976	25.6413	29.3233	27.397	39.2058	56.1354
ENSMMUG00000029785	FMN1	0.0305667	0.859778	0.974752		-0.0558916	0.75563	0.999928		0.390076	0.0647604	0.99961		0.115219	0.321116	0.856356		-0.173933	0.357715	0.608817		0.319553	0.256669	0.562757		-0.150079	0.528288	0.874363		0.270129	0.324964	0.697617		0.292928	0.273655	0.999287		11.0571	7.9833	10.4603	11.8155	6.35794	10.0099	4.18253	7.49963	7.64726	7.43247	6.70585	5.17491
ENSMMUG00000029787	LARS1	0.0253687	0.704117	0.937725		0.0762305	0.382873	0.999928		-0.0450951	0.64846	0.99961		-0.0312693	0.557816	0.923384		-0.0395097	0.592336	0.788156		-0.0765854	0.44424	0.717197		0.0222738	0.711611	0.935913		-0.107497	0.481462	0.797292		-0.00248623	0.975687	0.999287		73.2784	85.4852	83.2558	70.9244	70.3748	74.4373	59.3987	80.8587	81.4565	77.0915	70.1151	89.5012
ENSMMUG00000003171	COG4	-0.080006	0.102391	0.657587		-0.0349814	0.57817	0.999928		-0.0357661	0.68567	0.99961		-0.0328385	0.600335	0.930661		-0.268578	0.000579115	0.027504		-0.206423	0.0331674	0.27104		-0.0540558	0.506198	0.864313		-0.248531	0.164191	0.550691		0.0857085	0.246289	0.999287		32.0991	32.8273	31.7743	31.3394	26.4817	26.6238	20.8789	33.0618	26.238	24.7387	27.3224	33.9572
ENSMMUG00000003174	FCSK	-0.0221896	0.871555	0.975804		0.211221	0.210128	0.999928		0.225037	0.380073	0.99961		-0.120797	0.267363	0.832767		0.234452	0.135505	0.361942		0.0147908	0.920099	0.970054		-0.0396351	0.837727	0.970996		0.140422	0.470346	0.791625		-0.17674	0.30418	0.999287		18.663	16.5095	13.1491	21.072	18.228	23.7638	23.8472	19.4885	17.4305	21.0496	26.917	22.8682
ENSMMUG00000003173	ELOA	0.0553829	0.251335	0.768327		-0.0481104	0.424065	0.999928		-0.162753	0.0935161	0.99961		-0.000972455	0.982519	0.995886		0.0430539	0.750191	0.884483		-0.207602	0.0273351	0.255791		0.0615693	0.528618	0.874363		-0.250175	0.188262	0.580568		-0.0859213	0.568452	0.999287		203.585	219.381	187.367	190.469	244.431	167.075	366.343	188.494	158.219	179.6	216.116	305.172
ENSMMUG00000054755	TMEM65	0.0408682	0.66088	0.928862		0.0258862	0.850652	0.999928		0.00197949	0.989331	0.99961		-0.0872171	0.138775	0.758896		0.0406126	0.662486	0.833806		-0.109785	0.326909	0.624803		0.00196179	0.991699	0.998739		-0.0110684	0.957164	0.990668		-0.0725988	0.583084	0.999287		36.2874	34.7114	33.381	31.9397	23.7694	34.0857	38.4861	30.0513	28.0312	24.793	29.5681	23.361
ENSMMUG00000015147	BEST1	-0.0161043	0.912244	0.983134		0.00334064	0.985252	0.999928		-0.0695146	0.768545	0.99961		-0.0755638	0.557805	0.923384		0.245652	0.243822	0.495393		-0.088917	0.660254	0.84699		0.0748292	0.810053	0.963996		0.0587615	0.853661	0.958075		-0.189394	0.393122	0.999287		2.27843	2.61852	2.75443	2.0219	2.68317	2.41798	2.69841	3.61778	2.84794	3.33647	1.59069	4.38635
ENSMMUG00000015148	RAB3IL1	0.017094	0.827436	0.969087		-0.10753	0.316165	0.999928		-0.0723216	0.64126	0.99961		0.0591059	0.45878	0.896635		-0.203477	0.124829	0.34685		-0.233452	0.165434	0.470438		-0.0560771	0.725952	0.941039		-0.494633	0.069054	0.409058		-0.0325716	0.823075	0.999287		11.1241	9.77156	9.18142	9.2565	7.26205	11.1799	10.254	6.57538	6.67157	8.5175	8.67082	15.1797
ENSMMUG00000015143	FBH1	-0.0564227	0.17474	0.727296		0.00683072	0.902082	0.999928		-0.0584821	0.41309	0.99961		0.0282192	0.565149	0.923858		-0.187999	0.0105473	0.0986588		-0.0527072	0.408754	0.690367		-0.0332293	0.642877	0.915913		-0.0523412	0.730059	0.916584		0.116818	0.0570676	0.999287		46.8754	42.9821	49.1534	45.082	40.0434	44.0956	37.1706	41.6705	48.4678	46.3037	44.2274	47.1656
ENSMMUG00000015144	DLC1	-0.0149419	0.862565	0.974977		-0.0349193	0.606499	0.999928		-0.00853908	0.92851	0.99961		-0.0109924	0.86493	0.980796		-0.214544	0.0813386	0.273588		-0.223805	0.0591697	0.320594		-0.0564913	0.732853	0.94229		-0.143297	0.412294	0.756208		0.045619	0.733278	0.999287		75.3893	68.4648	76.5009	78.8224	49.2595	67.4434	48.4027	57.1979	51.8959	47.9313	57.1089	79.595
ENSMMUG00000039139	RIMS3	0.0453768	0.510808	0.886158		-0.035849	0.467063	0.999928		-0.0747529	0.338363	0.99961		-0.0600083	0.25349	0.821932		-0.223623	0.027816	0.156238		-0.0810245	0.596042	0.814075		-0.0521795	0.71061	0.935913		-0.280874	0.211267	0.599396		0.0580714	0.660437	0.999287		1038.13	968.566	1120.92	1023.74	574.402	948.368	614.833	679.984	675.226	743.22	864.213	1085.4
ENSMMUG00000015146	FTH1	0.125169	0.0100985	0.529187		-0.00421345	0.934913	0.999928		-0.115336	0.405882	0.99961		0.0970727	0.157895	0.776841		-0.241801	0.191765	0.43433		-0.374237	0.0312033	0.266951		-0.175265	0.201414	0.654448		-0.477545	0.016444	0.243289		-0.0231383	0.899162	0.999287		892.844	826.942	777.109	802.251	645.419	668.09	1156.2	511.823	491.903	543.628	711.881	1419.99
ENSMMUG00000017790	TADA1	-0.0677585	0.441074	0.859224		0.122724	0.0837717	0.999928		0.0238072	0.814184	0.99961		-0.0802457	0.212319	0.811782		0.0889111	0.449324	0.683615		-0.0223694	0.853184	0.944833		-0.0927637	0.340023	0.775872		0.124428	0.477068	0.794712		-0.0785606	0.504013	0.999287		37.4601	37.745	38.398	38.1633	47.2763	37.6477	46.9523	47.7441	47.4657	40.0377	41.701	26.9095
ENSMMUG00000017793	KCNN3	0.202836	0.078059	0.632399		-0.0612739	0.652214	0.999928		0.235949	0.17414	0.99961		0.127872	0.326203	0.860926		0.251296	0.0786767	0.26942		0.278496	0.119481	0.410662		0.152117	0.450062	0.840487		0.165956	0.59681	0.859367		-0.0254077	0.880558	0.999287		3.98726	6.22697	4.29559	4.58086	4.08308	4.31596	3.77777	4.96454	5.27397	6.07618	6.48752	3.20351
ENSMMUG00000042793	BRAF	0.121032	0.169506	0.718642		-0.0556465	0.610217	0.999928		0.294876	0.029163	0.99961		0.034076	0.588716	0.928729		-0.0332562	0.852893	0.935753		0.221246	0.0748891	0.347836		-0.175692	0.201255	0.654448		0.147816	0.535266	0.825519		0.0396817	0.831025	0.999287		20.1373	20.533	21.9042	22.6832	14.0575	18.8758	11.1309	18.7491	21.1223	17.2249	16.0317	9.36411
ENSMMUG00000039143	MICALL1	0.157002	0.0960605	0.653551		-0.137987	0.250734	0.999928		-0.0119604	0.936268	0.99961		0.076116	0.361295	0.868148		0.0913366	0.652476	0.827177		-0.140449	0.440675	0.713768		-0.056913	0.894917	0.981493		-0.18932	0.382295	0.73358		-0.216583	0.391451	0.999287		11.2246	12.1665	8.68956	10.6466	9.36193	9.41192	6.77975	9.05765	7.7	8.57175	7.39203	12.2226
ENSMMUG00000064103	PHLDA1	0.0818899	0.252514	0.768536		-0.0234051	0.802308	0.999928		0.138049	0.14704	0.99961		0.0111831	0.876766	0.982432		0.453558	9.76362e-05	0.0128899		0.402528	0.00420032	0.164334		0.465155	0.00120478	0.174556		0.427682	0.0307665	0.303057		-0.0203933	0.835869	0.999287		21.5781	19.1919	19.6745	21.8618	22.107	22.9578	25.0277	24.6907	23.9966	25.5796	24.1723	13.8983
ENSMMUG00000003146	PDLIM7	-0.0342354	0.857697	0.974483		-0.215573	0.284751	0.999928		0.0725902	0.777002	0.99961		0.153541	0.393943	0.880548		0.0395934	0.843607	0.931203		0.137324	0.480604	0.739407		0.304868	0.218333	0.672942		-0.00890517	0.973415	0.993978		0.21962	0.306033	0.999287		3.98726	4.31098	3.24629	2.96966	5.57049	4.73196	5.70039	5.20221	3.45445	5.23528	4.70969	3.74565
ENSMMUG00000003149	CDC20	-0.0487187	0.715709	0.941459		-0.171789	0.321473	0.999928		0.11308	0.623571	0.99961		-0.0187083	0.88078	0.982982		0.0597302	0.744116	0.88178		-0.0506096	0.820947	0.929		0.0647528	0.833824	0.970286		0.140349	0.707144	0.905761		-0.107649	0.593796	0.999287		1.60831	1.75633	1.47559	1.39005	1.37075	2.02798	1.14682	1.63724	1.6613	1.7903	1.8714	2.51353
ENSMMUG00000064108	PARD6B	-0.155749	0.215043	0.749865		0.132801	0.353745	0.999928		0.153798	0.431131	0.99961		0.0207611	0.83021	0.972083		0.148279	0.455068	0.687764		0.178146	0.277926	0.584158		0.219037	0.158061	0.609395		0.486573	0.124777	0.499271		0.114014	0.485294	0.999287		2.54648	2.49079	3.11512	2.52737	3.12064	3.09397	2.93452	3.06323	3.21712	2.92959	3.08781	1.67568
ENSMMUG00000040133	GOLT1B	-0.0154789	0.89819	0.98145		0.200392	0.179937	0.999928		0.0780046	0.626242	0.99961		-0.193192	0.0339936	0.697759		0.502778	0.000720367	0.0297852		0.00599556	0.96822	0.989918		0.1044	0.497501	0.860568		0.244221	0.298633	0.676558		-0.292035	0.11628	0.999287		41.0788	47.7721	39.2506	50.0104	80.6117	46.2276	84.0892	53.7121	54.1109	59.5954	68.9923	34.5979
ENSMMUG00000003142	FAM168A	0.183527	0.0399068	0.578914		-0.0888363	0.311636	0.999928		0.189481	0.0708237	0.99961		-0.0343627	0.555593	0.923193		-0.245818	0.0596847	0.232895		-0.118507	0.498726	0.751604		-0.347591	0.0241799	0.385583		-0.269412	0.244922	0.629836		-0.0412461	0.798257	0.999287		119.618	114.002	124.211	119.229	58.2423	78.8573	50.7301	79.6968	69.4055	74.3518	67.5264	81.9114
ENSMMUG00000029776	SLC26A2	0.388048	0.049108	0.596941		-0.339661	0.32533	0.999928		-0.127079	0.709939	0.99961		0.225527	0.212642	0.811782		0.352459	0.159907	0.394534		0.0573483	0.877531	0.954424		-0.0782455	0.806501	0.962881		0.0786715	0.939174	0.984942		-0.309335	0.444081	0.999287		2.01038	2.29919	2.62326	1.92712	1.37075	10.3479	2.63095	1.37317	1.60856	5.01827	1.15403	1.03498
ENSMMUG00000064106	MARVELD1	-0.00339266	0.974302	0.994981		0.00952965	0.928138	0.999928		0.224897	0.159148	0.99961		-0.163564	0.236873	0.817407		-0.392833	0.0335506	0.172675		-0.528874	0.0094401	0.198023		-0.475508	0.0274109	0.396615		-0.633697	0.0442997	0.347258		-0.0755675	0.68671	0.999287		13.369	14.7212	11.7391	16.4279	7.43704	15.9119	8.60118	7.89574	6.75068	10.6876	8.29654	20.6011
ENSMMUG00000040135		0.0679561	0.491166	0.879067		-0.073317	0.430168	0.999928		-0.110668	0.392874	0.99961		0.0618801	0.474522	0.900716		-0.117751	0.343193	0.596346		-0.24706	0.0637841	0.329541		0.0425942	0.743346	0.946188		-0.123831	0.561666	0.839261		0.00191529	0.986809	0.999287		10.3535	11.1128	10.7882	9.22491	10.0036	8.76192	9.84919	8.89921	8.17465	7.40534	8.23416	11.2369
ENSMMUG00000003141	FLI1	0.0218966	0.879822	0.977374		-0.0249204	0.86532	0.999928		-0.217053	0.457874	0.99961		-0.229497	0.0491525	0.702888		-0.755995	0.000460051	0.025118		-1.02382	0.00270419	0.150598		-0.700061	0.0379118	0.421959		-1.1039	0.00253542	0.143106		-0.147335	0.528964	0.999287		21.243	13.5716	19.4777	12.163	5.9788	9.85391	5.66666	4.4364	6.22329	5.28953	4.89683	17.7918
ENSMMUG00000003140	RELT	-0.205321	0.0166278	0.530551		0.11441	0.179315	0.999928		-0.0219839	0.839712	0.99961		-0.0713384	0.532744	0.914821		0.0962227	0.379642	0.629619		0.0663101	0.580182	0.804959		0.13124	0.64775	0.917569		0.403918	0.0655036	0.402714		0.0655191	0.681831	0.999287		8.4101	7.66397	8.5256	7.96122	11.2576	12.1419	7.35317	10.7213	12.1565	9.41265	9.20105	9.4134
ENSMMUG00000017799	LRRC8A	0.123513	0.0686019	0.62178		-0.0289892	0.672621	0.999928		-0.0298159	0.78707	0.99961		0.102446	0.0941758	0.729448		-0.340966	0.00205649	0.0453497		-0.099382	0.466452	0.73052		-0.11237	0.289027	0.738301		-0.357648	0.0478908	0.355731		0.119514	0.312569	0.999287		35.5167	32.2525	39.808	31.9081	21.1737	24.8038	18.8889	25.6149	27.2664	24.4403	26.1372	34.3515
ENSMMUG00000054789	FAM174A	0.00469386	0.951094	0.990539		-0.0768449	0.191646	0.999928		0.0865042	0.324281	0.99961		-0.0512379	0.336432	0.86198		0.069544	0.47004	0.699787		0.0348929	0.659467	0.846334		0.0349821	0.642357	0.915913		-0.0208245	0.912175	0.974858		-0.0294243	0.775856	0.999287		44.0609	47.1973	39.0866	44.6397	51.7968	34.8917	63.615	48.2459	43.6421	38.9526	45.9117	35.4851
ENSMMUG00000015139	SEPTIN3	0.0217021	0.672637	0.92993		-0.0646248	0.209191	0.999928		0.0188104	0.796965	0.99961		-0.0412471	0.303994	0.848703		-0.248426	0.00678268	0.0795232		-0.149915	0.151994	0.453009		-0.20315	0.0423699	0.431398		-0.341186	0.0680711	0.407246		0.0249963	0.767372	0.999287		822.313	772.783	761.533	736.476	493.878	526.443	696.291	580.324	523.415	584.045	560.672	896.294
ENSMMUG00000015132	LGALS8	-0.127189	0.0544411	0.602804		-0.000149395	0.998062	0.999928		-0.0181251	0.828013	0.99961		0.0447363	0.398475	0.881313		0.258142	0.022386	0.139968		0.297075	0.00539738	0.17501		0.320886	0.00263539	0.216138		0.530109	0.00589871	0.178029		0.106107	0.277566	0.999287		50.5611	50.2309	52.6948	50.3895	86.3864	77.1933	62.0634	77.9275	76.2616	69.4149	68.2437	38.1957
ENSMMUG00000017795	IL2RG	0.141446	0.170228	0.720171		-0.0573459	0.656219	0.999928		-0.026702	0.892195	0.99961		0.27883	0.0270866	0.68934		-0.195898	0.19027	0.433208		-0.136721	0.386235	0.672287		0.0610048	0.801173	0.961298		-0.318538	0.231589	0.618583		0.0827381	0.605392	0.999287		5.72959	4.56645	4.03327	4.23335	3.76227	3.43197	4.41865	3.43293	3.50719	4.69276	4.3666	6.20989
ENSMMUG00000015133	CD34	0.221115	0.368434	0.830541		0.0948505	0.247865	0.999928		-0.217513	0.584903	0.99961		0.00123699	0.992978	0.997691		-1.09096	0.000546609	0.0263566		-1.03393	0.0189619	0.234788		-0.804884	0.0175721	0.356793		-1.47156	0.00596487	0.178278		0.0455312	0.89357	0.999287		32.4677	19.9582	30.6594	24.326	7.52454	16.8478	5.80158	4.59484	8.86027	8.92438	7.14251	26.3674
ENSMMUG00000054786	FAM174B	0.0958437	0.554791	0.902078		0.165456	0.441714	0.999928		0.47346	0.0286332	0.99961		0.0811171	0.502275	0.906019		0.260622	0.24464	0.496716		0.181207	0.334524	0.631043		0.0701855	0.566669	0.88874		0.20189	0.482737	0.797831		-0.0886949	0.694805	0.999287		3.71921	5.23704	4.2628	4.64405	3.96642	6.55194	5.39682	7.55245	5.53767	5.69642	5.45825	1.77425
ENSMMUG00000017797	MED12	0.0368002	0.607464	0.91489		0.0142358	0.85697	0.999928		0.0631526	0.510542	0.99961		0.107821	0.0305803	0.697759		0.0516611	0.521073	0.739257		0.188737	0.0450973	0.292194		0.067212	0.449542	0.840275		0.231822	0.139099	0.517568		0.0683662	0.393985	0.999287		57.0613	47.1015	53.908	56.1077	53.6634	56.9135	50.2916	55.5606	60.4133	58.1848	54.7385	56.234
ENSMMUG00000015135	HEATR1	0.0237797	0.776384	0.957543		0.000465377	0.994543	0.999928		0.135825	0.174349	0.99961		-0.0439505	0.481459	0.903593		0.323779	0.0108726	0.0995254		0.269679	0.0103273	0.201988		0.083695	0.228186	0.679426		0.419862	0.0240448	0.27904		-0.107345	0.307692	0.999287		22.1477	22.2894	25.3801	25.4001	29.194	27.2218	25.6349	30.7643	33.5952	28.8618	26.6051	18.1861
ENSMMUG00000017780	TRMT10C	-0.0626185	0.470168	0.872027		0.0947877	0.280759	0.999928		-0.0199217	0.850418	0.99961		-0.0518278	0.412382	0.884586		0.226149	0.0787842	0.26942		-0.00153599	0.988301	0.996398		0.187613	0.0844316	0.519245		0.204515	0.410333	0.754408		-0.058462	0.695019	0.999287		25.8334	28.5802	26.3638	28.1486	47.5387	26.1558	45.6706	37.9207	32.4613	24.4946	35.3071	23.5581
ENSMMUG00000040140	TMEM240	-0.0583932	0.38901	0.837128		-0.0239734	0.777911	0.999928		-0.114257	0.332483	0.99961		-0.0676	0.308554	0.850879		-0.279041	0.0204182	0.134341		-0.209225	0.136192	0.431804		-0.103486	0.317168	0.756663		-0.235727	0.240236	0.62565		0.0733716	0.508816	0.999287		16.016	15.2002	16.8545	14.6272	12.4534	12.3759	15.9206	16.5573	15.4264	13.4001	13.7548	21.7839
ENSMMUG00000017782	PCNP	-0.0227754	0.825717	0.969087		0.0673858	0.617017	0.999928		-0.0537292	0.621245	0.99961		-0.0905643	0.12544	0.749109		0.171052	0.112995	0.329413		-0.167268	0.0282405	0.257319		0.0287619	0.785441	0.956861		-0.0773855	0.664498	0.889151		-0.137738	0.312764	0.999287		252.001	290.528	230.913	259.814	346.625	242.292	401.692	257.681	228.574	243.21	283.018	252.338
ENSMMUG00000017781	NMI	0.246416	0.0895667	0.647516		0.13607	0.479577	0.999928		-0.103145	0.653553	0.99961		0.079474	0.59362	0.929452		-0.160123	0.450828	0.68458		-0.510692	0.0410779	0.285954		-0.0298192	0.922254	0.98835		-0.284135	0.409805	0.754346		-0.100399	0.662575	0.999287		4.45635	2.68239	3.86931	4.0438	3.09148	2.80797	3.27182	1.90131	1.89863	2.68545	2.68234	5.5199
ENSMMUG00000003158	RHBDL3	-0.290791	0.109265	0.663803		0.0802265	0.573679	0.999928		-0.333415	0.12347	0.99961		0.124613	0.424474	0.889002		0.224977	0.145284	0.375545		0.573103	0.0282024	0.257319		0.876738	0.0023694	0.21178		0.671044	0.0338476	0.315881		0.478988	0.0237288	0.999287		5.89712	4.75805	7.57467	7.6453	10.3244	13.2339	6.84721	7.7373	10.5479	9.11427	12.2265	8.08271
ENSMMUG00000003157	METTL17	-0.0783969	0.233795	0.758959		0.0500909	0.563231	0.999928		-0.0152054	0.895758	0.99961		0.0393131	0.597399	0.930504		0.307531	0.00945714	0.0938809		0.189752	0.149825	0.450416		0.0909296	0.49085	0.858924		0.412164	0.097982	0.461044		-0.0458064	0.733013	0.999287		10.387	9.89929	10.1324	11.152	20.3862	16.7439	21.7559	13.23	15.6901	17.8759	15.5326	12.0255
ENSMMUG00000029767	FN3K	-0.0150022	0.867211	0.975242		0.117328	0.310621	0.999928		-0.148231	0.198666	0.99961		0.174956	0.0230275	0.681598		-0.0919639	0.294131	0.546717		0.0573816	0.528742	0.772384		0.145322	0.163924	0.616971		0.12709	0.537837	0.826764		0.183234	0.129874	0.999287		47.8806	41.7367	53.285	63.1211	61.8295	64.6874	57.3412	54.3459	66.9267	54.4957	70.0528	58.6982
ENSMMUG00000029768	RAB40B	0.160138	0.124644	0.680446		-0.182464	0.237236	0.999928		0.222946	0.260093	0.99961		0.127686	0.296217	0.844506		-0.0773883	0.519695	0.738133		0.0189897	0.90758	0.965997		-0.189255	0.324052	0.761563		-0.148578	0.532461	0.824045		-0.0554622	0.703387	0.999287		8.07503	7.5043	6.7549	7.26619	5.80381	7.85193	10.2202	6.20568	8.06917	5.85917	7.14251	6.45631
ENSMMUG00000003154	SLC39A4	0.0969948	0.240078	0.762695		0.116944	0.175157	0.999928		-0.00436218	0.964757	0.99961		-0.0672546	0.469213	0.897783		-0.0944783	0.518258	0.737149		-0.139145	0.184661	0.491533		-0.103305	0.37479	0.795491		-0.425695	0.143963	0.523456		-0.102799	0.540349	0.999287		30.1892	25.9298	31.6759	30.6128	31.1481	14.0139	37.5079	20.4391	22.5726	19.3407	33.4669	47.7077
ENSMMUG00000040144	RNF141	0.110187	0.176607	0.727411		0.0254915	0.801376	0.999928		0.10692	0.281862	0.99961		-0.129512	0.05743	0.702888		0.104363	0.254422	0.506871		-0.267152	0.00567138	0.177573		-0.181494	0.191989	0.644688		-0.3177	0.106396	0.472439		-0.281763	0.024745	0.999287		253.308	310.742	227.24	254.348	227.807	178.67	238.033	219.655	179.078	181.363	197.963	232.871
ENSMMUG00000040145		0.131331	0.1758	0.727296		-0.0829973	0.50738	0.999928		-0.197691	0.197789	0.99961		0.0493799	0.539245	0.917749		0.232523	0.0649789	0.243482		-0.100263	0.481212	0.739635		0.126951	0.60931	0.902018		0.0134985	0.957154	0.990668		-0.205939	0.190393	0.999287		6.43322	6.89757	5.90234	6.19206	8.19533	5.51195	9.14086	6.83945	5.40582	5.96767	7.4856	6.99844
ENSMMUG00000029765	ZBTB9	-0.126866	0.128799	0.68436		0.0251291	0.80129	0.999928		-0.149564	0.215114	0.99961		-0.0846885	0.186081	0.802264		0.120809	0.210017	0.45615		0.0550861	0.636871	0.835505		0.127237	0.328988	0.765889		0.0758407	0.723725	0.913484		-0.0196013	0.841092	0.999287		7.47192	7.1211	7.80421	5.59181	8.69113	9.48992	8.33134	8.8728	10.6798	7.48672	8.79558	6.20989
ENSMMUG00000003150	ZNF140	0.043999	0.576679	0.907817		0.0691375	0.393559	0.999928		-0.0225169	0.836427	0.99961		-0.129939	0.0604454	0.702888		0.183238	0.0569454	0.227323		-0.075267	0.500216	0.752467		-0.0784634	0.413271	0.81566		-0.0385321	0.839077	0.952816		-0.216893	0.0230995	0.999287		12.3303	11.943	11.9358	11.7207	11.7826	11.3879	15.1111	12.2529	12.8685	14.8649	11.9458	10.8919
ENSMMUG00000054772		0.422867	0.112949	0.673256		-0.0598454	0.670106	0.999928		0.0493659	0.771774	0.99961		0.492892	0.0335422	0.697759		0.157201	0.629964	0.812199		-0.0219905	0.871966	0.95201		0.0573485	0.705856	0.935317		0.132677	0.615106	0.868424		-0.0861487	0.760606	0.999287		5.52855	6.70597	4.45955	6.35002	8.19533	9.20392	5.2619	5.94161	5.01027	10.8774	7.51679	6.89987
ENSMMUG00000017788	HOPX	0.0616466	0.582593	0.908227		-0.102328	0.472696	0.999928		-0.270282	0.122616	0.99961		0.0982151	0.31136	0.851189		-0.0149895	0.936304	0.975117		-0.219773	0.0996235	0.38352		-0.00433267	0.971993	0.994584		-0.233726	0.270848	0.65267		-0.0502788	0.812127	0.999287		484.669	495.955	389.227	461.277	636.844	477.304	920.056	401.97	330.388	489.838	618.342	586.046
ENSMMUG00000015125	PBLD	0.0174067	0.78763	0.958443		-0.105685	0.178988	0.999928		0.019348	0.835985	0.99961		-0.0582762	0.402762	0.881971		-0.107704	0.267117	0.51991		-0.122512	0.241944	0.548249		-0.188128	0.143818	0.594734		-0.22962	0.204225	0.593812		-0.0957954	0.298999	0.999287		25.9339	24.6844	22.2977	22.6832	19.103	18.7978	19.7321	19.2508	20.2257	17.6318	18.6204	29.078
ENSMMUG00000017789	POGK	0.0429995	0.458715	0.868696		0.129276	0.0324931	0.999928		-0.114397	0.117173	0.99961		-0.0239801	0.665758	0.9417		-0.0423046	0.602372	0.794455		-0.158582	0.0479759	0.29892		-0.087551	0.417291	0.817486		-0.218139	0.180999	0.570675		-0.0967297	0.284628	0.999287		79.7786	83.665	88.7318	82.803	72.0372	60.6575	75.7578	73.3327	79.5051	69.442	74.357	93.789
ENSMMUG00000015128	AKAP6	0.0798316	0.152814	0.704622		-0.0746041	0.242214	0.999928		0.158198	0.0829431	0.99961		-0.0197313	0.745843	0.95833		-0.299294	0.027767	0.156214		0.0469886	0.72421	0.879837		-0.249638	0.130218	0.578201		-0.049694	0.85134	0.957602		0.0952307	0.601609	0.999287		241.882	225.959	242.914	252.453	126.488	155.193	89.0812	175.449	170.639	121.307	138.172	141.3
ENSMMUG00000054773	STT3A	-0.0771603	0.231932	0.758493		0.0166097	0.792107	0.999928		-0.0303259	0.715328	0.99961		0.102512	0.0440988	0.702888		0.042652	0.606404	0.797165		0.136315	0.17216	0.476643		0.165392	0.0998452	0.541726		0.200879	0.231013	0.617637		0.107724	0.228626	0.999287		34.6791	34.6475	36.5945	30.9603	44.4764	46.8256	32.5833	43.4662	50.7883	43.6725	38.4573	28.6345
ENSMMUG00000015123	CDAN1	0.0428378	0.648799	0.92576		0.00832033	0.927964	0.999928		0.0096579	0.943484	0.99961		-0.0485318	0.590573	0.928729		0.624423	0.00093995	0.0336173		0.369164	0.0517621	0.306388		0.146284	0.453553	0.842353		0.729826	0.00208888	0.141874		-0.272219	0.132254	0.999287		20.5394	18.2339	17.707	18.2287	34.0937	37.4137	39.869	27.4106	39.6603	35.9417	34.808	23.361
ENSMMUG00000017786	PABPC1	0.141542	0.0262167	0.558382		-0.0924251	0.0899584	0.999928		0.0213119	0.778118	0.99961		0.0951738	0.197902	0.809111		-0.207133	0.0311612	0.166401		-0.220388	0.0371755	0.277267		-0.174	0.170149	0.624945		-0.428476	0.0265664	0.288959		-0.0310827	0.765178	0.999287		137.912	149.288	124.277	129.054	85.4239	101.217	149.559	100.215	92.6637	99.7415	108.884	134.893
ENSMMUG00000015192	POLR1C	-0.216074	0.0675155	0.62178		0.145294	0.144875	0.999928		-0.174663	0.143681	0.99961		-0.0675809	0.455163	0.89575		0.132333	0.354488	0.605945		0.171923	0.262376	0.569604		0.174789	0.0833518	0.517764		0.328867	0.138926	0.517076		0.08352	0.571425	0.999287		20.5059	20.2776	25.708	21.5458	33.3938	21.6318	31.2004	30.5531	35.3883	32.6052	25.4822	20.9953
ENSMMUG00000015193	XPO5	-0.00790182	0.885765	0.978721		0.0323048	0.644001	0.999928		0.0214784	0.797338	0.99961		-0.0690345	0.230084	0.814376		-0.109662	0.294891	0.54783		-0.0578986	0.498662	0.751604		-0.232579	0.0115865	0.323956		-0.00700588	0.968169	0.992719		-0.0237448	0.816011	0.999287		25.5318	23.407	25.7408	23.4098	19.6863	23.6338	16.4266	26.1431	28.0839	24.2505	20.4918	19.3196
ENSMMUG00000015198	GAD1	-0.0924531	0.129566	0.685383		0.0799229	0.252585	0.999928		-0.0197883	0.781282	0.99961		-0.0485859	0.336246	0.86198		0.0481602	0.642224	0.820183		0.0295718	0.78135	0.909804		0.0910712	0.622296	0.906003		0.224586	0.240096	0.62565		0.0432129	0.711522	0.999287		242.351	211.462	220.911	215.964	222.732	274.844	252.099	314.43	289.251	268.789	266.269	191.619
ENSMMUG00000054721		-0.901356	0.623711	0.919408		4.39595	0.0135848	0.999928		0.116364	0.923433	0.99961		-0.795341	0.730379	0.954212		-1.17513	0.545055	0.757751		-0.27282	0.839855	0.938602		-0.261994	0.873087	0.977001		-3.796	0.110549	0.479991		0.756497	0.701748	0.999287		0.0335064	6.38664	7.18118	6.28684	0.0583298	0.0519995	0.0674602	6.52257	6.09144	5.72354	7.64155	0.197139
ENSMMUG00000054708		0.193482	0.190357	0.732042		0.0374697	0.827539	0.999928		-0.0153491	0.94115	0.99961		0.122344	0.24034	0.817784		-0.0251929	0.892834	0.956306		0.0593085	0.733975	0.886047		-0.0587502	0.711719	0.935913		0.203101	0.452358	0.781234		0.005693	0.976522	0.999287		3.01557	3.22525	4.72187	3.15922	2.97482	3.92596	2.15873	3.80263	4.16644	3.28222	2.77591	1.82354
ENSMMUG00000015185	ERN1	0.122308	0.25391	0.770204		0.0530332	0.660213	0.999928		0.0717309	0.702516	0.99961		0.0388357	0.62097	0.934186		0.0722872	0.62691	0.810335		-0.173466	0.213973	0.519129		-0.239138	0.274282	0.725034		0.0894172	0.765571	0.927122		-0.181486	0.249062	0.999287		4.08778	4.15132	5.11536	3.69628	3.35396	5.61595	3.64285	3.67059	4.00822	4.25875	3.36852	3.10494
ENSMMUG00000015182	NCOA4	-0.0809402	0.184776	0.731173		0.0402787	0.521053	0.999928		0.0383614	0.603768	0.99961		-0.00741792	0.851136	0.976873		-0.0262926	0.733244	0.876379		0.0411959	0.515821	0.763927		-0.0236732	0.709788	0.935913		0.136003	0.363193	0.721141		0.0474925	0.510361	0.999287		143.843	133.161	141.099	147.788	148.974	139.697	119.978	146.745	151.047	132.808	144.503	117.101
ENSMMUG00000015188	C11H12orf4	0.0828548	0.386342	0.835941		-0.215789	0.138701	0.999928		0.195672	0.20625	0.99961		0.108849	0.296758	0.844506		0.0530669	0.606927	0.797365		0.118151	0.222616	0.529271		0.0467969	0.764549	0.951666		0.148026	0.390038	0.74048		0.0319211	0.810854	0.999287		35.6173	39.661	37.5454	32.5083	35.9603	41.8856	30.7956	47.6913	46.0418	43.3199	33.0302	25.9731
ENSMMUG00000015173	CEP104	0.0890083	0.294987	0.79297		-0.0448481	0.645089	0.999928		0.269458	0.0410925	0.99961		-0.00771497	0.92425	0.989245		0.287386	0.078679	0.26942		0.198625	0.0546355	0.31244		0.0654452	0.815408	0.964757		0.226367	0.320576	0.694214		-0.157683	0.386934	0.999287		34.9471	37.8728	29.5117	34.8777	31.848	34.0077	27.6924	32.9033	35.4411	27.1258	32.9055	26.0224
ENSMMUG00000015174	DFFB	0.113473	0.16476	0.713957		0.0232604	0.818263	0.999928		0.206937	0.1302	0.99961		0.0598802	0.483284	0.903729		0.394733	0.0044844	0.0656008		0.217071	0.161455	0.466237		0.123921	0.3964	0.805949		0.379001	0.118054	0.490206		-0.1552	0.240409	0.999287		5.36102	5.71604	4.68908	5.74977	8.16617	6.83794	7.82539	7.47322	7.91096	10.0365	7.67274	4.92848
ENSMMUG00000015175	MCCC2	0.0228838	0.825915	0.969087		0.0951065	0.530705	0.999928		0.288373	0.115917	0.99961		-0.198952	0.131157	0.750086		-0.0432219	0.746529	0.882459		0.0393389	0.845104	0.941358		-0.27243	0.0690518	0.492174		-0.0788397	0.776174	0.930657		-0.0817632	0.621816	0.999287		8.91269	6.29084	6.95165	8.62466	4.02475	6.78594	5.12698	6.94508	7.27808	6.42881	5.86372	6.8013
ENSMMUG00000042757	GDPD1	0.00559147	0.957922	0.99218		-0.00414239	0.959216	0.999928		-0.0226434	0.840855	0.99961		-0.0166735	0.796745	0.969073		0.190387	0.238146	0.489296		0.0122572	0.892673	0.960189		0.145164	0.224162	0.678083		0.278728	0.2015	0.592787		-0.052207	0.717537	0.999287		21.8461	21.4272	21.2812	21.925	30.244	19.5258	25.871	23.4495	21.386	17.686	21.8642	9.80768
ENSMMUG00000003187	HMGB2	0.0692802	0.330243	0.810443		0.0612641	0.464644	0.999928		0.0968294	0.402694	0.99961		0.0914592	0.215691	0.811782		0.221561	0.00925849	0.0928372		0.058465	0.612521	0.823465		0.176729	0.315604	0.75554		0.196526	0.341362	0.708897		-0.0474729	0.67938	0.999287		11.0906	12.2943	11.5751	12.2262	17.1781	16.1719	10.7936	14.9993	13.3695	18.8253	18.6516	14.0462
ENSMMUG00000003189	PPIF	-0.129131	0.0814871	0.639411		0.0288281	0.764518	0.999928		0.0477131	0.726561	0.99961		0.0896026	0.257657	0.826171		0.0585736	0.544283	0.757339		0.248282	0.0597879	0.322497		0.284326	0.0387938	0.424147		0.202504	0.363845	0.721593		0.20262	0.0393044	0.999287		6.8688	7.95137	6.68932	7.96122	10.5869	9.09992	7.65674	10.2724	8.28013	7.83935	8.70201	8.67413
ENSMMUG00000003184	SEC23A	-0.0593923	0.273228	0.779816		0.0760325	0.272899	0.999928		0.0572763	0.539506	0.99961		-0.0938053	0.0318865	0.697759		0.115176	0.266988	0.519808		0.101608	0.225965	0.533756		0.00660052	0.95276	0.991075		0.218463	0.186296	0.577071		-0.0110336	0.911548	0.999287		110.269	111.128	114.604	112.089	124.68	106.105	122.676	129.289	129.661	107.744	108.822	76.5886
ENSMMUG00000003180	TBC1D30	-0.118431	0.0715116	0.626895		0.0619843	0.338954	0.999928		0.0801967	0.423798	0.99961		-0.00111037	0.986358	0.996143		-0.0578347	0.719511	0.868888		0.206594	0.0774582	0.35187		-0.0160419	0.896575	0.982004		0.424249	0.061006	0.3915		0.194438	0.23325	0.999287		16.4516	17.3717	19.8712	18.2287	17.5281	26.9098	11.6706	25.2188	23.601	19.3136	17.404	10.7441
ENSMMUG00000039104	ZNF682	0.133249	0.200371	0.738991		-0.184032	0.126648	0.999928		0.154673	0.309932	0.99961		-0.00177717	0.986299	0.996143		0.0349433	0.768587	0.893368		-0.137971	0.309961	0.611454		-0.267658	0.173842	0.628479		-0.320323	0.272033	0.653538		-0.232237	0.0752986	0.999287		5.294	5.81184	4.78745	5.49703	6.32878	3.74397	4.82341	4.17233	3.92911	5.37091	3.86756	4.43563
ENSMMUG00000039101	PELO	-0.0171362	0.813604	0.965491		-0.0482845	0.597902	0.999928		-0.0354292	0.764718	0.99961		-0.071415	0.17292	0.791174		0.172226	0.0892932	0.287963		0.0469179	0.684926	0.860083		0.0378749	0.701711	0.934457		0.12973	0.51623	0.814735		-0.0952796	0.366085	0.999287		13.9051	14.2741	14.4279	11.31	17.9364	14.9499	17.877	19.4093	19.1181	14.1597	13.2869	10.9412
ENSMMUG00000015176	C1H1orf174	-0.115556	0.247572	0.766658		0.0877202	0.491318	0.999928		-0.0648681	0.597637	0.99961		-0.13852	0.052627	0.702888		0.167481	0.175911	0.416836		-0.0759698	0.564447	0.794857		0.0513124	0.595007	0.898079		0.050058	0.84064	0.95311		-0.110417	0.455317	0.999287		8.81217	10.8573	8.32886	9.35128	15.4865	9.04792	17.9444	10.3252	10.2051	8.40899	10.4798	11.5326
ENSMMUG00000015177	CARTPT	0.331671	0.189335	0.731393		-0.290553	0.403044	0.999928		-0.195531	0.700252	0.99961		0.0243851	0.934912	0.990245		0.47061	0.0591575	0.231816		0.409009	0.395699	0.679896		0.663359	0.208644	0.659742		0.290319	0.188586	0.580896		-0.0526158	0.919574	0.999287		5.99764	5.71604	9.14863	6.98187	6.5621	5.92795	73.2618	7.55245	8.78116	9.65678	24.7025	6.85059
ENSMMUG00000015178	CDH2	-0.0458674	0.353832	0.823122		0.00301848	0.950183	0.999928		-0.0367518	0.623663	0.99961		-0.0973781	0.0572886	0.702888		-0.155343	0.0284263	0.158193		-0.0720769	0.308156	0.61085		-0.0990224	0.268928	0.720278		-0.109423	0.483604	0.798693		0.0208015	0.782427	0.999287		123.236	117.067	125.097	123.462	96.0983	104.389	81.2558	116.904	124.228	111.406	110.943	115.671
ENSMMUG00000054743		-0.00317817	0.986553	0.997704		-0.117036	0.52003	0.999928		0.0746174	0.776853	0.99961		0.244075	0.10183	0.729448		0.35116	0.124136	0.346367		0.239736	0.313484	0.614601		0.359968	0.147615	0.597429		0.26822	0.499131	0.806593		0.0298917	0.897995	0.999287		1.10571	1.50086	1.50838	1.07413	2.77066	1.68998	2.96825	1.58443	1.37123	2.98384	2.21449	2.11925
ENSMMUG00000015161	GINM1	0.0214084	0.755992	0.949905		0.0177091	0.798457	0.999928		-0.0722314	0.546278	0.99961		-0.17348	0.00361692	0.664125		0.00173945	0.984257	0.993086		-0.236515	0.060259	0.323816		-0.223004	0.137158	0.586167		-0.265441	0.12362	0.497783		-0.202306	0.0445621	0.999287		34.5115	30.4962	30.1675	29.6966	27.7941	27.2998	27.4563	24.7171	25.8952	26.8274	22.2697	36.1751
ENSMMUG00000015163	SCAF8	-0.00116273	0.980731	0.996366		0.0383415	0.47477	0.999928		0.0340828	0.633385	0.99961		0.0248382	0.49859	0.905387		0.0532569	0.48157	0.708735		0.0979846	0.17039	0.474873		0.081537	0.203516	0.655931		0.204556	0.197807	0.589172		0.0444431	0.487907	0.999287		42.6536	39.7568	44.202	42.4914	44.3889	45.4736	38.8234	49.2757	50.0236	48.2568	45.3815	36.9636
ENSMMUG00000015160	RAPGEFL1	0.0403639	0.47965	0.87521		-0.074439	0.209357	0.999928		0.0340588	0.654382	0.99961		0.0725572	0.141946	0.763468		-0.113552	0.147759	0.379031		0.0824686	0.209404	0.514077		-0.0778674	0.524111	0.87347		0.0719661	0.676961	0.89401		0.0664366	0.478132	0.999287		43.8598	38.735	44.661	41.7964	34.4146	47.2936	38.0476	42.7532	47.413	48.094	42.6991	37.7029
ENSMMUG00000054729		-0.0646254	0.723872	0.942195		0.16399	0.271741	0.999928		-0.101948	0.573686	0.99961		-0.166757	0.211094	0.811782		0.250319	0.295173	0.548061		-0.18987	0.358746	0.650317		-0.0539969	0.820741	0.966513		0.0139538	0.96669	0.992159		-0.225283	0.356979	0.999287		1.70882	2.13952	1.57396	1.92712	2.88732	3.32797	3.44047	2.50868	2.50514	4.25875	3.39971	6.45631
ENSMMUG00000040105		-0.0319704	0.946149	0.989756		-0.489646	0.469085	0.999928		-0.587823	0.328928	0.99961		-0.264673	0.593531	0.929452		0.16294	0.703674	0.85904		-0.274948	0.343889	0.63866		0.133131	0.829656	0.969144		-0.915365	0.0172655	0.247609		-0.195313	0.710255	0.999287		1.37376	11.1128	2.8528	4.86519	3.52895	3.43197	1.65278	7.89574	2.26781	4.15025	5.3023	14.9826
ENSMMUG00000042762		0.0204049	0.7312	0.944249		-0.0791762	0.291843	0.999928		-0.180628	0.107771	0.99961		0.00854975	0.8927	0.984406		-0.194904	0.0914631	0.291187		-0.114934	0.322944	0.621664		0.122873	0.581978	0.894077		-0.246897	0.136379	0.515112		0.117795	0.409011	0.999287		173.697	146.861	166.839	147.314	116.776	143.415	178.77	122.556	119.825	131.94	162.438	208.376
ENSMMUG00000040100	FOS	-0.352809	0.163536	0.712735		-0.412503	0.0976852	0.999928		0.345521	0.282282	0.99961		-0.0807799	0.833149	0.972733		2.22026	1.41974e-05	0.00548453		3.09694	0.000121414	0.0432947		2.69903	0.0033503	0.238256		2.4	0.003748	0.155621		0.528145	0.261056	0.999287		10.6215	9.0371	6.45978	7.01346	28.9607	18.2518	39.2619	50.5169	48.6787	41.4211	32.5312	19.5661
ENSMMUG00000003197	NIPSNAP3B	0.0104466	0.948219	0.989943		-0.0387479	0.856383	0.999928		0.336725	0.172491	0.99961		0.0732335	0.52493	0.911797		0.314596	0.0532856	0.219473		0.0452295	0.731484	0.884453		0.0781105	0.716934	0.938055		0.150921	0.50046	0.807585		-0.150194	0.476731	0.999287		16.5186	20.565	11.1489	23.315	27.94	17.7318	34.4722	24.8755	14.477	24.1962	29.7865	13.2083
ENSMMUG00000003194		0.311619	0.342253	0.816931		-0.0393594	0.884428	0.999928		-0.106342	0.685121	0.99961		0.139031	0.632871	0.938425		0.799223	0.0183598	0.129839		0.219031	0.511051	0.760165		0.280223	0.496844	0.860568		0.841703	0.0525902	0.371012		-0.436621	0.273186	0.999287		0.904672	0.606731	0.85256	1.13732	1.60407	1.97598	0.809523	1.21473	1.95137	2.25144	1.40355	1.72497
ENSMMUG00000030780	FOXO1	0.13752	0.20387	0.739666		-0.136266	0.182738	0.999928		0.00410355	0.9764	0.99961		0.041506	0.520745	0.91022		-0.108443	0.276966	0.530279		-0.254873	0.120313	0.411451		-0.13715	0.315637	0.75554		-0.406038	0.106424	0.472439		-0.126998	0.348288	0.999287		15.9825	14.0825	14.264	14.5324	11.5493	16.8478	9.88292	10.5365	11.1281	14.9734	12.5384	14.7854
ENSMMUG00000003193	VIM	0.0749185	0.624544	0.919783		-0.279072	0.122527	0.999928		-0.19264	0.598614	0.99961		0.191454	0.298354	0.8451		-0.317402	0.10859	0.321888		-0.204717	0.560385	0.792361		-0.292449	0.349226	0.781042		-0.709602	0.387148	0.738103		0.0328709	0.919397	0.999287		123.136	92.7659	132.704	118.534	90.8778	200.042	163.422	49.9887	123.965	182.746	164.683	177.475
ENSMMUG00000003190	CCDC8	0.153685	0.321896	0.80781		-0.183399	0.342077	0.999928		-0.0208802	0.939605	0.99961		0.10008	0.315306	0.852238		-0.0545124	0.734661	0.877176		0.0684881	0.775553	0.907185		0.166182	0.390506	0.802363		-0.353881	0.229801	0.6163		-0.0196665	0.920314	0.999287		5.46154	3.60845	4.68908	5.6234	3.90809	4.00396	3.74404	2.69353	4.32466	4.4215	6.11324	6.8013
ENSMMUG00000003191	KIRREL1	0.0722278	0.539818	0.897753		0.0577225	0.615378	0.999928		0.00415492	0.982585	0.99961		-0.0674493	0.553364	0.921791		0.0309489	0.841501	0.930208		-0.355951	0.0571684	0.318393		-0.0798218	0.663853	0.922803		-0.192706	0.531979	0.823656		-0.225356	0.172366	0.999287		5.42803	4.63031	6.32862	4.95997	3.8206	6.75994	4.21626	3.43293	4.16644	5.18103	5.17754	4.73134
ENSMMUG00000015169	GOLGA5	-0.0431786	0.481393	0.87534		0.0757488	0.303869	0.999928		-0.00437955	0.963589	0.99961		-0.0552205	0.249459	0.820623		0.00860346	0.904596	0.961888		-0.0611517	0.50316	0.754196		-0.0314941	0.714846	0.937445		0.0353634	0.83017	0.950016		-0.0330054	0.66994	0.999287		28.3464	29.0592	31.5775	26.6954	28.9607	32.3697	23.9821	33.7219	34.8609	31.6015	30.2855	26.2688
ENSMMUG00000030786	TRPC4	0.0489463	0.635125	0.923038		0.0868284	0.518102	0.999928		0.162473	0.388263	0.99961		0.0670008	0.474944	0.901175		-0.0559219	0.71469	0.866147		-0.117212	0.536592	0.777663		-0.179711	0.311772	0.754876		0.134495	0.632211	0.876538		-0.0126276	0.934802	0.999287		3.04908	3.35299	3.60699	3.50673	2.88732	3.35397	4.35118	3.61778	2.39966	3.09234	2.4952	2.2671
ENSMMUG00000015165	ZC2HC1C	-0.0828821	0.321388	0.80781		0.0192186	0.872304	0.999928		0.10043	0.522793	0.99961		0.0531283	0.440015	0.892934		-0.0837947	0.4205	0.663544		0.0676559	0.573317	0.800117		0.0841797	0.518824	0.871129		0.13386	0.554003	0.835152		0.15274	0.154321	0.999287		5.46154	6.32277	7.57467	5.78136	6.09546	6.70794	7.58928	7.57885	6.72431	5.58791	6.36276	6.35774
ENSMMUG00000015166	NEK9	0.0796296	0.298207	0.794192		-0.0839023	0.267908	0.999928		-0.0128426	0.900823	0.99961		0.0213692	0.76462	0.96114		0.49328	0.00125683	0.0377195		0.202257	0.0573077	0.318393		0.162158	0.260213	0.709533		0.265159	0.126788	0.500375		-0.250619	0.0629319	0.999287		96.7999	95.129	79.1897	85.2356	133.954	134.601	147.434	105.919	113.443	150.684	121.017	103.4
ENSMMUG00000030785	VAMP8	0.120837	0.452272	0.867272		0.0430176	0.809707	0.999928		-0.0661802	0.822437	0.99961		-0.0174142	0.905967	0.986793		-0.187607	0.354664	0.605947		-0.512874	0.133593	0.428124		-0.504538	0.143921	0.594734		-0.600972	0.208323	0.596414		-0.252588	0.355351	0.999287		2.44596	1.50086	2.32815	2.05349	1.25409	2.72998	3.17063	1.37317	1.23938	1.6818	1.02927	5.17491
ENSMMUG00000039116	CCDC93	-0.0610902	0.355193	0.823122		-0.0274381	0.726668	0.999928		0.08628	0.469028	0.99961		-0.0845169	0.157543	0.776405		-0.071683	0.425771	0.667035		0.0348089	0.733998	0.886047		-0.0789559	0.466811	0.847906		0.0289038	0.883059	0.96709		0.0293741	0.764105	0.999287		19.5677	18.7129	19.6745	18.4814	14.7574	20.0978	13.2897	16.6629	17.7205	20.7784	17.3105	21.6853
ENSMMUG00000015167	DIS3L2	-0.0473957	0.403037	0.843628		-0.0418001	0.527546	0.999928		0.0621872	0.493344	0.99961		-0.0496803	0.375474	0.874533		0.160043	0.0645775	0.242897		0.168483	0.141806	0.438187		0.0423988	0.668507	0.923614		0.248627	0.162614	0.549435		-0.0393977	0.640011	0.999287		17.1217	16.5095	15.051	15.5433	19.4821	18.8758	17.2024	21.2049	21.8606	22.0261	18.5269	16.8061
ENSMMUG00000015168	TMED10	0.00198289	0.975729	0.994981		0.0934057	0.154206	0.999928		0.0261548	0.718908	0.99961		-0.0292117	0.606706	0.930996		-0.0154193	0.856218	0.937103		-0.138205	0.0912684	0.370524		-0.203456	0.037372	0.421959		-0.146122	0.333859	0.703524		-0.107199	0.214193	0.999287		180.13	199.806	176.644	188.984	187.588	185.976	196.276	187.253	189.52	181.607	177.534	150.417
ENSMMUG00000030707	NMS	-0.253244	0.471604	0.872027		0.00544817	0.990194	0.999928		-0.00709075	0.985092	0.99961		-0.152629	0.743065	0.957277		-0.0777505	0.810648	0.914749		-0.239562	0.261855	0.56883		-0.312794	0.64711	0.917101		-0.126673	0.672036	0.892274		0.0485141	0.923904	0.999287		0.770646	3.28912	4.03327	4.58086	3.99559	3.92596	1.99008	2.66712	2.32055	2.44132	4.17946	1.08427
ENSMMUG00000005749	PARP16	0.0120753	0.877296	0.976919		0.0665957	0.560828	0.999928		8.31284e-05	0.999508	0.99961		0.0384377	0.546251	0.918736		-0.0371513	0.63878	0.817666		-0.107238	0.349514	0.642881		-0.203162	0.206734	0.65781		-0.217399	0.28149	0.662319		-0.0428453	0.658211	0.999287		8.9797	10.6976	9.31258	9.57242	10.0036	10.2179	9.51189	9.08406	9.51952	11.0944	8.54606	10.1034
ENSMMUG00000005747	ASCL1	-0.187989	0.168121	0.716311		-0.0604138	0.662259	0.999928		-0.186109	0.364238	0.99961		-0.19911	0.142425	0.763468		0.213405	0.15829	0.391994		0.119158	0.473771	0.735692		0.493676	0.0301265	0.403919		-0.0351184	0.841352	0.95311		0.0587073	0.744029	0.999287		15.815	17.7229	13.8377	16.4595	17.0323	15.5479	21.9246	16.8742	13.6596	11.5556	21.178	16.1654
ENSMMUG00000005744	GRIN2C	0.14817	0.220133	0.751748		-0.0822745	0.567814	0.999928		0.0542378	0.825238	0.99961		0.113292	0.325992	0.860926		-0.52938	0.00354211	0.0584668		-0.459055	0.0394082	0.283116		-0.254691	0.232211	0.682165		-0.707206	0.00716293	0.188561		0.0573935	0.776897	0.999287		48.7853	37.0106	28.6264	43.8183	21.2029	35.0217	27.0178	21.2578	14.9781	35.0194	40.2975	59.4868
ENSMMUG00000005745	EYA4	-0.0966717	0.451647	0.86669		0.117349	0.461709	0.999928		-0.0807921	0.743733	0.99961		0.134553	0.255757	0.823812		0.445223	0.0320589	0.168832		0.706331	0.0111082	0.204511		0.637512	0.00444826	0.245771		1.08735	0.0137177	0.227387		0.273851	0.213209	0.999287		1.30675	1.1496	1.86907	1.32687	1.89572	2.28798	1.24801	2.71994	3.03253	2.30569	1.84021	0.542133
ENSMMUG00000005742	CDCP1	-0.0952381	0.467262	0.872027		0.126785	0.498997	0.999928		-0.278172	0.194901	0.99961		0.0617438	0.517846	0.909955		0.526875	0.00934247	0.0934578		0.454771	0.0108656	0.203953		0.531973	0.0159233	0.346375		0.760557	0.0351037	0.31985		0.0124066	0.947642	0.999287		1.74233	1.82019	2.88559	1.76916	2.91649	5.01796	3.98015	3.53856	4.93116	4.61138	3.89875	1.6264
ENSMMUG00000005740	USP24	0.131769	0.0740646	0.629368		-0.0251189	0.788006	0.999928		0.124248	0.217172	0.99961		-0.0123287	0.834654	0.973283		0.282625	0.00731612	0.0827444		0.138643	0.161955	0.466935		0.0510406	0.607897	0.901396		0.266804	0.183453	0.573913		-0.170072	0.111523	0.999287		52.94	40.5552	40.9229	49.6945	43.689	57.0435	44.5575	38.5016	40.5041	51.9188	47.8767	31.838
ENSMMUG00000017738	PRR13	-0.049565	0.397172	0.841234		0.060961	0.280725	0.999928		-0.0213027	0.770417	0.99961		0.0611791	0.2997	0.846356		0.0124544	0.88524	0.952501		-0.0615498	0.473204	0.735677		0.0114628	0.911124	0.984514		0.0745933	0.692272	0.899674		0.0301978	0.745246	0.999287		45.0996	44.5149	45.1201	48.494	60.9254	51.0375	55.3848	58.9672	49.6544	56.937	55.7054	54.7554
ENSMMUG00000017733	ATP8A1	0.0467777	0.377439	0.833358		0.0495989	0.45784	0.999928		-0.00226926	0.975284	0.99961		-0.0455044	0.594286	0.929452		0.356093	0.0102125	0.0973898		0.160111	0.116475	0.408621		0.0283593	0.789994	0.958317		0.285042	0.0849306	0.438666		-0.197745	0.117018	0.999287		208.611	216.731	211.796	203.295	249.914	289.039	225.722	278.067	275.486	272.343	214.275	143.222
ENSMMUG00000017735	FASTKD2	-0.0617504	0.338134	0.813009		0.0335774	0.649463	0.999928		0.0911052	0.294486	0.99961		-0.0445773	0.398467	0.881313		0.129454	0.136062	0.362225		0.0820363	0.310416	0.611972		0.126536	0.101919	0.543192		0.179569	0.304372	0.679276		0.00671125	0.935075	0.999287		41.6484	41.8964	37.611	41.9544	48.8512	38.2977	44.9622	45.9748	41.4798	40.8786	47.5648	34.1051
ENSMMUG00000017734	MDH1B	-0.0400625	0.561341	0.904499		0.0118777	0.864604	0.999928		0.0425751	0.685244	0.99961		-0.0394086	0.545697	0.918331		0.0965954	0.266398	0.519388		0.079278	0.453092	0.721442		0.0757851	0.421433	0.820732		0.256035	0.217075	0.604074		0.00865508	0.923062	0.999287		12.7659	13.38	12.5917	12.4157	17.6739	13.8319	13.2559	17.8248	14.9781	12.8305	13.4741	11.6312
ENSMMUG00000017730	HIKESHI	0.0152078	0.851212	0.973175		-0.0150778	0.840526	0.999928		-0.014029	0.879144	0.99961		0.0281103	0.483375	0.903729		0.0893398	0.464905	0.696028		-0.0449957	0.559052	0.791035		0.108709	0.147516	0.597429		-0.109524	0.635361	0.877387		-0.0275521	0.855914	0.999287		42.1845	52.7217	40.4638	48.2096	64.1336	34.1117	91.3412	49.6454	37.1815	36.1316	51.2452	47.2149
ENSMMUG00000005758	DET1	-0.0270628	0.709628	0.938934		0.00240373	0.978113	0.999928		-0.184249	0.109015	0.99961		0.081403	0.176829	0.79563		0.0299951	0.755343	0.886818		-0.0448853	0.635647	0.835093		0.0750006	0.594908	0.898064		-0.00749059	0.972711	0.993842		0.0182792	0.857303	0.999287		10.8561	10.2506	11.6407	8.65625	13.5908	13.1819	13.0536	12.2265	11.4181	12.3422	12.4448	7.83629
ENSMMUG00000029700		-0.0879455	0.57638	0.907817		-0.165971	0.377482	0.999928		-0.0351011	0.897175	0.99961		-0.0884823	0.530709	0.914157		0.487632	0.0436064	0.196674		0.264793	0.204754	0.50979		0.218135	0.388549	0.800773		0.0399043	0.905424	0.973389		-0.247683	0.290972	0.999287		2.88155	2.84205	2.22977	2.27463	4.19974	3.06797	4.78968	2.50868	3.85	5.61504	3.71161	3.59779
ENSMMUG00000005756	TERF2IP	-0.0744206	0.325807	0.809318		0.0228645	0.753691	0.999928		-0.0610038	0.402762	0.99961		0.0550727	0.186033	0.802264		-0.0194684	0.83938	0.929161		0.176644	0.0827988	0.358053		0.135936	0.0439109	0.433822		0.170627	0.315455	0.689479		0.138517	0.187351	0.999287		88.0212	100.398	110.702	94.1762	110.447	116.245	82.3352	138.4	150.335	109.615	106.607	81.7635
ENSMMUG00000005754	KARS1	-0.0653939	0.239479	0.762594		-0.0448437	0.46578	0.999928		-0.0871517	0.272857	0.99961		0.00737801	0.857376	0.978775		-0.0952632	0.201223	0.445493		-0.00504287	0.940429	0.978778		0.0717006	0.283363	0.733177		-0.0648144	0.665145	0.889254		0.0876965	0.167853	0.999287		100.151	95.5122	94.7654	90.0692	98.9856	91.2072	95.7598	97.6272	93.112	85.4462	93.0086	100.097
ENSMMUG00000005751	ADAT1	0.0664113	0.54853	0.901049		-0.121836	0.401583	0.999928		0.178376	0.387387	0.99961		-0.111709	0.320437	0.855238		0.123767	0.39339	0.641375		0.144097	0.506763	0.757224		-0.0622651	0.650875	0.918851		-0.101447	0.707555	0.905785		-0.119684	0.491843	0.999287		5.83011	6.41857	5.47606	5.27589	4.72471	7.98193	3.40674	6.15287	5.5113	5.31665	5.17754	3.2528
ENSMMUG00000017729	EP400	0.151059	0.0975938	0.653551		-0.0225877	0.778828	0.999928		0.0930918	0.282759	0.99961		0.0450325	0.415846	0.884853		0.101283	0.440961	0.678056		0.184241	0.086094	0.364928		-0.0175312	0.803265	0.962077		0.24883	0.173992	0.562585		-0.0396143	0.757209	0.999287		58.1	50.1671	58.6627	57.4977	44.8556	52.2335	38.1488	56.3529	59.8596	62.742	51.2764	39.1814
ENSMMUG00000017726	NRBF2	-0.0799063	0.208521	0.74526		-0.00445339	0.95269	0.999928		-0.0482941	0.611037	0.99961		-0.00269107	0.944986	0.991031		0.109476	0.270767	0.523636		0.115417	0.234076	0.541008		0.18434	0.0686341	0.49189		0.143052	0.4226	0.761426		0.0595146	0.529572	0.999287		18.8641	24.3012	23.1175	21.609	28.9899	22.6978	31.0317	27.9124	28.9805	24.1691	26.262	16.3626
ENSMMUG00000017725	EEF2K	0.0749909	0.42514	0.850894		0.0155952	0.886885	0.999928		0.0984217	0.468986	0.99961		0.0248803	0.764632	0.96114		0.152217	0.177913	0.419056		0.153105	0.182897	0.488524		-0.0342349	0.799283	0.960901		0.126949	0.63673	0.878127		-0.0888125	0.524909	0.999287		36.8905	30.592	29.9708	35.1937	29.544	57.9535	26.2758	31.7942	33.0151	40.3632	33.1862	33.1687
ENSMMUG00000017728	TMX3	0.052869	0.443429	0.860501		0.0345835	0.653922	0.999928		-0.067735	0.40705	0.99961		-0.0393873	0.41954	0.887228		0.295865	0.0483253	0.208647		0.137981	0.138716	0.434542		0.128782	0.295876	0.742248		0.265086	0.114274	0.484736		-0.108136	0.390972	0.999287		44.731	49.9755	46.1366	44.229	51.6802	60.0595	45.7043	57.6996	55.825	58.5375	54.2394	23.1146
ENSMMUG00000017727	JMJD1C	0.0896326	0.0907594	0.649255		-0.0326162	0.645423	0.999928		0.0150569	0.858993	0.99961		-0.0208765	0.635932	0.938615		0.18751	0.0826651	0.276241		0.0187735	0.815948	0.926898		0.0347839	0.643015	0.915913		0.0907046	0.619161	0.870226		-0.141723	0.147314	0.999287		59.1387	57.7672	54.5966	54.8756	56.5507	56.8095	51.5396	47.0047	55.2712	60.4905	58.2629	38.2943
ENSMMUG00000017722	CCSAP	-0.0565771	0.38507	0.834978		0.0966638	0.23696	0.999928		-0.00797605	0.918856	0.99961		-0.0699288	0.312355	0.851189		0.101895	0.31762	0.571601		-0.0105285	0.938969	0.978314		0.00770472	0.9434	0.990008		0.118517	0.457303	0.784206		-0.034978	0.760712	0.999287		93.5162	110.904	98.9626	105.423	128.384	107.613	113.569	132.907	143.136	126.786	116.308	78.6093
ENSMMUG00000017720	RAB4A	-0.0222662	0.722415	0.942195		-0.012068	0.861795	0.999928		-0.0248884	0.747362	0.99961		-0.032452	0.41809	0.886195		0.0485416	0.518862	0.737406		-0.0360489	0.564228	0.794791		0.036382	0.585141	0.895073		-0.0983137	0.56495	0.840903		-0.0231853	0.791897	0.999287		87.4516	104.581	89.1253	99.4205	110.71	79.5593	130.131	96.1748	88.84	79.6413	99.0283	86.1499
ENSMMUG00000005729	GIPC1	-0.0797005	0.114954	0.677123		0.0214934	0.727064	0.999928		0.0207596	0.822544	0.99961		0.072667	0.289231	0.841423		-0.148307	0.122368	0.343592		0.0674218	0.39288	0.678238		0.122136	0.294528	0.741866		0.0570784	0.714242	0.908984		0.203642	0.0262976	0.999287		62.2548	56.8092	56.6625	64.4164	60.3713	55.5095	61.5912	66.414	62.602	53.6006	72.2361	82.0099
ENSMMUG00000005727	PKN1	0.0897109	0.179538	0.730798		0.0254753	0.747552	0.999928		-0.171686	0.128037	0.99961		0.186782	0.00708654	0.68046		-0.240439	0.0946147	0.29639		-0.221814	0.0599424	0.322953		-0.160892	0.283128	0.733177		-0.271829	0.135548	0.513777		0.0419356	0.762511	0.999287		74.3841	58.0865	68.8606	64.0057	62.2962	53.4815	85.3709	54.3195	56.0887	55.3095	61.0388	106.948
ENSMMUG00000005722	ADGRE5	-0.0297933	0.866181	0.975016		0.212017	0.136673	0.999928		-0.0993655	0.733866	0.99961		-0.16253	0.286096	0.839521		-0.851123	0.000277717	0.020486		-1.10074	0.00492288	0.170193		-0.803068	0.00327827	0.238256		-1.13366	0.0599219	0.38955		-0.0849814	0.742845	0.999287		4.89193	3.41685	6.32862	3.56991	0.933276	4.73196	1.82143	1.00347	1.71404	2.08869	1.43474	5.47061
ENSMMUG00000005723	DDX39A	-0.196168	0.0131073	0.530551		-0.00101038	0.990981	0.999928		-0.0781321	0.538828	0.99961		-0.0434106	0.52763	0.912116		-0.0214382	0.811693	0.915241		0.0282398	0.845732	0.941549		0.0756957	0.495254	0.860436		0.116949	0.517529	0.815391		0.0757549	0.468473	0.999287		18.596	18.3616	18.0349	17.3757	24.1485	19.4738	21.7559	22.3404	23.7329	17.903	18.8388	21.8332
ENSMMUG00000005720	BCL10	0.0510708	0.617775	0.917939		-0.0625871	0.636071	0.999928		0.170937	0.251204	0.99961		0.113291	0.159592	0.777726		0.279899	0.0512007	0.214682		0.276164	0.0640166	0.329541		0.0771474	0.526178	0.874083		-0.035491	0.887547	0.968517		-0.08454	0.514727	0.999287		4.25531	5.07738	4.16443	4.48609	6.27045	5.74595	7.45436	4.88532	6.14418	5.9948	5.02159	3.15423
ENSMMUG00000017718	IQCC	-0.0314634	0.810282	0.964941		-0.117267	0.49665	0.999928		0.093763	0.721832	0.99961		0.0110684	0.914764	0.988538		0.360656	0.00924981	0.0928193		0.278451	0.156993	0.459687		0.199291	0.346217	0.779639		0.465159	0.0303801	0.301583		-0.0613953	0.710569	0.999287		11.1241	13.3481	13.7721	15.3538	23.5944	20.5398	22.4643	18.9075	22.9681	17.0621	22.7063	9.95553
ENSMMUG00000042707	ANGPTL6	-0.117552	0.116792	0.677424		-0.0146037	0.858572	0.999928		-0.0145883	0.904326	0.99961		-0.02162	0.736453	0.955474		0.0477767	0.680874	0.845559		0.031784	0.7909	0.914608		-0.0359068	0.774325	0.953849		0.0958177	0.599456	0.86014		-0.00570859	0.962044	0.999287		25.3978	23.918	23.9373	23.5993	33.1896	30.9397	37.373	27.7275	34.0171	35.4805	30.6286	35.5344
ENSMMUG00000017715	TBC1D32	0.111978	0.38866	0.837128		0.0559809	0.702054	0.999928		0.246539	0.211295	0.99961		-0.241448	0.164291	0.784096		0.173483	0.243625	0.495327		-0.0998214	0.688675	0.861409		-0.195564	0.299659	0.74418		-0.0823102	0.727675	0.915737		-0.29416	0.133481	0.999287		6.23218	6.32277	5.57443	9.95153	7.0579	6.21394	7.69047	5.65113	6.22329	4.85552	8.54606	3.94279
ENSMMUG00000017714	ARHGEF37	0.0553608	0.674641	0.930599		-0.0489113	0.791715	0.999928		0.255218	0.26635	0.99961		0.166868	0.373065	0.873221		0.302037	0.236989	0.487476		0.169357	0.467175	0.73091		0.177032	0.607971	0.901396		0.506779	0.118098	0.490206		-0.0639176	0.8141	0.999287		2.44596	3.41685	3.5414	3.56991	3.09148	3.92596	2.90079	4.04029	3.08527	3.77048	3.55566	2.95709
ENSMMUG00000017711	LZTS1	0.249549	0.00851677	0.525997		-0.0530108	0.539803	0.999928		0.134265	0.250065	0.99961		0.10166	0.223132	0.811782		-0.121941	0.268922	0.521961		0.130067	0.455385	0.72282		-0.0878771	0.49303	0.859826		-0.186446	0.285384	0.664938		0.0234321	0.867997	0.999287		28.0783	22.5129	26.3966	25.2421	17.2073	20.6698	16.8988	18.4586	20.8586	22.2974	25.7006	23.9524
ENSMMUG00000054701		-0.0641054	0.679637	0.932174		0.073044	0.662406	0.999928		0.0895753	0.681154	0.99961		-0.0986838	0.556796	0.923384		0.161953	0.410354	0.654854		0.0222979	0.918068	0.969284		0.124801	0.634795	0.911885		0.240872	0.527781	0.821762		-0.074665	0.717264	0.999287		1.10571	1.24539	1.37721	1.54802	1.22492	2.00198	1.45039	1.45239	1.60856	1.84455	2.58877	2.66138
ENSMMUG00000017713	SLC39A14	-0.0926019	0.195912	0.73666		0.0375767	0.591327	0.999928		-0.158842	0.0695498	0.99961		-0.0690656	0.269824	0.832767		0.0547264	0.631796	0.813532		-0.0179402	0.862868	0.948799		0.0802046	0.406086	0.812007		0.194236	0.261081	0.644423		0.0189053	0.861777	0.999287		38.2308	38.9904	42.3985	39.6797	40.2184	52.5195	42.7023	48.2723	53.8736	39.685	41.0772	25.8745
ENSMMUG00000005739	TMEM104	0.101604	0.14859	0.699946		-0.130148	0.110146	0.999928		0.0487299	0.646989	0.99961		0.011565	0.839627	0.974715		-0.0390357	0.682872	0.846222		-0.0214957	0.845788	0.941549		-0.0750843	0.384136	0.799559		-0.230337	0.210888	0.598935		-0.0454315	0.649249	0.999287		17.5238	18.3616	15.7396	16.3647	13.795	17.0038	11.5357	15.0521	14.6089	17.035	14.6905	20.6996
ENSMMUG00000005737	SLC9A3R1	-0.0396259	0.775805	0.957194		0.0917869	0.56752	0.999928		-0.190064	0.590068	0.99961		0.140187	0.280393	0.836999		-0.688885	0.000380518	0.0236848		-0.372904	0.184046	0.490364		-0.347756	0.0440369	0.433822		-0.547249	0.0108722	0.212773		0.224961	0.28871	0.999287		127.224	92.2869	97.0279	130.412	67.5167	78.5453	70.867	51.6788	76.2089	87.4264	109.04	182.452
ENSMMUG00000005738	NAT9	-0.0652343	0.259619	0.774278		-0.0149859	0.826607	0.999928		0.0541578	0.567735	0.99961		0.0561334	0.345452	0.864561		0.00809156	0.904964	0.961984		0.132044	0.158513	0.462073		0.101428	0.296549	0.742248		0.141726	0.373597	0.728852		0.109261	0.148962	0.999287		36.8235	41.098	38.3652	38.4476	48.822	44.3556	47.8968	50.1472	44.0113	42.7502	46.3172	47.8063
ENSMMUG00000005733	RAB37	-0.0616845	0.752573	0.949246		0.176699	0.478415	0.999928		0.459175	0.0382197	0.99961		0.21818	0.517859	0.909955		0.0327045	0.876452	0.948026		0.250449	0.257853	0.564289		0.423137	0.302825	0.748188		0.343037	0.371159	0.727733		0.368162	0.279372	0.999287		2.21142	3.12945	4.32838	5.33907	4.8122	10.0619	2.19246	4.14592	6.0387	2.76683	6.30038	3.8935
ENSMMUG00000005732	LAP3	0.0687272	0.365936	0.829436		0.111991	0.0854793	0.999928		0.0134562	0.8981	0.99961		0.0185726	0.800034	0.969592		0.00785678	0.957644	0.982802		-0.208147	0.131716	0.42559		-0.143298	0.660692	0.922569		-0.0894885	0.564469	0.840641		-0.167142	0.367443	0.999287		62.1208	60.8327	58.0397	68.3338	53.955	58.8375	39.1269	51.8372	56.4051	47.226	54.8632	65.7459
ENSMMUG00000005730	QDPR	0.0165704	0.769936	0.95503		0.0223505	0.768094	0.999928		-0.0967706	0.292749	0.99961		0.0462774	0.607559	0.930996		0.228443	0.259113	0.511428		0.0250488	0.891213	0.959352		0.182109	0.667012	0.923403		0.217869	0.248041	0.632787		-0.0899346	0.728402	0.999287		326.084	377.897	317.546	317.912	392.268	328.429	250.176	380.685	308.132	200.487	221.855	353.471
ENSMMUG00000017708	C19H19orf54	0.179128	0.182082	0.731173		0.0878948	0.473151	0.999928		-0.0962133	0.617019	0.99961		0.172382	0.166158	0.785105		-0.544153	0.00247028	0.049017		-0.658349	0.00402678	0.16387		-0.611238	0.0167801	0.351531		-0.816313	0.011787	0.22002		-0.126018	0.461807	0.999287		4.42284	5.07738	5.77118	5.11793	2.47901	4.41996	3.71031	3.30089	3.74452	3.14659	3.39971	6.65345
ENSMMUG00000017707	LRRC8B	-0.0287563	0.663871	0.929036		0.0555509	0.54091	0.999928		0.0645075	0.52582	0.99961		-0.135239	0.0321118	0.697759		0.26239	0.0538386	0.220246		0.190582	0.0872697	0.365352		0.0514439	0.715242	0.93761		0.231566	0.180148	0.569476		-0.0960561	0.469386	0.999287		181.638	208.811	196.614	205.001	195.201	224.17	184.032	232.673	236.564	221.753	208.599	110.349
ENSMMUG00000017703	COL25A1	0.154626	0.209047	0.745602		0.147351	0.400827	0.999928		0.248794	0.199916	0.99961		0.0343097	0.81504	0.970674		0.0484613	0.780444	0.899064		-0.146946	0.599324	0.815966		-0.150216	0.464665	0.847906		0.406928	0.264069	0.646769		-0.130074	0.558979	0.999287		5.05946	2.77819	3.83652	3.85424	2.68317	5.01796	3.4742	2.79916	3.85	3.14659	4.39779	2.21782
ENSMMUG00000017706	ITPKC	-0.0809408	0.428725	0.851827		0.15057	0.277616	0.999928		0.0975323	0.532634	0.99961		0.0245374	0.714649	0.951394		0.0638344	0.528863	0.745505		0.156089	0.224666	0.532168		0.0573349	0.665919	0.923035		0.353926	0.127496	0.500881		0.0834255	0.468879	0.999287		7.30439	5.26898	6.72211	5.49703	6.99957	8.05993	5.56547	6.94508	8.70205	8.40899	7.32965	5.56918
ENSMMUG00000017700	EXTL3	-0.0143972	0.774074	0.955994		-0.0159147	0.799773	0.999928		0.108643	0.187698	0.99961		-0.0311561	0.433337	0.89138		-0.235488	0.00693818	0.0806338		0.0184558	0.763528	0.900928		-0.196425	0.0126127	0.330813		-0.11671	0.525162	0.819875		0.086744	0.323846	0.999287		142.369	134.471	144.115	133.477	90.8778	123.655	93.3312	130.927	140.077	122.039	114.187	128.486
ENSMMUG00000030744	ARID5A	-0.128933	0.230943	0.758493		0.119079	0.487281	0.999928		-0.300225	0.170556	0.99961		-0.0125309	0.920426	0.989208		0.0396888	0.745254	0.882444		0.204374	0.250511	0.556287		0.234554	0.249753	0.699442		0.112495	0.637126	0.878296		0.157349	0.328372	0.999287		7.70646	7.4085	10.2963	10.1727	10.791	12.1679	10.0516	9.84987	13.3168	10.5791	12.1953	13.9476
ENSMMUG00000017701	MYRIP	0.0328012	0.612972	0.917176		-0.0239234	0.759677	0.999928		0.0745423	0.428394	0.99961		-0.0396608	0.597144	0.930504		-0.144952	0.18073	0.422148		-0.018174	0.883317	0.957318		-0.138344	0.200716	0.654448		-0.248984	0.189506	0.580896		0.0543106	0.66592	0.999287		93.2817	100.941	96.3721	95.0608	71.1331	61.4115	122.339	81.6773	76.288	76.0878	72.0489	90.3391
ENSMMUG00000003128	LIMK1	0.0645961	0.419732	0.848247		-0.000487814	0.994427	0.999928		0.0163538	0.886105	0.99961		0.115133	0.0640408	0.704757		-0.243779	0.0552901	0.223416		-0.0383284	0.791665	0.914904		0.0311811	0.783252	0.956448		-0.155824	0.33025	0.701047		0.198913	0.111269	0.999287		191.891	160.911	168.873	176.347	129.9	147.107	157.284	128.444	114.234	131.099	146.718	214.783
ENSMMUG00000003124	HAUS1	-0.0156173	0.909777	0.983134		0.0594733	0.638046	0.999928		0.297314	0.0525586	0.99961		-0.121726	0.179779	0.796146		0.464977	0.00569112	0.0729431		0.193771	0.111564	0.401759		0.249352	0.120813	0.567263		0.304139	0.247304	0.632302		-0.189349	0.239342	0.999287		6.13166	5.55638	5.08257	7.17142	8.51614	6.29194	11.9405	6.89227	6.09144	7.94786	7.57917	8.47699
ENSMMUG00000005786	MAP3K9	0.119768	0.307822	0.801013		-0.0567179	0.641388	0.999928		0.10744	0.531862	0.99961		0.124704	0.116367	0.740185		-0.119426	0.479725	0.707596		0.28332	0.237038	0.543094		0.00825307	0.962868	0.992778		0.296336	0.267932	0.649668		0.23525	0.291258	0.999287		26.537	22.8322	28.8559	25.9372	15.6615	23.6078	11.1647	23.027	21.2805	21.3209	18.7764	16.4118
ENSMMUG00000003127	ELAC1	-0.0297345	0.651329	0.926328		0.0347351	0.700875	0.999928		0.0395713	0.724227	0.99961		-0.177616	0.0928409	0.729287		-0.326444	0.00190505	0.0436398		-0.478922	0.00198208	0.136635		-0.490272	0.0038138	0.239448		-0.585756	0.0162809	0.242151		-0.127852	0.239912	0.999287		13.0675	15.1363	14.8214	14.1849	9.68274	12.8179	9.4107	11.672	10.5216	10.0908	8.63963	15.7219
ENSMMUG00000003121	CPT1B	0.326874	0.311082	0.802876		-0.593011	0.170712	0.999928		0.124119	0.570968	0.99961		0.133236	0.667272	0.942255		0.516887	0.0260723	0.151159		0.258624	0.164255	0.469586		0.202001	0.395276	0.804829		0.295018	0.19473	0.585327		-0.223597	0.531638	0.999287		5.83011	4.15132	3.9021	4.0122	7.78702	6.75994	8.70237	6.68101	7.72637	7.29684	7.20489	7.54058
ENSMMUG00000005785	TMEM63A	-0.156801	0.192034	0.733644		0.0530353	0.787746	0.999928		0.205471	0.341495	0.99961		-0.0439308	0.783723	0.9672		0.278408	0.347422	0.59997		0.123283	0.626393	0.829845		-0.0325028	0.957452	0.992401		0.0627497	0.86091	0.961094		-0.232402	0.518101	0.999287		3.1831	2.61852	2.36094	2.74852	4.49139	2.91197	3.40674	2.53509	2.92705	2.5227	2.58877	3.00637
ENSMMUG00000003120	HECTD1	-0.0221787	0.63107	0.921545		0.0481882	0.328245	0.999928		0.0468628	0.49714	0.99961		-0.0373245	0.255103	0.823812		0.00355758	0.971487	0.988596		0.140238	0.0690148	0.338541		-0.0215839	0.711789	0.935913		0.266157	0.153127	0.537948		0.0421957	0.697858	0.999287		164.818	155.163	172.643	162.573	141.041	184.962	107.97	198.951	210.3	174.148	148.808	127.352
ENSMMUG00000005782	EPHX1	-0.0389182	0.706968	0.938795		-0.0192792	0.856393	0.999928		0.0330594	0.894373	0.99961		0.159551	0.0879612	0.721		-0.349911	0.0163548	0.122006		-0.216182	0.384015	0.670401		-0.215166	0.161348	0.613729		-0.460495	0.420572	0.761197		0.121102	0.574775	0.999287		33.5064	25.6104	30.9217	30.3285	24.0027	51.7135	24.6567	14.8144	24.7349	42.7231	28.2893	48.2498
ENSMMUG00000003123	AP4S1	0.157476	0.155937	0.706859		0.0356127	0.747732	0.999928		-0.266422	0.0431164	0.99961		0.102196	0.160585	0.7793		0.100315	0.307256	0.561105		-0.161796	0.163923	0.469396		0.112925	0.260755	0.710303		-0.0529582	0.812083	0.943081		-0.106516	0.442363	0.999287		38.2308	30.0491	37.8406	30.1073	38.6143	23.1658	53.6646	24.9812	28.0312	28.2651	31.5019	25.2338
ENSMMUG00000005780	DYNC1H1	0.0350686	0.612671	0.917165		-0.0273355	0.691496	0.999928		0.0135337	0.843058	0.99961		0.0727783	0.0605509	0.702888		0.0133125	0.887382	0.953749		0.19296	0.0271116	0.255237		0.0826056	0.177858	0.632606		0.396343	0.0554076	0.378748		0.0827934	0.478143	0.999287		702.26	549.985	689.984	642.837	603.888	735.403	437.446	892.456	910.208	735.462	674.203	630.057
ENSMMUG00000005781	MED6	-0.0721378	0.266782	0.778259		0.0374652	0.553518	0.999928		-0.0473314	0.547016	0.99961		0.0313201	0.449405	0.894232		0.146996	0.106207	0.317213		0.121316	0.182236	0.487793		0.13438	0.0970174	0.539317		0.185661	0.346173	0.711896		0.0409627	0.688465	0.999287		29.0835	32.2845	30.3971	28.7489	48.2679	33.7217	54.4404	43.0172	39.3702	35.589	35.8685	26.9095
ENSMMUG00000015114	TICAM2	0.0943128	0.236528	0.760532		0.0221103	0.778064	0.999928		-0.0354497	0.752385	0.99961		0.0118148	0.837165	0.974159		0.106512	0.301854	0.555694		-0.0784723	0.42943	0.703974		-0.00985287	0.927079	0.988847		-0.0595187	0.730703	0.916584		-0.11168	0.233433	0.999287		23.3204	27.4945	26.954	24.2944	27.59	24.1018	24.7242	23.5024	25.3151	21.999	22.6128	16.0176
ENSMMUG00000015115	TENT5B	0.00670394	0.95896	0.992522		-0.0178469	0.924716	0.999928		-0.338971	0.174742	0.99961		-0.0387148	0.727326	0.95365		-0.208693	0.327981	0.581618		-0.295139	0.186295	0.492666		-0.107806	0.61769	0.904362		-0.249506	0.486399	0.800368		-0.00903302	0.96328	0.999287		2.24493	1.75633	2.09861	1.70598	1.5749	1.81998	1.61905	2.24461	1.47671	1.49192	1.71545	4.09064
ENSMMUG00000015117	XPNPEP1	-0.052466	0.396877	0.841234		0.0677295	0.338888	0.999928		0.0473734	0.588406	0.99961		0.0551001	0.27216	0.83447		0.0213408	0.7408	0.880188		0.0763126	0.346255	0.640233		0.0561037	0.583963	0.894555		0.218226	0.20341	0.593812		0.0811981	0.307806	0.999287		39.437	35.2223	39.7096	36.8996	47.9179	45.3436	43.7817	46.7671	47.3603	54.1702	46.3484	38.9843
ENSMMUG00000015110	MDGA2	0.0439668	0.580441	0.907928		-0.0311367	0.753302	0.999928		0.180916	0.212841	0.99961		-0.0330255	0.701782	0.948969		0.221278	0.252518	0.504725		0.282571	0.0485888	0.300147		-0.0470772	0.765095	0.951666		0.441967	0.169331	0.556861		-0.0741118	0.705949	0.999287		7.10335	9.67576	8.03374	7.99281	6.59126	10.3999	5.73412	10.4044	11.1017	7.86648	6.39395	3.35137
ENSMMUG00000003139	ARHGEF17	-0.0410193	0.561193	0.904499		-0.0525305	0.482914	0.999928		-0.0941709	0.380387	0.99961		0.0510987	0.29144	0.844123		-0.00922347	0.909144	0.963815		0.235845	0.0210819	0.23997		0.115205	0.104604	0.546173		0.243415	0.137027	0.515252		0.135265	0.128686	0.999287		133.791	117.163	142.542	115.122	132.321	130.623	114.885	155.142	177.917	145.991	127.848	131.738
ENSMMUG00000003136	MBD2	-0.0852818	0.16035	0.710686		-0.112881	0.12083	0.999928		0.0807125	0.406905	0.99961		-0.0221972	0.695918	0.947215		-0.0615263	0.359278	0.610699		0.0763008	0.432984	0.706926		-0.00467144	0.958859	0.992692		-0.0125295	0.944835	0.986542		0.0720948	0.314559	0.999287		22.9854	21.2036	21.0845	20.4717	17.8197	21.2678	20.6428	18.3002	19.5137	20.2358	17.7471	21.6853
ENSMMUG00000005797	ALDH1L2	0.00273694	0.986479	0.997704		-0.262417	0.194746	0.999928		0.268509	0.26897	0.99961		0.169219	0.255079	0.823812		-0.0842714	0.572088	0.775156		0.210355	0.373252	0.661378		-0.0241306	0.919262	0.98725		0.0172263	0.961286	0.991711		0.0428489	0.821392	0.999287		2.1109	1.72439	1.7707	2.14827	1.5749	1.63799	2.02381	1.29395	1.84589	1.76318	2.30806	1.72497
ENSMMUG00000005798	NOG	0.0553569	0.482953	0.875532		-0.0833834	0.404901	0.999928		-0.0749739	0.640629	0.99961		0.187395	0.0229667	0.681598		-0.323963	0.022667	0.140647		-0.162603	0.253472	0.560035		-0.0856779	0.565363	0.888179		-0.290842	0.201673	0.592793		0.111376	0.40243	0.999287		11.5597	10.7615	12.0998	10.8993	10.791	11.4659	10.8274	8.15981	10.7853	9.11427	9.79366	15.1797
ENSMMUG00000003132	PTAR1	0.127151	0.457542	0.86851		-0.304228	0.148069	0.999928		0.402114	0.0906124	0.99961		0.0609949	0.496336	0.904942		0.0837118	0.607067	0.797365		0.38236	0.10399	0.388542		-0.110176	0.535317	0.877204		-0.0713866	0.817391	0.944946		-0.0478608	0.811235	0.999287		9.58282	9.64383	6.45978	9.60401	7.29122	6.81194	6.40872	5.94161	5.775	6.18468	7.04894	4.92848
ENSMMUG00000003134	RNF217	0.122971	0.32193	0.80781		-0.175189	0.270827	0.999928		0.219482	0.306951	0.99961		0.0831131	0.399931	0.881644		-0.048107	0.694685	0.85316		0.186065	0.35567	0.648321		0.0810416	0.666507	0.923403		-0.111485	0.715674	0.909963		0.0492049	0.722135	0.999287		2.6135	2.61852	2.4921	3.06444	2.1582	2.13198	1.92262	2.37664	2.32055	2.49557	2.68234	2.41496
ENSMMUG00000005792	PIK3R5	0.0537253	0.713642	0.94058		-0.421259	0.0264024	0.999928		0.27924	0.240338	0.99961		0.0780216	0.708121	0.95045		-0.511182	0.0247255	0.146975		-0.543811	0.0219896	0.241268		-0.223645	0.366488	0.791414		-0.175467	0.625651	0.873151		0.161018	0.517545	0.999287		5.62907	4.66225	3.50861	4.61245	2.1582	5.06995	2.125	3.48574	1.74041	2.60408	2.90067	5.12562
ENSMMUG00000003130		-0.0329952	0.663413	0.929036		0.0928989	0.370016	0.999928		0.000198202	0.998829	0.99961		-0.0389802	0.543897	0.918331		0.0750374	0.39559	0.642769		0.100847	0.367221	0.655758		0.128473	0.296585	0.742248		0.217118	0.231928	0.618721		0.0554613	0.549834	0.999287		19.5677	21.044	23.0519	22.0513	22.7486	20.4878	18.0793	24.2682	23.7329	24.6031	21.8642	18.7282
ENSMMUG00000005790	TRIM25	0.0167735	0.796601	0.960999		-0.0565416	0.328698	0.999928		-0.0395987	0.682361	0.99961		0.0442999	0.423476	0.888602		-0.0170123	0.833211	0.926101		0.0842565	0.349627	0.642884		0.0577211	0.449197	0.840275		-0.0119339	0.94322	0.985828		0.0597358	0.488979	0.999287		38.5658	35.4139	42.5624	34.1511	43.2515	38.0377	29.5139	33.9332	41.1106	37.2437	33.0302	37.6536
ENSMMUG00000015107	SSH1	0.157882	0.0653274	0.621215		-0.152583	0.080881	0.999928		0.0770096	0.426295	0.99961		0.0662243	0.35837	0.868148		-0.0197633	0.869651	0.943835		0.0615727	0.708252	0.87142		-0.0689687	0.544838	0.879732		0.00614965	0.976214	0.9942		-0.00321453	0.981299	0.999287		61.2161	58.1504	59.3513	59.0457	40.1892	51.5315	50.6964	46.3974	39.3175	56.6386	45.2879	41.9414
ENSMMUG00000015108	SVOP	-0.0986121	0.0889578	0.647496		-0.0219239	0.720801	0.999928		0.0271635	0.770599	0.99961		0.0176206	0.660323	0.941447		-0.0740248	0.396596	0.643623		0.146295	0.0816524	0.357097		0.0432376	0.604043	0.90067		0.193018	0.262689	0.64515		0.152551	0.0819828	0.999287		178.555	180.231	186.907	179.696	181.551	221.31	174.992	237.11	217.077	217.739	187.078	175.848
ENSMMUG00000017768	PPID	-0.191352	0.0461639	0.59508		-0.0273233	0.777022	0.999928		-0.145513	0.226165	0.99961		0.0285652	0.681094	0.944797		0.215368	0.0464773	0.2041		0.278536	0.0336824	0.271451		0.404317	0.00571595	0.258873		0.462169	0.127747	0.501159		0.135937	0.295672	0.999287		14.0057	10.0909	13.3786	10.7413	25.5484	14.8199	22.4643	13.0451	19.9356	18.1472	17.7159	15.229
ENSMMUG00000017767	ITGB1	0.0721338	0.53847	0.897753		-0.0215657	0.796861	0.999928		-0.0720718	0.710227	0.99961		-0.0987239	0.0977156	0.729448		-0.0850173	0.541294	0.755078		-0.345009	0.0547805	0.312481		-0.283368	0.284239	0.734221		-0.446198	0.0289729	0.299029		-0.232406	0.202838	0.999287		78.2708	65.6227	70.0739	60.5306	50.0469	62.0094	44.5575	41.5384	43.0356	40.3089	38.8939	82.5028
ENSMMUG00000015106	PRDM11	0.215438	0.047149	0.596517		-0.0516997	0.619711	0.999928		0.0721634	0.593345	0.99961		-0.0600353	0.430265	0.890717		0.0253459	0.856991	0.937431		0.113349	0.491733	0.746824		-0.0766736	0.613364	0.902969		-0.00112236	0.996178	0.999099		-0.0683124	0.686107	0.999287		12.6654	12.1665	13.2803	15.0063	8.42865	10.6859	6.98213	9.11047	12.1565	10.4434	11.5091	9.36411
ENSMMUG00000017761	ZNF518B	-0.00583712	0.920657	0.984718		-0.000899301	0.991164	0.999928		0.0676426	0.404743	0.99961		-0.0394095	0.466814	0.897311		0.135358	0.152713	0.385618		0.138759	0.110389	0.399832		0.0694267	0.372186	0.794855		0.126917	0.433706	0.768497		-0.0165967	0.840365	0.999287		33.1713	37.5854	34.2992	37.6263	36.3103	38.7657	37.8115	38.396	35.652	36.0502	38.4261	29.078
ENSMMUG00000015100	ABO	0.398956	0.00818791	0.525997		-0.0397994	0.76065	0.999928		-0.14735	0.492006	0.99961		0.327293	0.00069424	0.508272		0.0495087	0.6987	0.855818		-0.0659018	0.595276	0.81381		-0.0467777	0.811056	0.964154		0.121157	0.478476	0.795147		-0.0673696	0.67021	0.999287		35.2152	38.5753	54.695	33.2981	37.4769	49.5296	37.1706	43.2813	49.3644	45.5985	37.3344	31.1973
ENSMMUG00000015101	SHISA8	0.0600192	0.751334	0.949246		-0.0835831	0.616416	0.999928		-0.115168	0.598736	0.99961		0.175853	0.377727	0.875197		-0.667325	0.0132421	0.110561		-0.750244	0.0116608	0.20694		-0.248822	0.546324	0.880365		-0.81874	0.0614867	0.392948		0.0798214	0.786815	0.999287		1.74233	1.1496	1.14768	1.26369	0.874946	1.19599	1.72024	0.686586	0.791096	2.08869	1.34117	2.41496
ENSMMUG00000017763	PITPNM3	0.261293	0.0278321	0.558382		-0.164066	0.040061	0.999928		0.0691558	0.532829	0.99961		-0.0256316	0.708237	0.95045		-0.342821	0.0158777	0.120523		-0.295097	0.275213	0.582168		-0.279096	0.0662775	0.486058		-0.640817	0.0194309	0.258987		-0.0483994	0.797431	0.999287		262.958	227.141	246.751	229.012	96.7982	111.279	169.899	106.843	90.2113	137.718	146.219	211.087
ENSMMUG00000003106	SEC16A	0.0310347	0.670134	0.929313		0.0104382	0.883073	0.999928		0.0855133	0.229486	0.99961		0.0280933	0.473335	0.899653		0.173611	0.0597407	0.232935		0.25251	0.0124622	0.209701		0.112896	0.11405	0.56131		0.387541	0.0315044	0.306599		0.00426295	0.963189	0.999287		65.8065	54.51	64.2043	65.4589	68.1583	80.2093	59.736	81.0435	92.4263	86.4499	77.7879	61.1132
ENSMMUG00000005768	DKC1	-0.063605	0.296703	0.793267		0.0480547	0.479222	0.999928		-0.0925948	0.262358	0.99961		-0.0540905	0.277437	0.836244		0.0923	0.199728	0.443953		0.113889	0.253127	0.559756		0.0905151	0.298093	0.74326		0.0986501	0.541664	0.82718		-0.0164437	0.829906	0.999287		31.0604	31.9971	29.1838	30.1073	36.6311	31.5117	29.5139	36.0986	39.8976	31.3032	31.1276	27.1066
ENSMMUG00000005769	EFCAB6	0.202518	0.258286	0.772526		0.415389	0.0579514	0.999928		0.314062	0.173021	0.99961		-0.13369	0.440272	0.892961		-0.0512769	0.705647	0.859948		-0.346794	0.126313	0.419511		-0.195473	0.360797	0.78754		-0.250711	0.397225	0.744723		-0.273817	0.247683	0.999287		3.1831	3.38492	4.29559	3.91743	3.29563	2.54798	1.92262	3.30089	2.7952	1.62755	3.21257	3.64708
ENSMMUG00000003103	TCTN3	-0.0659271	0.387901	0.837128		0.0190996	0.851876	0.999928		-0.111647	0.405058	0.99961		-0.0422757	0.584107	0.92761		0.336174	0.0141843	0.114565		0.0332983	0.838716	0.937999		0.165457	0.252133	0.702405		0.455399	0.0722128	0.415131		-0.105959	0.453537	0.999287		7.50542	6.41857	6.68932	6.98187	11.8701	12.4799	13.4583	10.0611	10.9435	10.4163	10.5734	8.87127
ENSMMUG00000003102	ALDH18A1	-0.103851	0.0523511	0.601238		-0.0315443	0.630126	0.999928		-0.029432	0.709315	0.99961		0.0452097	0.395658	0.880548		0.0503131	0.463781	0.69528		0.200056	0.0122773	0.208824		0.26109	0.00944692	0.295733		0.217699	0.18059	0.570538		0.163168	0.0177942	0.999287		41.0118	39.182	34.2008	36.8996	43.164	50.1016	38.3511	45.8164	41.3479	48.4195	46.6603	36.9143
ENSMMUG00000005767	SLC15A4	-0.0570388	0.548293	0.901023		-0.0775855	0.541435	0.999928		-0.126954	0.309908	0.99961		-0.00861411	0.924946	0.989245		0.296911	0.0101085	0.096813		0.282333	0.0482738	0.299401		0.391895	0.0189061	0.363647		0.120768	0.541537	0.82718		0.00925318	0.944602	0.999287		7.73997	12.9649	9.57491	7.89804	13.3575	12.8439	10.0178	15.7651	15.5055	12.1252	10.2927	6.94916
ENSMMUG00000003105	INPP5E	0.114377	0.264908	0.776509		0.0557823	0.529479	0.999928		-0.14904	0.130586	0.99961		0.179955	0.0140408	0.681598		0.0185889	0.869121	0.943481		0.048525	0.665872	0.849319		0.190113	0.0648614	0.482456		0.114888	0.505285	0.810451		0.072866	0.533374	0.999287		28.849	20.9482	29.7412	25.5265	22.5153	26.5978	35.4166	22.4725	23.4428	23.5994	31.1588	35.7808
ENSMMUG00000003104	TOLLIP	-0.0785279	0.1073	0.661908		-0.0264415	0.686431	0.999928		-0.0224977	0.793275	0.99961		-0.0282697	0.5021	0.906019		-0.206652	0.0129293	0.109398		0.04089	0.60723	0.820287		0.0711748	0.482229	0.853933		-0.0989429	0.552436	0.834541		0.176702	0.0395551	0.999287		422.013	466.225	486.877	444.122	373.223	404.01	340	467.486	430.013	421.182	448.949	526.855
ENSMMUG00000003101		0.266717	0.119646	0.678384		0.0948389	0.606123	0.999928		0.328112	0.147434	0.99961		0.311698	0.0290656	0.697759		0.255497	0.176288	0.417207		0.282493	0.203029	0.508698		-0.13932	0.376885	0.796115		0.689148	0.0720538	0.414796		-0.0492176	0.801349	0.999287		1.54129	1.27733	1.93466	1.95871	2.68317	2.67798	1.99008	2.13898	2.29418	3.39072	1.93378	1.57711
ENSMMUG00000005761	UBXN1	-0.0453717	0.252477	0.768536		-0.0487153	0.384342	0.999928		-0.122669	0.127543	0.99961		0.0315559	0.555313	0.923193		-0.081873	0.52554	0.743051		-0.0489811	0.58397	0.807267		0.0456835	0.560471	0.885944		-0.064715	0.710811	0.906843		0.0613061	0.598416	0.999287		88.8589	80.6633	83.9116	81.413	102.106	78.3373	107.936	84.767	85.1219	80.8349	93.7572	136.913
ENSMMUG00000017758	MAPK3	0.079901	0.186794	0.731173		-0.0556753	0.420659	0.999928		-0.078328	0.485026	0.99961		0.0692191	0.115714	0.740185		-0.167473	0.246802	0.49922		-0.163404	0.258195	0.564771		-0.00191801	0.984038	0.997608		-0.378831	0.031186	0.304796		0.0353907	0.814126	0.999287		594.302	499.467	545.475	498.493	428.957	399.772	813.537	384.963	348.926	423.108	539.93	807.236
ENSMMUG00000003118	ADCY7	0.0546659	0.501779	0.883725		0.0381345	0.638697	0.999928		0.123783	0.218463	0.99961		-0.0497719	0.529491	0.913078		-0.0730279	0.483568	0.710018		-0.184663	0.187491	0.493101		-0.208021	0.171672	0.626443		-0.102246	0.686477	0.896811		-0.143426	0.261266	0.999287		25.0292	21.6826	22.101	24.3575	14.9324	25.5318	17.9444	15.0257	15.6637	19.1779	18.5269	27.5009
ENSMMUG00000005779	GMDS	-0.145909	0.0622589	0.612604		-0.122977	0.250788	0.999928		0.0684991	0.569878	0.99961		0.037186	0.641598	0.938721		-0.230092	0.0285316	0.158443		-0.0262565	0.813338	0.925548		0.00821095	0.935722	0.988847		-0.00804711	0.96761	0.992578		0.204691	0.0515991	0.999287		9.24775	9.73963	10.1979	8.94058	9.15777	11.2579	11.6706	9.66502	9.25582	8.84301	7.64155	10.4977
ENSMMUG00000003119	BRD7	0.0541213	0.231334	0.758493		-0.0656653	0.230729	0.999928		-0.0414945	0.599083	0.99961		0.0155461	0.717263	0.951394		-0.0809971	0.310952	0.565023		-0.0606463	0.42055	0.698706		-0.039432	0.761972	0.950753		-0.19804	0.237151	0.622763		-0.01358	0.871155	0.999287		64.8348	67.3471	61.745	58.8562	48.7345	53.4295	54.8789	53.4745	56.2996	48.7179	51.1828	69.1466
ENSMMUG00000005777	SMYD3	-0.109273	0.198425	0.737183		-0.0423865	0.653292	0.999928		-0.0387316	0.729072	0.99961		-0.0626084	0.135873	0.75479		-0.112146	0.227243	0.478288		-0.025615	0.781162	0.909677		-0.0154931	0.859793	0.974937		0.0116096	0.94652	0.987042		0.0753199	0.429595	0.999287		43.9603	44.1955	41.218	33.4245	43.3098	37.4397	40.3749	52.1541	46.4109	34.3412	34.3714	42.8285
ENSMMUG00000003113	PATJ	0.0770775	0.446175	0.862333		-0.0600265	0.667401	0.999928		0.184338	0.35745	0.99961		0.00734621	0.931116	0.989821		0.309051	0.0167972	0.123381		0.410365	0.0468708	0.296024		0.215255	0.10512	0.546202		0.392736	0.238593	0.62434		-0.0129568	0.925395	0.999287		5.15998	4.88578	3.86931	4.32812	4.22891	5.64195	4.62103	4.01389	5.01027	5.77779	4.89683	3.74565
ENSMMUG00000005778	FOXC1	0.210297	0.395704	0.84082		-0.095087	0.653362	0.999928		-0.363988	0.375341	0.99961		0.167111	0.31509	0.852238		-0.444538	0.146314	0.37674		-0.399186	0.392721	0.678154		-0.154109	0.638919	0.914306		-1.16642	0.256221	0.64069		-0.0762025	0.862201	0.999287		2.21142	1.97986	4.06606	1.73757	0.379143	6.00595	1.82143	0.845029	1.10753	2.06156	0.71737	2.16853
ENSMMUG00000005775	PLAAT3	-0.0190741	0.783417	0.957925		-0.0915683	0.306039	0.999928		-0.0876015	0.508183	0.99961		-0.0604325	0.236802	0.817407		0.14915	0.293083	0.545939		-0.07225	0.649836	0.841762		0.103695	0.72254	0.939932		-0.19205	0.291129	0.669935		-0.144861	0.420693	0.999287		73.647	97.045	71.943	73.6413	109.777	76.0493	74.611	83.8691	70.9349	63.2845	76.9457	104.632
ENSMMUG00000003116	TENT4B	0.0477927	0.405883	0.843945		0.0901498	0.242347	0.999928		-0.00873936	0.93364	0.99961		0.0269001	0.611157	0.932403		0.174003	0.0626721	0.239102		0.204257	0.0564225	0.316443		0.145055	0.0915403	0.531066		0.297457	0.132702	0.510885		-0.0029351	0.970669	0.999287		14.8433	15.3599	16.0675	16.4595	15.4574	17.3938	15.3135	19.5149	19.5137	17.4148	17.0609	12.7155
ENSMMUG00000005776	ATL3	0.107155	0.0994101	0.654283		0.00764698	0.929046	0.999928		-0.0128788	0.904587	0.99961		-0.0142645	0.82212	0.971408		0.237694	0.0512864	0.214682		-0.0905971	0.334542	0.631043		-0.0519705	0.763594	0.951471		-0.0337925	0.846869	0.955852		-0.236531	0.0749174	0.999287		39.437	42.9821	36.9224	39.0163	38.7893	47.8656	37.6091	36.3098	36.8123	40.8243	32.5	36.1258
ENSMMUG00000003110	TYK2	-0.0277781	0.675899	0.930726		0.103505	0.199097	0.999928		0.026501	0.783576	0.99961		0.0153712	0.72684	0.95365		0.00812698	0.92993	0.971797		-0.0602331	0.464493	0.728275		-0.0629177	0.607968	0.901396		0.0440394	0.799461	0.938535		-0.0329676	0.722939	0.999287		30.0552	25.323	30.2003	31.8765	31.9355	30.8357	32.6508	28.0444	29.6133	35.5619	36.9913	41.35
ENSMMUG00000003112	POU3F4	0.0545473	0.771872	0.955306		-0.279436	0.227049	0.999928		0.168946	0.551005	0.99961		-0.0286955	0.847881	0.975964		0.0494112	0.726935	0.872901		0.00444017	0.984344	0.995325		-0.0828916	0.74663	0.946326		-0.061549	0.841077	0.95311		-0.0652785	0.74476	0.999287		2.27843	2.29919	2.06582	2.59056	2.2457	1.74198	1.7877	1.79569	1.97774	2.27857	2.93186	2.11925
ENSMMUG00000003111	CDC37	-0.122532	0.0418197	0.581701		0.00848577	0.90376	0.999928		-0.0924962	0.312559	0.99961		0.04691	0.337523	0.862493		0.0270851	0.721913	0.869733		0.191064	0.0503955	0.303074		0.195831	0.0404855	0.425343		0.27017	0.111014	0.480547		0.154911	0.061882	0.999287		123.236	123.294	129.688	120.177	167.99	151.631	127.905	170.168	173.118	162.402	149.587	154.311
ENSMMUG00000005772	MPP1	-0.181722	0.0125535	0.530551		0.0542611	0.444294	0.999928		-0.144369	0.0995633	0.99961		-0.0364293	0.606342	0.930996		0.0506548	0.565409	0.771554		0.19164	0.0318141	0.269497		0.221809	0.0824295	0.516279		0.325874	0.0697329	0.410126		0.166002	0.108463	0.999287		59.4068	61.3756	69.8116	61.1624	84.6073	77.9473	59.2975	93.5605	90.8969	61.5484	69.8968	53.3262
ENSMMUG00000017746	PLIN1	0.211494	0.184286	0.731173		-0.0883898	0.597143	0.999928		-0.199044	0.185455	0.99961		0.150805	0.205787	0.811782		-0.189059	0.318335	0.572023		-0.165442	0.420533	0.698706		0.0644062	0.595548	0.898376		-0.377753	0.141334	0.520215		-0.00959243	0.960822	0.999287		14.3742	7.1211	9.90282	7.01346	6.38711	5.12195	10.3214	4.64766	5.72226	6.02193	7.32965	15.6233
ENSMMUG00000017745	ANGPT1	0.103288	0.555942	0.902577		-0.361443	0.0347321	0.999928		-0.103576	0.688401	0.99961		-0.0337884	0.869028	0.98129		-0.0365387	0.843151	0.931031		-0.295568	0.112364	0.402707		-0.320974	0.40867	0.813819		-0.603629	0.0331744	0.312907		-0.322953	0.212034	0.999287		22.8848	16.254	23.8717	15.7329	15.749	11.1799	26.0734	8.05418	17.7205	14.6208	12.3824	20.1082
ENSMMUG00000017741	SLC36A4	-0.0857905	0.396883	0.841234		-0.0015089	0.988999	0.999928		0.0438142	0.786865	0.99961		-0.119888	0.143173	0.763468		0.156176	0.0763115	0.265679		0.0753954	0.568449	0.797497		0.0611461	0.643448	0.916187		0.137304	0.466287	0.789577		-0.035872	0.748848	0.999287		39.7385	39.0862	35.8731	41.7332	48.7637	36.9197	46.3789	35.8873	36.074	39.3324	40.3599	33.0701
ENSMMUG00000064084	THAP1	-0.00329114	0.975439	0.994981		0.00350701	0.980344	0.999928		0.0349551	0.817348	0.99961		0.0465729	0.594702	0.929587		0.335304	0.0122224	0.105805		0.17029	0.161542	0.466237		0.344079	0.0167189	0.351531		0.303692	0.279203	0.660073		-0.00513321	0.971561	0.999287		10.1524	14.4338	9.54212	13.0476	19.6571	11.5179	16.9662	14.8144	11.2599	11.9625	15.3455	10.202
ENSMMUG00000064071		0.245283	0.0603806	0.610356		0.140923	0.288982	0.999928		0.151844	0.31656	0.99961		0.162105	0.180149	0.796146		-0.362965	0.0545487	0.221972		-0.499419	0.0291274	0.260437		-0.42019	0.0589297	0.470753		-0.709912	0.0113906	0.216582		-0.0958134	0.658646	0.999287		46.8754	54.031	63.2206	57.9716	27.5608	51.7395	68.5733	30.4739	25.6315	50.6167	42.2625	78.1164
ENSMMUG00000005716	COL13A1	-0.00678193	0.964725	0.9933		0.00885807	0.951782	0.999928		-0.0927668	0.674026	0.99961		-0.0538273	0.758942	0.960631		0.281377	0.0656174	0.244496		0.290347	0.226428	0.534128		-0.234581	0.52981	0.874632		-0.0607263	0.855652	0.958707		-0.193736	0.483998	0.999287		2.647	3.38492	2.42652	2.65374	4.98719	4.80996	5.5992	5.25502	5.43219	10.0094	6.33157	4.48492
ENSMMUG00000064075	RNF41	-0.0687669	0.164196	0.713589		-0.0110256	0.804372	0.999928		0.00408545	0.952089	0.99961		-0.0164978	0.650129	0.939291		-0.0366735	0.619865	0.805703		0.0675245	0.290111	0.595288		-0.0205895	0.762105	0.950753		0.0515839	0.745721	0.920774		0.0538594	0.407149	0.999287		130.407	134.279	134.081	127.948	142.733	118.247	140.486	147.246	141.606	122.093	121.017	112.419
ENSMMUG00000052091	DVL2	0.022559	0.765974	0.953476		-0.0191878	0.799496	0.999928		0.0164673	0.876577	0.99961		0.0956111	0.126592	0.749109		0.39155	0.0017821	0.0427581		0.257391	0.0442928	0.292186		0.129645	0.398865	0.807679		0.39277	0.0802416	0.431142		-0.115795	0.391885	0.999287		17.9929	16.6691	15.3133	16.807	31.7606	27.7158	33.123	22.8422	25.1041	30.8691	27.3536	22.5232
ENSMMUG00000064093		0.155129	0.265071	0.776675		0.340543	0.0324258	0.999928		0.149494	0.437392	0.99961		0.00361768	0.983078	0.995901		0.398442	0.0694334	0.252929		0.0126961	0.945098	0.980835		-0.0534975	0.743029	0.946045		0.217043	0.650027	0.88235		-0.362992	0.127171	0.999287		1.70882	1.53279	1.73791	2.21145	3.67477	2.49598	3.10317	1.16191	2.32055	2.71258	2.77591	1.33069
ENSMMUG00000064281		-0.0361083	0.718181	0.941459		-0.0375118	0.754444	0.999928		-0.0911061	0.475397	0.99961		-0.188558	0.0176868	0.681598		0.0153673	0.900401	0.960112		-0.356966	0.00472887	0.170193		-0.0441348	0.792918	0.959109		-0.289057	0.191832	0.583014		-0.157092	0.313638	0.999287		59.7083	54.478	47.7762	48.336	65.796	42.8216	70.2936	39.4523	35.4675	41.394	46.5043	65.5981
ENSMMUG00000064286		-0.0394144	0.655227	0.927351		0.00279983	0.975427	0.999928		-0.152147	0.282466	0.99961		-0.0436894	0.64336	0.938721		0.0269898	0.711674	0.86406		-0.118399	0.305866	0.609037		0.141204	0.393948	0.804606		0.0132844	0.931472	0.981138		0.030155	0.789282	0.999287		41.7824	52.8175	46.6941	42.9337	49.7844	49.0356	45.2658	54.9269	41.9808	44.5677	47.7831	42.1385
[truncated: 12,828 more rows]
[truncated: 74 more columns]

## Sheet: Biopsy Only  Results
GeneId	GeneName	log2FC.DRINKERvsCONTROL_bio	pvalue.DRINKERvsCONTROL_bio	FDRp.DRINKERvsCONTROL_bio		GeneId	GeneName	log2FC.HDVHDvsLDBD_bio	pvalue.HDVHDvsLDBD_bio	FDRp.HDVHDvsLDBD_bio		GeneId	GeneName	log2FC.VHDvsHD_bio	pvalue.VHDvsHD_bio	FDRp.VHDvsHD_bio
[truncated: 13,868 more rows]

[truncated: 2 more sheets: Necropsy Only Results, Necropsy vs Biopsy Only Results]
